# Supplementary material for: Massively Parallel CRISPR-Cas9 Knockout Screening in Sheep Granulosa Cells for FSH Response Genes
Source: Animals (Basel). 2024 Mar 14;14(6):898. doi: 10.3390/ani14060898 (PMC10967520; doi:10.3390/ani14060898)
Supplement: Supplementary file 1 [file animals-14-00898-s001.zip]

Archive with 5 entries (4 files):
- animals-2853295-supplementary/Supplementary Files/
- animals-2853295-supplementary/Supplementary Files/Summplement.pdf
- animals-2853295-supplementary/Supplementary Files/Table S1.Chromosome-specific gene list _CRISPR-Cas9 libraries.xlsx
- animals-2853295-supplementary/Supplementary Files/Table S3.Target genes list_negative and positive-selected.xlsx
- animals-2853295-supplementary/Supplementary Files/Table S6.DEG lists_GCs transcriptome analyses.xlsx
