# Supplementary material for: Massively Parallel CRISPR-Cas9 Knockout Screening in Sheep Granulosa Cells for FSH Response Genes
Source: Animals (Basel). 2024 Mar 14;14(6):898. doi: 10.3390/ani14060898 (PMC10967520; doi:10.3390/ani14060898)
Supplement: Supplementary file 1 [file animals-14-00898-s001.zip › animals-2853295-supplementary/Supplementary Files/Table S1.Chromosome-specific gene list _CRISPR-Cas9 libraries.xlsx]

## Sheet: chr2
#gene id	sgRNA	PAM	GeneName	ChromosomeName	Start	End
101106916	TAGCGGTAGTCACAGTCGTG	GGG	LOC101106916	2	262118443	262128678
101106916	TGTAGTCATAGTGGTCATAG	CGG	LOC101106916	2	262118443	262128678
101106916	CATAGCGGTAGTCACAGTCG	TGG	LOC101106916	2	262118443	262128678
101106916	ATAGCGGTAGTCACAGTCGT	GGG	LOC101106916	2	262118443	262128678
101108634	CCCCTCACCTATCTTCACGA	CGG	MICOS10	2	262591496	262625849
101108634	GCCAACGGCCACGTCCTTCC	TGG	MICOS10	2	262591496	262625849
101108634	AGCACTGAAGCGCCCCGGAG	TGG	MICOS10	2	262591496	262625849
101102792	GGAGTGCTCTGCACTCACAC	AGG	CDC42	2	260267069	260316606
101102792	TCTGAAGAATGTGTTTGATG	AGG	CDC42	2	260267069	260316606
101102792	CTCCGGAAACTCAACCCAAA	AGG	CDC42	2	260267069	260316606
101102792	GTTGAGTTTCCGGAGGCTCG	AGG	CDC42	2	260267069	260316606
106990104	AGATGACAGCAACTGAACAG	TGG	LOC106990104	2	213532488	213578663
106990104	CAGTACACTTGCTGTTCAGC	AGG	LOC106990104	2	213532488	213578663
106990104	AGTTGCTGTCATCTGAGTGC	AGG	LOC106990104	2	213532488	213578663
106990104	TTTCTCTCTACAGGCAGGAC	AGG	LOC106990104	2	213532488	213578663
114113186	GAGGTTTGTTTACTGCAAGG	TGG	LOC114113186	2	167537752	168032060
114113186	AATCAAGGGAAGACATGAGG	AGG	LOC114113186	2	167537752	168032060
114113186	GTCCCTGCTACCTGCACTCA	GGG	LOC114113186	2	167537752	168032060
114113186	TCTAGCCACTTCACTGATGT	GGG	LOC114113186	2	167537752	168032060
101103537	TGGCAAGTTCTGACACCAGG	GGG	PDE11A	2	142675954	143096435
101103537	ATTCACCCGAGATTCCAGCA	GGG	PDE11A	2	142675954	143096435
101103537	TGCTGATGCTGAGAACAGGT	AGG	PDE11A	2	142675954	143096435
101103537	AGCGATCAATAAGATTCCTG	AGG	PDE11A	2	142675954	143096435
101113985	TCTATTCAGGACACACACCG	AGG	DAPK1	2	33700283	33906515
101113985	AATTGCAGTTGGCTTCACAG	AGG	DAPK1	2	33700283	33906515
101113985	ACGATGACATGGATGGACGT	GGG	DAPK1	2	33700283	33906515
101113985	CGAGGTTTACGAGAACAAGA	CGG	DAPK1	2	33700283	33906515
101103292	TACCTGTGTTCACTATACGG	GGG	NOL6	2	39727446	39739615
101103292	CACCTGGTAGCCACTCATGG	TGG	NOL6	2	39727446	39739615
101103292	GTACAAGGAACCTACCAATG	AGG	NOL6	2	39727446	39739615
101103292	GGTCAACCAGCAGATCATGA	GGG	NOL6	2	39727446	39739615
101119694	GAATCAGTCTTGGCTCCACG	AGG	LOC101119694	2	38518875	38603585
101119694	AGGCTGCAGAACACAAGACA	CGG	LOC101119694	2	38518875	38603585
101119694	GGGTCCGGCAAGGAGGACGA	GGG	LOC101119694	2	38518875	38603585
101119694	CCTTCACTAGCAGATTCTGG	GGG	LOC101119694	2	38518875	38603585
101105051	GGTACGTGTCTTCCACAGTG	GGG	DIRAS2	2	27105875	27139266
101105051	GCAAAGCAATGATTACCGGG	TGG	DIRAS2	2	27105875	27139266
101105051	CCGCGAAGTGGAGAGCAGTG	AGG	DIRAS2	2	27105875	27139266
101105051	CGTGGTGTCCGTGATCTGCA	GGG	DIRAS2	2	27105875	27139266
101116451	CCCTCCAACAGCAAGCACTG	GGG	RAD23B	2	16319991	16363585
101116451	CAACAACCCTGACAGAGCAG	TGG	RAD23B	2	16319991	16363585
101116451	ACTACAACAGCAAGTTCTGG	AGG	RAD23B	2	16319991	16363585
101116451	GGAACTAACTGTGGTAGTGG	TGG	RAD23B	2	16319991	16363585
101115193	AATGAAGCAGCCGATCATGG	CGG	ZEB2	2	176917503	177053420
101115193	TCCTCTACTACTCACCACTG	TGG	ZEB2	2	176917503	177053420
101115193	GCAAACGTGTAGCTACACAG	AGG	ZEB2	2	176917503	177053420
101115193	ACTACTGGAAGACCTACAGG	TGG	ZEB2	2	176917503	177053420
101107938	CTGCTGCACATGTATCCCAG	GGG	UBR3	2	150630037	150829281
101107938	AGGCTACGACGAGTTCTGCG	CGG	UBR3	2	150630037	150829281
101107938	ACAGAAATGAGACTGGACAT	AGG	UBR3	2	150630037	150829281
101107938	TTCGAAGAATGACCATGACA	GGG	UBR3	2	150630037	150829281
101123195	GGTCAGTGTGTCTTCCACGG	AGG	ALPL	2	260713558	260779024
101123195	CAAGGGCCAGGAGATCAGTG	CGG	ALPL	2	260713558	260779024
101123195	TCAGACTCTCAACACCAACG	TGG	ALPL	2	260713558	260779024
101123195	CAACACCACTCAGGGCAACG	AGG	ALPL	2	260713558	260779024
101121070	CTGTCCACGGAAGGTTCACG	CGG	ANKRD44	2	213051502	213364146
101121070	GTGAATGAAACTGATGACTG	GGG	ANKRD44	2	213051502	213364146
101121070	GCAACGCCACGACATCCAGG	TGG	ANKRD44	2	213051502	213364146
101121070	TGAATGCCAAGGACAACATG	TGG	ANKRD44	2	213051502	213364146
101108990	ACTGGTACGGTAATAGACAG	TGG	ACTR3	2	191626680	191680251
101108990	CAGGAAGGGATGATAAACTG	TGG	ACTR3	2	191626680	191680251
101108990	TTGTTGAGAGACCGAGAAGT	AGG	ACTR3	2	191626680	191680251
101108990	TCAACTATACCATGGCGGAT	TGG	ACTR3	2	191626680	191680251
101119369	TTTGCCTTGAATGAAGCAAG	TGG	PDE1A	2	137497020	137879528
101119369	TTAGGGCCATGGTCCATCGG	TGG	PDE1A	2	137497020	137879528
101119369	TGCCAAGCCAACCATGTGAT	AGG	PDE1A	2	137497020	137879528
101119369	GTCCCGGACTTCTGATGGGA	CGG	PDE1A	2	137497020	137879528
101123192	GTGTCTTAGTTCTCAGGACG	AGG	NEUROD1	2	138344385	138348435
101123192	TGAAAGCCAACGCCCGGGAG	CGG	NEUROD1	2	138344385	138348435
101123192	GTGCATGCGGTTCCGCTCCC	GGG	NEUROD1	2	138344385	138348435
101123192	ACGCATGAAAGCCAACGCCC	GGG	NEUROD1	2	138344385	138348435
101110485	TCAGGCACATGGTGCTGATG	AGG	ARPC2	2	235080593	235108826
101110485	TCCTGGCAGGAGTTCAAAGA	AGG	ARPC2	2	235080593	235108826
101110485	AGCAAAGAGACATTGTATCC	TGG	ARPC2	2	235080593	235108826
101110485	GCTGTAGAAGTAACATTTGC	AGG	ARPC2	2	235080593	235108826
101122056	TAATCTCCACGTCGATGTCC	AGG	LOC101122056	2	133610267	133611122
101111785	GGTGCAACTTCATAACAACG	AGG	WNT6	2	235648791	235661742
101111785	CGCCGTTATAGCGAACACGA	AGG	WNT6	2	235648791	235661742
101111785	ATGGGCGAGCTGCTGCAGTG	CGG	WNT6	2	235648791	235661742
101111785	GTGGTGGCAGAGCTAGCGCG	GGG	WNT6	2	235648791	235661742
101109150	GACCCAGCGAGACCACACCA	AGG	LOC101109150	2	249617662	249620535
101109150	CCACACGATGCCAATCAGAC	CGG	LOC101109150	2	249617662	249620535
101109150	CCATGTCAACCGGCTCAAAG	AGG	LOC101109150	2	249617662	249620535
101109150	CGTGTGGATATTCAGAGTCT	GGG	LOC101109150	2	249617662	249620535
101110738	GCCCGGTACCTGGTCAGACA	TGG	SUMO1	2	218581019	218608508
101116385	CACGTGTTAAGCAAAGAGGG	AGG	MOGAT1	2	239814400	239844488
101116385	CAGCCACGAGCACTCCATGG	GGG	MOGAT1	2	239814400	239844488
101116385	TCACTCTGTTCATCCGCCAG	CGG	MOGAT1	2	239814400	239844488
101116385	GTTGCGTATGATCAGGAACA	CGG	MOGAT1	2	239814400	239844488
101106654	GGAGCTGGAGAAAGTAACCG	GGG	EPHX2	2	40278778	40353739
101106654	AGTGTCCACGTACCTCACTG	GGG	EPHX2	2	40278778	40353739
101106654	GTAGAGCTGATAATTGAAGG	CGG	EPHX2	2	40278778	40353739
101106654	CTTGAGCTCACACAACACCT	GGG	EPHX2	2	40278778	40353739
101121322	TGTGTCCAAGACAGCCACCG	TGG	SDC3	2	252107961	252119286
101121322	GGTCGTCCAGCTCGTCATCG	GGG	SDC3	2	252107961	252119286
101121322	CAGCCCTCCACTAGTGACAG	AGG	SDC3	2	252107961	252119286
101121322	TAAGGACCACCGGCGTACGG	AGG	SDC3	2	252107961	252119286
101107664	AAGATCCCTAACCGGGACAG	CGG	FGD3	2	30089028	30153241
101107664	ACCATACATCTTGAGGAACG	GGG	FGD3	2	30089028	30153241
101107664	TGCCTGTGGTGACTTCCGAA	GGG	FGD3	2	30089028	30153241
101107664	TGCTCAAGGACTATCTGAAG	AGG	FGD3	2	30089028	30153241
101112458	GTACTCGGCACAGTAGACCA	AGG	TMEM18	2	514715	520085
101112458	GCGAGTTACCGTGATCACGG	CGG	TMEM18	2	514715	520085
101112458	CGAGTACATCAATGAAGTGG	CGG	TMEM18	2	514715	520085
101112458	CAGCGGCGCGGAGAACACGA	GGG	TMEM18	2	514715	520085
101118852	TGACCGAGGCTTCTTCAGAG	CGG	EPHA4	2	238480987	238642192
101118852	CATTGTAGGAAATGTCCTGG	CGG	EPHA4	2	238480987	238642192
101118852	CGTGGTCACAGTGACGGACA	CGG	EPHA4	2	238480987	238642192
101118852	GGAGCCTCGAACTTCCACCA	GGG	EPHA4	2	238480987	238642192
101122840	GTCCATTACTAGTAACATCG	TGG	YTHDF2	2	254232341	254262629
101122840	GGTTCCGAGGTGCTACCCAG	CGG	YTHDF2	2	254232341	254262629
101122840	AAGAAATGGAGTGCTACCCA	GGG	YTHDF2	2	254232341	254262629
101122840	CTGAACCAAAGCCTGTGAGG	GGG	YTHDF2	2	254232341	254262629
101104042	CGTGTGTTGCACAATCCTGG	AGG	LCT	2	187505436	187554515
101104042	GCCGTGGGTGATGAGCTACG	CGG	LCT	2	187505436	187554515
101104042	TGTTCAGATCAGCATCCAGG	TGG	LCT	2	187505436	187554515
101104042	AATGGGTGATCATACTGGCA	CGG	LCT	2	187505436	187554515
101122766	CATTACACGACCTTGCTGGG	AGG	NMUR1	2	248912765	248920017
101122766	CACTGCGAAGATCAGCAGGT	AGG	NMUR1	2	248912765	248920017
101122766	GGCGGTGACGTTGAGCACTG	AGG	NMUR1	2	248912765	248920017
101122766	CGGTCAGGTTCAAGTCCTGG	GGG	NMUR1	2	248912765	248920017
101106913	GCAGGGAGCAGTAAACACCA	CGG	CCNT2	2	188303130	188337454
101106913	ACAACATCAACTTCAAGCAG	GGG	CCNT2	2	188303130	188337454
101106913	TGAAGAAGATTCGATACTGG	AGG	CCNT2	2	188303130	188337454
101106913	GTGTGATGACAAACCATATG	AGG	CCNT2	2	188303130	188337454
443369	CCTGCTGGATGACTCCAACG	AGG	PADI3	2	264795745	264824903
443369	TTACCCATAAACGTCCACCA	GGG	PADI3	2	264795745	264824903
443369	CATGGGCTCCCAGATCGTCG	TGG	PADI3	2	264795745	264824903
443369	CCAGAACAAGGTGTCTTACG	AGG	PADI3	2	264795745	264824903
101111774	TAAATGTGCTCGTGACAGGG	TGG	C9orf72	2	103625107	103651480
101111774	CACACACTCTGTGAAGTGGG	AGG	C9orf72	2	103625107	103651480
101111774	GAACAGGTACTTCTCAGCGA	CGG	C9orf72	2	103625107	103651480
101111774	AATATTGTCCCAGTAAGCGA	AGG	C9orf72	2	103625107	103651480
101105313	TGTGACTGCACAGAATCCTG	GGG	ADAM23	2	222636218	222825009
101105313	TCCCGACATTCATATCCTCG	TGG	ADAM23	2	222636218	222825009
101105313	TGTAGAGACCTGGACCGAGA	GGG	ADAM23	2	222636218	222825009
101105313	AAATGGATACGTAGAAGCTG	GGG	ADAM23	2	222636218	222825009
101122503	AGAGAACAGATCTACCAACA	AGG	CNTLN	2	92371441	92725711
101122503	CATCTGGATTTGTCACCTGG	AGG	CNTLN	2	92371441	92725711
101122503	ACAGAAAGTACTGAGGAACC	AGG	CNTLN	2	92371441	92725711
101122503	ATTTAGCAGCTCAGTGCAGT	GGG	CNTLN	2	92371441	92725711
101108198	GACACACGGATAGTATGAGG	TGG	LOC101108198	2	25433209	25459991
101108198	CTTACCTCTTGTACACGAAG	AGG	LOC101108198	2	25433209	25459991
101108198	ACCTCTGATAACCCTGCAGA	GGG	LOC101108198	2	25433209	25459991
101108198	CAAATTTGCTGGGCTCAATG	TGG	LOC101108198	2	25433209	25459991
443118	GAAGAGAGATTCTTTCAAGG	AGG	CREB1	2	223764680	223820824
443118	TTAGTTGCCATTACCCAAGG	AGG	CREB1	2	223764680	223820824
443118	ACCTGCCATCACCACTGTCA	CGG	CREB1	2	223764680	223820824
443118	GATGGTAGTGCCTGGCTGAG	TGG	CREB1	2	223764680	223820824
101112199	GCTCAGGAAGTACCACTCGG	GGG	ALKAL2	2	247047	254219
101112199	CGTAGTCCGCGACCTCCCTG	CGG	ALKAL2	2	247047	254219
101112199	ACTTTGGGCTGAAATACAGA	GGG	ALKAL2	2	247047	254219
101112199	TTACCCGGAGGAGCAGAGAG	TGG	ALKAL2	2	247047	254219
101104380	GGGCTACGCTCCCTACTACG	CGG	HOXD11	2	144614269	144629005
101104380	CTTGCTGGCGAAGTCCGACG	GGG	HOXD11	2	144614269	144629005
101104380	ATGAACGACTTTGACGAGTG	CGG	HOXD11	2	144614269	144629005
101104380	TCCAACTTCTACAGCGCCGT	GGG	HOXD11	2	144614269	144629005
101112198	CTTCTCACATGTGTACTGGG	AGG	RNF25	2	235449080	235457303
101112198	TCAGCTATAGATGTCTCCAG	AGG	RNF25	2	235449080	235457303
101112198	ACAAGTGGCTCTCTGCACAC	CGG	RNF25	2	235449080	235457303
101112198	AGATGACGCACTGGCCATGG	GGG	RNF25	2	235449080	235457303
101111614	TCTCCTGTTAGTCCGAGACA	CGG	TANC1	2	162380308	162515742
101111614	GGATCGGGTACAGCACCGAG	GGG	TANC1	2	162380308	162515742
101111614	TGAGAACCGGAGACCACGAG	AGG	TANC1	2	162380308	162515742
101111614	GGTGGAACTAGGGCTGCTAA	CGG	TANC1	2	162380308	162515742
101102548	AGAGGGCACAGACATCATCG	AGG	LOC101102548	2	217082499	217167250
101102548	ACTTGAACAAGGAAACATCG	AGG	LOC101102548	2	217082499	217167250
101102548	TACTGGTCACTAAAGCCATG	TGG	LOC101102548	2	217082499	217167250
101102548	AGAAGCCACACTGGGTACCG	TGG	LOC101102548	2	217082499	217167250
101115939	ATTGGGTGTAGAGCTCCAGG	TGG	ARHGEF39	2	55592070	55595687
101115939	TGAGTTCCCAAGCACCAAAG	AGG	ARHGEF39	2	55592070	55595687
101115939	TCAGTGGACGGCAAGCAAAG	GGG	ARHGEF39	2	55592070	55595687
101115939	AGATTTGTACGACTTCAGGA	AGG	ARHGEF39	2	55592070	55595687
101116887	ACTCCTCAGAGACATCACAG	AGG	TXLNA	2	250959823	250972411
101116887	TGTGTGGACAACAGTCAGGG	GGG	TXLNA	2	250959823	250972411
101116887	TCGTAGACCGAGACCACCGA	AGG	TXLNA	2	250959823	250972411
101116887	CAGGAGAAGGACCACCTGCG	CGG	TXLNA	2	250959823	250972411
101107420	GGCTGCTACTGTGGAATGCG	CGG	LOC101107420	2	262226649	262232726
101107420	TGTATTTCAGGAACCTGGTG	CGG	LOC101107420	2	262226649	262232726
101107420	GTCTCGCCACAGGTGTTGCA	GGG	LOC101107420	2	262226649	262232726
101107420	CTGGCAGTGATTATGGCCGT	CGG	LOC101107420	2	262226649	262232726
101105801	TGGTGTGATGATGCTACTGT	AGG	MTX2	2	144391615	144467875
101105801	TTTGGCCTATCAGAAACAGT	GGG	MTX2	2	144391615	144467875
101105801	GTGTAATCTGCCTATCAAAG	TGG	MTX2	2	144391615	144467875
101105801	GGGTAACAAGACTCTGGACC	AGG	MTX2	2	144391615	144467875
105608552	GTCCTGTATCCCAGAAGACG	AGG	DEFB134	2	114003836	114006559
105608552	CACAGTGAAGGGCGACACCA	TGG	DEFB134	2	114003836	114006559
105608552	GAGGAACACAAGCACAGTGA	AGG	DEFB134	2	114003836	114006559
105608552	TCCAAAGCACTCAAGTCTGC	AGG	DEFB134	2	114003836	114006559
101110914	CCTCGACTACTACCGCAAGG	GGG	XKR6	2	113081197	113348056
101110914	TTCGTGCAGGACTACACGGG	CGG	XKR6	2	113081197	113348056
101110914	GCCTTCTGGATCATCCATGG	CGG	XKR6	2	113081197	113348056
101110914	ATATCCGCACCATGTACCTG	GGG	XKR6	2	113081197	113348056
101120382	TGGAGTTACCTGAAACAGGG	AGG	PSAT1	2	62189168	62217127
101120382	ATTGGCGCAGTAATACACAT	AGG	PSAT1	2	62189168	62217127
101120382	TCCCTGGGACTTACGGAGCG	CGG	PSAT1	2	62189168	62217127
101120382	TTTACCTTGGAAACATCCAC	TGG	PSAT1	2	62189168	62217127
101115682	GTGTCTTCTCCAGATTCACG	TGG	CA9	2	55576428	55584905
101115682	CTCCGGGCGGATGTCTACCG	GGG	CA9	2	55576428	55584905
101115682	GGAAGATGATCCACTTGGTG	AGG	CA9	2	55576428	55584905
101115682	CTGTGCAACAATGGCCACAC	CGG	CA9	2	55576428	55584905
105601956	GACACGACTTCAAGTTTCCT	TGG	LOC105601956	2	97328700	97329173
105601956	TGAAGATCTGCTGGAGCATC	AGG	LOC105601956	2	97328700	97329173
105601956	GTCTGTGCTCTAGGCATGAC	TGG	LOC105601956	2	97328700	97329173
101102534	TGGTAAGCATCATTGCAGTG	GGG	HERC2	2	123239625	123483181
101102534	GTGTGGAAGCACATACAGTG	CGG	HERC2	2	123239625	123483181
101102534	GATCCACTACAGCTACAATG	AGG	HERC2	2	123239625	123483181
101102534	ACTCTGCAACACAGCCTGGG	CGG	HERC2	2	123239625	123483181
101115944	AGGGATAGCGCTGAATGACA	AGG	IDNK	2	37982362	38000022
101115944	TGTCAAATGACCCAGTCAGA	TGG	IDNK	2	37982362	38000022
101115944	TCCTTGTGGTCCATCTGACT	GGG	IDNK	2	37982362	38000022
101115944	CCTCTCCACAGATCCACCGT	GGG	IDNK	2	37982362	38000022
101116015	ACGCAAGGACTTCCACCGCG	AGG	NTRK2	2	36315425	36649206
101116015	GCCACCCTCTGAAGACGACG	GGG	NTRK2	2	36315425	36649206
101116015	CAGGTGTTGTTGATACAGGT	CGG	NTRK2	2	36315425	36649206
101116015	TCTTCGAGTACATGAAGCAT	GGG	NTRK2	2	36315425	36649206
101110653	GGCTACCGGAGACATGCTGA	GGG	AK2	2	250260610	250283534
101110653	ATGGCTTCCCTCGGACTGTG	AGG	AK2	2	250260610	250283534
101110653	TGAAGGCGACTATGGACGCT	GGG	AK2	2	250260610	250283534
101110653	GGTGAGTGATGAAATGGTCG	TGG	AK2	2	250260610	250283534
101122928	AAGCTGCAACACTACACCAG	CGG	EPHB2	2	259431448	259647174
101122928	GTTGGTGGTGATGTTCACGG	AGG	EPHB2	2	259431448	259647174
101122928	CTGGCCTTCCAGGACTACGG	CGG	EPHB2	2	259431448	259647174
101122928	AATGTCATCTGCAAGAGCTG	CGG	EPHB2	2	259431448	259647174
101122929	ATGCCCGTATGAAACAGCTG	TGG	EPB41L4B	2	14460438	14604035
101122929	GGGCAGAGTCAAGGAACTGG	AGG	EPB41L4B	2	14460438	14604035
101122929	TCCGGCGGCAGAGATGTGCA	CGG	EPB41L4B	2	14460438	14604035
101122929	ACCTTGTAAACTCTTCACGA	AGG	EPB41L4B	2	14460438	14604035
101107414	CAGACCACTAGCCTGTCTCG	GGG	DMRTA1	2	98488459	98494858
101107414	TGAGGGCTGACACCACTCCG	TGG	DMRTA1	2	98488459	98494858
101107414	CATTCAGTCTCTTCATCCTG	GGG	DMRTA1	2	98488459	98494858
101107414	AGACTTAGGAGATGATCTCA	GGG	DMRTA1	2	98488459	98494858
101119282	CCAGATGGTGGAGATCACGG	AGG	LOC101119282	2	224299181	224301655
101119282	ACCCACAGACCAGTTCCCAC	AGG	LOC101119282	2	224299181	224301655
101119282	GTGGAAGCGCTCATGGAGCG	AGG	LOC101119282	2	224299181	224301655
101119282	AGACCAGTTCCCACAGGCTG	AGG	LOC101119282	2	224299181	224301655
114113217	CAGTTTGTCTACCGAGACGG	GGG	LOC114113217	2	227398876	227411709
114113217	GAATATCACAGCGCTTCCAG	TGG	LOC114113217	2	227398876	227411709
114113217	CGAAAGGGTTCTCCTCCACA	GGG	LOC114113217	2	227398876	227411709
114113217	GCAAAGGTGTTGAGGTACAG	CGG	LOC114113217	2	227398876	227411709
114112956	AAGAGCTGATGTACCCTCAG	GGG	LOC114112956	2	43178682	43198450
114112956	TGTGATTGTGGGACCCCTGA	GGG	LOC114112956	2	43178682	43198450
101105471	ACTGTCAGAGCTATCCATGG	CGG	C2H9orf135	2	71845329	71971982
101105471	ACGGACTTAATGGAGCGCAA	GGG	C2H9orf135	2	71845329	71971982
101105471	AGTGGCTGATATTCATATGG	TGG	C2H9orf135	2	71845329	71971982
101105471	GTTCCAACAAGTATTGTCCA	TGG	C2H9orf135	2	71845329	71971982
101109863	CTGCAACTAGCTGTAGACCA	GGG	PIGV	2	255913302	255923102
101109863	CAGTCAGGAAGACATTGGCG	GGG	PIGV	2	255913302	255923102
101109863	TTCGTGGAAGGTCTTCTGGG	TGG	PIGV	2	255913302	255923102
101109863	CATCCCGGAAAGAGGTCCTG	GGG	PIGV	2	255913302	255923102
101112297	GTGTCACACGACTGTCACTG	TGG	CRYBA2	2	235754015	235757340
101112297	AGGAAAGCAGCTGGTCACTG	TGG	CRYBA2	2	235754015	235757340
101112297	TTGGAAGTCAGGGTACTCAA	AGG	CRYBA2	2	235754015	235757340
101112297	CTGAGTGACTGCGCCAACAT	CGG	CRYBA2	2	235754015	235757340
101109777	CCTTTCGGATGAAGGCATGT	CGG	TMBIM1	2	235126538	235144273
101109777	GATGATCATTGCGATGATGA	CGG	TMBIM1	2	235126538	235144273
101109777	GCCGGTCGGTGACTTCGTGA	GGG	TMBIM1	2	235126538	235144273
101109777	CATCCAGCTGCTCGTCACGG	TGG	TMBIM1	2	235126538	235144273
101105217	TCCTTACCTAGACCTACATG	AGG	GRB14	2	156600617	156725912
101105217	GGCCTTCTAGCCTAACAAAG	CGG	GRB14	2	156600617	156725912
101105217	TCTCGGGCAGTTATGTCACT	GGG	GRB14	2	156600617	156725912
101105217	CTTCTTCAACTGCAACAGAA	AGG	GRB14	2	156600617	156725912
114113126	CCTGGGTTTGATCTAATCAA	GGG	LOC114113126	2	155145356	155158930
114113126	GTTTGGGTGAGAGCCCTCGG	TGG	LOC114113126	2	155145356	155158930
114113126	CTGCGTGTTGCACCTGCAGA	AGG	LOC114113126	2	155145356	155158930
114113126	TTTGTTGGTCCTGCGCAGCT	TGG	LOC114113126	2	155145356	155158930
101118089	ACTCCTCCTTCAGCTCCATG	AGG	MAN1C1	2	256828855	256977838
101118089	GCAGGTCAGGAACATCCGAA	AGG	MAN1C1	2	256828855	256977838
101118089	GTGAACATCCGGTACATCGG	AGG	MAN1C1	2	256828855	256977838
101118089	TGGGTATGAACTAGGCTCTG	GGG	MAN1C1	2	256828855	256977838
101103876	CCTTCCAGACGGCAACACGG	AGG	LOC101103876	2	260378714	260379541
101103876	TGAGCTGATCCAGGAAGGTG	GGG	LOC101103876	2	260378714	260379541
101103876	CCGTTGAGGAGAATCTGCAT	GGG	LOC101103876	2	260378714	260379541
101103876	AAGCGCTCTCGGACGCCAAG	CGG	LOC101103876	2	260378714	260379541
101103126	CAATTGGTACAGTCACAGTG	AGG	SCN2A	2	155787681	155930915
101103126	GCTGAATCAAGAGACTTCAG	CGG	SCN2A	2	155787681	155930915
101103126	ACAGCAACCAAACTGCCCGG	TGG	SCN2A	2	155787681	155930915
101103126	TGTAGGCTTGAAGACCATCG	TGG	SCN2A	2	155787681	155930915
101122254	TCAACAGCTAACATCACACC	TGG	HSPD1	2	213522757	213532448
101122254	GATGTTCAGCCTCATGACTT	AGG	HSPD1	2	213522757	213532448
101122254	GGTCAACTATTTACCTTAGT	TGG	HSPD1	2	213522757	213532448
101109335	CCATCCTATAGGGACCACAG	CGG	LOC101109335	2	235170441	235191713
101109335	ACCACATCTTGATGACACAG	GGG	LOC101109335	2	235170441	235191713
101109335	ATGGCCTTGTGTGTGGCCCG	GGG	LOC101109335	2	235170441	235191713
101109335	ACAGCCTCTACACGCGCACC	CGG	LOC101109335	2	235170441	235191713
101121751	TCTGCCGTAACACAGCTGGG	GGG	MRPL44	2	241108831	241117052
101121751	TGAGGAAGTTGTGTGTCACG	TGG	MRPL44	2	241108831	241117052
101121751	TACGGAGCAGTGGACCCGAG	AGG	MRPL44	2	241108831	241117052
101121751	CTCCTTCTGGAACCGGAAAG	CGG	MRPL44	2	241108831	241117052
114113083	GACAGCCTGCAACACCACGA	TGG	LOC114113083	2	90416466	90533434
114113083	ACGTTACTACTTACACAGAG	AGG	LOC114113083	2	90416466	90533434
114113083	ACTAAGGTGGATCTTAGGAG	TGG	LOC114113083	2	90416466	90533434
114113083	AGGAGGAACATGGCGCTCGT	CGG	LOC114113083	2	90416466	90533434
101113909	ATCACCATTCTGATGCACAG	GGG	JAK2	2	78792745	78908743
101113909	ACTACAGATTTCCCACAATG	TGG	JAK2	2	78792745	78908743
101113909	AGTTCTTCTTAGTACCACTG	AGG	JAK2	2	78792745	78908743
101113909	GTGGAATTCAGTGGTCAAGA	GGG	JAK2	2	78792745	78908743
101119379	CGCGGCAGGCCAAATGTCGG	CGG	LOC101119379	2	257261346	257266925
101119379	TCCGCCATATAGGTGCCGGT	GGG	LOC101119379	2	257261346	257266925
101119379	GTTGTTTCCGGAAGTGGGCA	AGG	LOC101119379	2	257261346	257266925
101119379	AAAGCTTGAGATGGCGGCTG	CGG	LOC101119379	2	257261346	257266925
101123353	AGGAGTAGCCACTTGCACTG	GGG	MARS2	2	213683295	213686247
101123353	GAATGGACATAGATGCGATG	TGG	MARS2	2	213683295	213686247
101123353	CGACTTCATCCGCACCACCG	AGG	MARS2	2	213683295	213686247
101123353	TTGTCTTGACCGCTATACGG	TGG	MARS2	2	213683295	213686247
101105893	TTCCCACTGATGGCTCAGGT	AGG	CIR1	2	146280007	146317124
101105893	GTCACTTGCCTGAATACCAA	AGG	CIR1	2	146280007	146317124
101105893	TAGGAATATGTTGCAAGCGA	GGG	CIR1	2	146280007	146317124
101105893	TGCCTACCTGAGCCATCAGT	GGG	CIR1	2	146280007	146317124
101120060	GTCGTGGACAGACTGCACGC	AGG	LOC101120060	2	200029817	200031545
101120060	CGTTGGCTACATGGCTCCAG	AGG	LOC101120060	2	200029817	200031545
101120060	CTCGGTCTATGGTCCTTCGG	AGG	LOC101120060	2	200029817	200031545
101120060	CGCAAGGAGAAGGTAAAGCG	GGG	LOC101120060	2	200029817	200031545
101104894	GCAGCACATCACGTCGAAGG	CGG	HTR6	2	262538971	262553532
101104894	TGTGTGGCTGCATCTCCCTG	GGG	HTR6	2	262538971	262553532
101104894	AGCACGTTCAGCATGGCCGG	CGG	HTR6	2	262538971	262553532
101104894	GATGACCACGCACAGCGCGG	CGG	HTR6	2	262538971	262553532
100101231	GATGGACCTATAGCACCAGG	AGG	COL3A1	2	130212137	130252353
100101231	GGACTACCATTACTCCCAGG	AGG	COL3A1	2	130212137	130252353
100101231	TTTCGCCCAGGAATACCAGG	AGG	COL3A1	2	130212137	130252353
100101231	CCAGACCAGGAAGACCCTGG	GGG	COL3A1	2	130212137	130252353
100302096	CAGTGGCACCAGCAGCACAG	TGG	UBQLN1	2	37901747	37954676
100302096	ATGGCCGAGAATGGTGAAAG	CGG	UBQLN1	2	37901747	37954676
100302096	AGTCAGCATGGAATTCACGA	TGG	UBQLN1	2	37901747	37954676
100302096	ACTACTAGGAGCTGATGATG	TGG	UBQLN1	2	37901747	37954676
114108627	TGTGTAATCTTAAACGACGG	GGG	ASNSD1	2	129443572	129448424
114108627	ATCAGTAAGAAAGACCCGAA	GGG	ASNSD1	2	129443572	129448424
114108627	AGTGGCCGATCAGTGGCAGG	AGG	ASNSD1	2	129443572	129448424
114108627	ATTCCAAATCCGTGAAGGGT	TGG	ASNSD1	2	129443572	129448424
101106570	ACACGACGTCTCGAGCCGAG	TGG	SPATA3	2	248426516	248444136
101106570	GCAGAAGGACATCGAAGATG	CGG	SPATA3	2	248426516	248444136
101106570	CCACCATGAAGAAGGGCAAG	AGG	SPATA3	2	248426516	248444136
101106570	GCAGGGCCTCTGATTCGAGT	GGG	SPATA3	2	248426516	248444136
101117831	CAACACGACAAGTGGGAACG	AGG	LOC101117831	2	249698787	249701700
101117831	ATCCGAGTGGCTGTCACCGT	AGG	LOC101117831	2	249698787	249701700
101117831	CATGGACCAGTTCCCATATG	TGG	LOC101117831	2	249698787	249701700
101117831	CAAAGGAGAGTTGTAGCTGC	AGG	LOC101117831	2	249698787	249701700
101107166	AGCCTGACTACCCTGCAGAG	AGG	SAP130	2	127120258	127193745
101107166	CCTTCACAGATAGCCAACAG	TGG	SAP130	2	127120258	127193745
101107166	CGGTTGCTACCACAGCAGGA	GGG	SAP130	2	127120258	127193745
101107166	CCACTGTCATCAACTGCATG	GGG	SAP130	2	127120258	127193745
101108366	GAGCACATACCTGTCCACTG	TGG	TMEM252	2	73390790	73396959
101108366	TCATCAGGAAGCCCATCAGG	AGG	TMEM252	2	73390790	73396959
101108366	GGGTTTGTGATCCTTCTGAG	TGG	TMEM252	2	73390790	73396959
101108366	CACCAGGCCAGTGAAAGCAA	AGG	TMEM252	2	73390790	73396959
101121999	CGTTGCAGATGATCGCGATG	AGG	ENHO	2	39010493	39012330
101121999	AGTTGGGACTGGATTCGGAG	AGG	ENHO	2	39010493	39012330
101121999	TTCGGAGAGGGAGTCGATGT	TGG	ENHO	2	39010493	39012330
101121999	CGATGTTGGCAGAGCGCGAG	TGG	ENHO	2	39010493	39012330
101116017	AGACGTAATAGTCTTCCATG	GGG	SLC39A14	2	45406152	45457387
101116017	AAACCTTATGCATCGCTACG	GGG	SLC39A14	2	45406152	45457387
101116017	GACCTTCTCGTCCACCACGG	GGG	SLC39A14	2	45406152	45457387
101116017	GGGCCCGAGGAACCTCTCGA	CGG	SLC39A14	2	45406152	45457387
101116808	ACAGATGTCCAGTGAAACAC	GGG	RCAN3	2	257937986	257974223
101116808	ACGAGACAGACTTCAATGGG	AGG	RCAN3	2	257937986	257974223
101116808	GGTATGCCTACCTTCTGCTC	CGG	RCAN3	2	257937986	257974223
101116808	CCCACCGGAGGTGAAGCAGG	AGG	RCAN3	2	257937986	257974223
101116809	AAGCAACAAGTCCTTCTGAG	CGG	CDK5RAP2	2	2968661	3150048
101116809	TGGCGGAAGCAATGACAGAG	GGG	CDK5RAP2	2	2968661	3150048
101116809	TCTTCAGCGAGAAGGCTGTG	CGG	CDK5RAP2	2	2968661	3150048
101116809	ATGCTCAGATCCGGACACAA	GGG	CDK5RAP2	2	2968661	3150048
101102453	AGCGGGTCCGAGTGACACCG	GGG	COL15A1	2	51476731	51579067
101102453	AGAAGACTCTACAACAGCAG	CGG	COL15A1	2	51476731	51579067
101102453	GCTGGAGACAGTTCAGACTG	TGG	COL15A1	2	51476731	51579067
101102453	CATGCTCCTCACAGTCCACG	AGG	COL15A1	2	51476731	51579067
101115002	CATTGTCTACATCCACAAGG	AGG	SORBS3	2	45266477	45293889
101115002	GAAGTCAAACTTGAGCCGGG	CGG	SORBS3	2	45266477	45293889
101115002	GCGGTGTTAAGGGAGAGCTG	GGG	SORBS3	2	45266477	45293889
101115002	TCACCTCCACGTAATTAGCG	GGG	SORBS3	2	45266477	45293889
101106138	CACCAGAATCATCAAGGAGG	CGG	POLE3	2	10638685	10641601
101106138	TCGTGCTGTACGCCACATCC	TGG	POLE3	2	10638685	10641601
101106138	TTATCCTTACAGCTTATAGG	AGG	POLE3	2	10638685	10641601
101106138	TATCCTTACAGCTTATAGGA	GGG	POLE3	2	10638685	10641601
101113656	CTTCAACTTGGACACCCGCG	AGG	ITGA6	2	148145132	148232417
101113656	GCTGCGACATCACCTCCCGG	GGG	ITGA6	2	148145132	148232417
101113656	CCGTCAGAAGACGCTCTGTG	GGG	ITGA6	2	148145132	148232417
101113656	TCCAGGAGCCAAGCACTCGG	AGG	ITGA6	2	148145132	148232417
101106405	CAAGCCGTCAATATACCATG	AGG	FAM126B	2	217319436	217389030
101106405	CAATCCGTCGCCATAGATGG	AGG	FAM126B	2	217319436	217389030
101106405	ACAGCGATCTTCATCCTCAG	AGG	FAM126B	2	217319436	217389030
101106405	ACTCTGTGGTCGAATAGTGG	TGG	FAM126B	2	217319436	217389030
101110208	GTTGCTTCTCACAACATCAG	AGG	LOC101110208	2	11070732	11075838
101110208	GGTTTCTGACAGCACAGGAG	AGG	LOC101110208	2	11070732	11075838
101110208	TGTGGAGCACATCGATGTCT	TGG	LOC101110208	2	11070732	11075838
101108984	GACATCACTGAATGGCACAA	GGG	DPYSL2	2	41139816	41258008
101108984	TGCTCACTGTACCTTCAACA	CGG	DPYSL2	2	41139816	41258008
101108984	AGCTGTCTTACTGATCATGG	TGG	DPYSL2	2	41139816	41258008
101108984	GGAAGGGCCGCATTGCTGTG	GGG	DPYSL2	2	41139816	41258008
105611800	TCCGTGCCCTCGTAGCAGGG	CGG	HS6ST1	2	126866022	126905511
105611800	AGCGCCAAGAAGAACCTGCG	GGG	HS6ST1	2	126866022	126905511
105611800	GGCGATGGTGACACATGCGG	CGG	HS6ST1	2	126866022	126905511
105611800	AAGAGATCCAGGTCGTCGGG	CGG	HS6ST1	2	126866022	126905511
101117991	CTCCTTGTTCCACAACACAG	AGG	FAM214B	2	56081815	56093446
101117991	CTGCGGTGAAGCCCTCAATG	CGG	FAM214B	2	56081815	56093446
101117991	ATGTCAGCTCTGAGGATGAG	GGG	FAM214B	2	56081815	56093446
101117991	GATGGATACCTGGTAGACCC	CGG	FAM214B	2	56081815	56093446
101117393	CTAGCGTACGACACCTGGTG	CGG	GAD1	2	149910694	149949352
101117393	AAGCACCGCCATAAACTCAG	TGG	GAD1	2	149910694	149949352
101117393	CTTCCCGGAAGTTAAGACCA	AGG	GAD1	2	149910694	149949352
101117393	ATTGTCGGTTCCAAAGCCAA	GGG	GAD1	2	149910694	149949352
101103947	GTCGGCTAGAGCAATCCAGG	CGG	LOC101103947	2	9742547	9745957
101103947	GTGCGCCAACCTGATGACAG	CGG	LOC101103947	2	9742547	9745957
101103947	GAATGGCACAAAGAACGTGG	GGG	LOC101103947	2	9742547	9745957
101103947	GCTCTCACCCAATTTAGACA	AGG	LOC101103947	2	9742547	9745957
101103212	GCTTTGGTCACACTCCCAGG	TGG	HEMGN	2	52430486	52441934
101103212	GAAGATACAACTGACCTGGA	GGG	HEMGN	2	52430486	52441934
101103212	ACATGGGTCTCTTCTTGACG	AGG	HEMGN	2	52430486	52441934
101103212	TTCTGAGTACCAAGCAATAG	CGG	HEMGN	2	52430486	52441934
101119614	AGTCCGAAAGTGTCTCACGT	AGG	GLRA3	2	114307276	114569261
101119614	CTAGGTCTAAGGAGTCATCA	GGG	GLRA3	2	114307276	114569261
101119614	CCGTGATCCTGAACTCTGTG	TGG	GLRA3	2	114307276	114569261
101119614	GCACCTGTACAAGTGGCAGA	AGG	GLRA3	2	114307276	114569261
114113004	GTATTTCTTCAGGCGAAGAA	CGG	LOC114113004	2	96741768	96745165
114113004	GTAACTGCCGCAGGAGTTTC	TGG	LOC114113004	2	96741768	96745165
114113004	GGTTGAAGTAGTATTTCTTC	AGG	LOC114113004	2	96741768	96745165
101101958	ATGGCTGCCTCTCATTTCAC	CGG	TAF12	2	254329645	254356878
101101958	ATCAGCAACGGCTGTGAGCC	CGG	TAF12	2	254329645	254356878
101101958	TCTTCCTTACAGAACGCCAG	TGG	TAF12	2	254329645	254356878
101101958	CACCTGTTTGTGAGCTTCTG	TGG	TAF12	2	254329645	254356878
106990973	GCTGTTCCAGCAGCACAACG	AGG	PAQR7	2	256750475	256761596
106990973	ATCAGAGCCTGTGTTCACCG	TGG	PAQR7	2	256750475	256761596
106990973	GCGAGGACGATGATGAAGAG	GGG	PAQR7	2	256750475	256761596
106990973	GAGCTTCTGGGCCACCATCG	CGG	PAQR7	2	256750475	256761596
101109941	GGTTGAGCATTACAGCACAG	TGG	LY75	2	161712348	161798943
101109941	TGAGCATCACTCTCTCTACG	GGG	LY75	2	161712348	161798943
101109941	GGTCAATGAAAGTGACACCT	GGG	LY75	2	161712348	161798943
101109941	GTATAGGAAAGCGATGCCAT	GGG	LY75	2	161712348	161798943
101109149	AACATACCAGAAACTCCGGG	TGG	RBMS1	2	161131540	161351315
101109149	AGGATACTACGTGATTCCAG	TGG	RBMS1	2	161131540	161351315
101109149	GTCTGCCCTAAAGGCAAGTG	GGG	RBMS1	2	161131540	161351315
101109149	CAACACCACAGACCAGGACC	TGG	RBMS1	2	161131540	161351315
101103049	TGGTCTTGATCACCTGAAGT	GGG	CASP10	2	217594043	217602094
101103049	GCCAAGATGCTAGACCTGAC	CGG	CASP10	2	217594043	217602094
101103049	GATTATTGACCTGTCCCTGG	GGG	CASP10	2	217594043	217602094
101103049	TTGGAAGTGACTCCTTCAGA	AGG	CASP10	2	217594043	217602094
101111349	TTGATCACCACATCGCACGG	TGG	LOC101111349	2	29574647	29692766
101111349	GGAGGACCGTTCATACAGTG	GGG	LOC101111349	2	29574647	29692766
101111349	GGAAGCGGATGAGCGCCAGG	CGG	LOC101111349	2	29574647	29692766
101111349	AACTGGCCTATAGAGCAGGG	CGG	LOC101111349	2	29574647	29692766
101111348	ACATGTGACCAGGTAAGGAG	CGG	ZNF683	2	256284730	256290643
101111348	CTGGCCCAGGACTGATCATG	AGG	ZNF683	2	256284730	256290643
101111348	TACCCGCTGAAGAAAGAGAA	CGG	ZNF683	2	256284730	256290643
101111348	TCCTCCGAGCAGTGACAAGA	TGG	ZNF683	2	256284730	256290643
101109337	ATGGCAGTCTTGGCTCACCA	GGG	NUDC	2	255796031	255809922
101109337	ACTCACATCCAGCTCCGACA	GGG	NUDC	2	255796031	255809922
101109337	ACGTGGTGGTGGACATCCAG	CGG	NUDC	2	255796031	255809922
101109337	CAGCTGGAAATTGACCAGGT	AGG	NUDC	2	255796031	255809922
101119878	ATACATGCGAATCTACATTA	AGG	LOC101119878	2	59605553	59606078
101119878	TACATGCGAATCTACATTAA	GGG	LOC101119878	2	59605553	59606078
101119879	ATGGTAAAGCTTAGTTCAGG	AGG	FBXO8	2	114950562	115041064
101119879	CAGAAACCAGCAGCTACAGC	AGG	FBXO8	2	114950562	115041064
101119879	CCAGGCTTGCAGATGGGTCA	GGG	FBXO8	2	114950562	115041064
101119879	AAGATGGTAAAGCTTAGTTC	AGG	FBXO8	2	114950562	115041064
114112939	GACCTGTTATCGGGAACTGG	AGG	LOC114112939	2	30833380	30842608
114112939	TGGAGGAAGATCGTCAGGAA	AGG	LOC114112939	2	30833380	30842608
114112939	GGAACTGGAGGAAGATCGTC	AGG	LOC114112939	2	30833380	30842608
114112939	ACAGACCTGTTATCGGGAAC	TGG	LOC114112939	2	30833380	30842608
101102131	GAGCTGCAGAGTCATCACAG	TGG	PINK1	2	261536862	261553995
101102131	AGTCTGTGATCACCAACCAG	GGG	PINK1	2	261536862	261553995
101102131	GGCCCAGAGATCCTTCCACG	GGG	PINK1	2	261536862	261553995
101102131	CATGGCGGCCTCATAGACGG	CGG	PINK1	2	261536862	261553995
101111518	AATGAAATCCATCAGGAGGG	AGG	LOC101111518	2	55240643	55241602
101111518	CAATGTGATCAGTATGGTCG	TGG	LOC101111518	2	55240643	55241602
101111518	CTGTGAGACTGCCATTCTGT	GGG	LOC101111518	2	55240643	55241602
101111518	CAAAGTTGCCTGCAGGCCTA	TGG	LOC101111518	2	55240643	55241602
101111519	GCAGACATCAGAGACCGGGT	CGG	RFX3	2	76807857	77143245
101111519	TCTTTATCGAGAGCACTGTG	AGG	RFX3	2	76807857	77143245
101111519	GGATGTGTAACTGTGACCAT	GGG	RFX3	2	76807857	77143245
101111519	GACAATTACGAGACAGCAGA	AGG	RFX3	2	76807857	77143245
101116704	CCCAGCCCTTGGTCACAGAG	GGG	SIT1	2	55604136	55605686
101116704	AATGCAAGTTCCCATACAGA	GGG	SIT1	2	55604136	55605686
101116704	CACTTGTTCCAGTGGACCAG	TGG	SIT1	2	55604136	55605686
101116704	GACGGCTGTCTCAGGAACCA	GGG	SIT1	2	55604136	55605686
101112461	AGACATGTACCGGAACCCGG	GGG	STX12	2	255063026	255100801
101112461	CGTGCAGCGGCAACATCCAG	CGG	STX12	2	255063026	255100801
101112461	AAGAACTTGATGAGCCAACT	AGG	STX12	2	255063026	255100801
101112461	ACCTGGAGCTTATTAAAGAG	AGG	STX12	2	255063026	255100801
101105215	ACCTTCGAGGAGAACACCTG	CGG	MAMDC2	2	71486252	71649880
101105215	CTATCTGGTAGACCAATCGG	AGG	MAMDC2	2	71486252	71649880
101105215	CATCTTCTCTGTGTACACGA	GGG	MAMDC2	2	71486252	71649880
101105215	AGATCTTGTCTTGAACCACA	TGG	MAMDC2	2	71486252	71649880
101112118	CCACGTTAGACCCAGCACAA	TGG	CEP85	2	256362644	256405612
101112118	GGAGAAGGTCCAGCTCAACA	AGG	CEP85	2	256362644	256405612
101112118	TGAGCTGGAGAGTTTGCTGG	AGG	CEP85	2	256362644	256405612
101112118	TGAGTTCACAAGATCGCTCG	CGG	CEP85	2	256362644	256405612
101112119	CAGAACGTAGAGATACAACG	TGG	BICD2	2	30188653	30244039
101112119	TGAAGACGGTGACTACTACG	AGG	BICD2	2	30188653	30244039
101112119	TGTTGCACATGCATACATGG	TGG	BICD2	2	30188653	30244039
101112119	GCAACTGGCTTTCTCCAACA	GGG	BICD2	2	30188653	30244039
101112295	TCTCGTGGAGTCAGACAATG	AGG	GNAQ	2	62511404	62833384
101112295	GTTAGTTCGAGAAGTTGATG	TGG	GNAQ	2	62511404	62833384
101112295	TGCAGAATGGTCGATGTAGG	GGG	GNAQ	2	62511404	62833384
101112295	GGTAGGCAGGGTCGGCAACG	CGG	GNAQ	2	62511404	62833384
105611911	CCACCAGTGCCACTATGTCA	GGG	SPEGNB	2	236233620	236235749
105611911	TGGCTGCTTTCTGAACCTGG	AGG	SPEGNB	2	236233620	236235749
105611911	AGCGGCTCCAACACTCTCGG	TGG	SPEGNB	2	236233620	236235749
105611911	GGCGCGTAGTACCTTCCACA	AGG	SPEGNB	2	236233620	236235749
101102622	ATAGACATATCTCCAGAGAG	AGG	SPOPL	2	184337926	184389810
101102622	ATGTATGCAATATCCCACAC	AGG	SPOPL	2	184337926	184389810
101102622	AGAAAGCTGGTGTTATACAC	AGG	SPOPL	2	184337926	184389810
101102622	TCGGTCCTATAGCAGAAAGC	TGG	SPOPL	2	184337926	184389810
114113068	AGTCCTGTCTTCGAGCACCG	GGG	LOC114113068	2	54831266	54903763
114113068	ACTCCCAGAGCTGACAGAGT	CGG	LOC114113068	2	54831266	54903763
114113068	TTCGGAAACTTCTGATCGCG	GGG	LOC114113068	2	54831266	54903763
114113068	TTCCCGGGCCTTCTCAACCC	CGG	LOC114113068	2	54831266	54903763
114113069	GTCTGCAGCCGTCCTGACGC	TGG	LOC114113069	2	55385228	55386219
114113069	AAGCTTCTTGCATTATTCTG	TGG	LOC114113069	2	55385228	55386219
114113069	AGCTTCTTGCATTATTCTGT	GGG	LOC114113069	2	55385228	55386219
101111427	ATGGGTGAATGATCCTCTGG	TGG	KCTD9	2	42212448	42296551
101111427	GGCGGTACTTTACAACCACA	CGG	KCTD9	2	42212448	42296551
101111427	GGACAGCTCATTGTCAACGA	TGG	KCTD9	2	42212448	42296551
101111427	CAGATTCTAAACTGCCTGAA	GGG	KCTD9	2	42212448	42296551
100462693	TCCACAGGCGACACTCTCCG	CGG	NDUFB6	2	109909296	109923951
100462693	ATACGCCCGACGAGAAGCTG	CGG	NDUFB6	2	109909296	109923951
100462693	GTATCAGCAGCGACATGTCG	GGG	NDUFB6	2	109909296	109923951
100462693	CGGAGCTCTCTGGAAGAACG	TGG	NDUFB6	2	109909296	109923951
101104298	ACTAGGCTCTTGAGACACAG	CGG	UBXN4	2	187556100	187586919
101104298	CTTCTAGAGGAGCATCAGAA	GGG	UBXN4	2	187556100	187586919
101104298	ACCGAGCAGCTCTCTCTGCA	CGG	UBXN4	2	187556100	187586919
101104298	CCTCTTGGCCGACGCGATGG	CGG	UBXN4	2	187556100	187586919
101102625	GTAGCTGCACAGACATACCG	TGG	SLC44A1	2	18258262	18476327
101102625	TTGGAAGCAATACCAAACAG	TGG	SLC44A1	2	18258262	18476327
101102625	GTACATGTGGTGGTACCATG	TGG	SLC44A1	2	18258262	18476327
101102625	TGAAATGGCATAGATGAGGA	GGG	SLC44A1	2	18258262	18476327
100302357	TCATTGACCCAGTACTGGAC	CGG	TUBA4A	2	236013167	236016924
100302357	TTCTGCTCACCAATTACTGT	AGG	TUBA4A	2	236013167	236016924
100302357	TCTGGAACATGGAATTCAGC	CGG	TUBA4A	2	236013167	236016924
100302357	AGATCCGAAATGGCCCATAC	CGG	TUBA4A	2	236013167	236016924
780470	TTCACATGGTGCTCACAGGG	AGG	CTSB	2	113890460	113911442
780470	AGACTTGTATAGCAGGAAGT	CGG	CTSB	2	113890460	113911442
780470	CAGCGTCTCCAGCAACGAGA	AGG	CTSB	2	113890460	113911442
780470	CACCTACATGCGAGTCATAG	AGG	CTSB	2	113890460	113911442
101106824	GCCCACCAAAGTCTCCCAGG	TGG	HOXD10	2	144616431	144619610
101106824	ATGCTCCAGCTCAACCCTCG	CGG	HOXD10	2	144616431	144619610
101106824	CACCACCTAGCGCAGACATG	GGG	HOXD10	2	144616431	144619610
101106824	TCTCAACGGGACAGGACTCA	GGG	HOXD10	2	144616431	144619610
101107002	GGTGGTCCAGGAACACCCGG	AGG	COL16A1	2	251389317	251444953
101107002	TCAGGATGAAGACAGCCATG	TGG	COL16A1	2	251389317	251444953
101107002	TCTCCAACAGGGCAAACCAG	GGG	COL16A1	2	251389317	251444953
101107002	TCCAGGTCTTACCTGAAGCG	GGG	COL16A1	2	251389317	251444953
101121404	ATGGAAAGCAAGTCTCACTG	TGG	SHOC1	2	12095147	12181135
101121404	TAGCAGCAGGAAGAGTACAG	AGG	SHOC1	2	12095147	12181135
101121404	ATCCTGTAAATGCAGAGTGG	TGG	SHOC1	2	12095147	12181135
101121404	GAACCAGAGTACAGGCAACC	AGG	SHOC1	2	12095147	12181135
101121749	TAGTCCCACCATCTGACAGG	AGG	SPC25	2	151574022	151586820
101121749	GGGACTAAGAGAAGCCTACA	AGG	SPC25	2	151574022	151586820
101121749	GACACCTCCTGTCAGATGGT	GGG	SPC25	2	151574022	151586820
101121749	TGACACCTCCTGTCAGATGG	TGG	SPC25	2	151574022	151586820
101104718	GAGTCCTTCCCACAGCCCGG	AGG	KLF9	2	71284364	71311713
101104718	CAAGGAACACGGTGACCCGG	GGG	KLF9	2	71284364	71311713
101104718	AGCCACGAAGTCCATGTAGG	CGG	KLF9	2	71284364	71311713
101104718	GTAATGGGCTTTGAGATGGG	AGG	KLF9	2	71284364	71311713
101119188	GCCGGTGTGAGGACACGATG	AGG	CNR2	2	258581698	258584008
101119188	GTGGAAATGTACAAAGCTGG	AGG	CNR2	2	258581698	258584008
101119188	GAGCACCCACATGATGCCCA	GGG	CNR2	2	258581698	258584008
101119188	TAGGCGGGTAGCGCAGACAG	AGG	CNR2	2	258581698	258584008
101113987	TGAACAGGGTTACAGCAGTG	CGG	GBA2	2	55515864	55526954
101113987	TTTGGGCCAGAGCATGACGA	GGG	GBA2	2	55515864	55526954
101113987	TGTCCATCATGTTCTCCATG	CGG	GBA2	2	55515864	55526954
101113987	TCACCGTAGATCTGTCTCAG	GGG	GBA2	2	55515864	55526954
100913166	TCCATCGTGACACTGGATGG	CGG	FABP3	2	251661775	251670294
100913166	GATGACTACATGAAGTCACT	CGG	FABP3	2	251661775	251670294
100913166	ACCATGGTGGACGCCTTCGT	GGG	FABP3	2	251661775	251670294
100913166	GACCTTCCTGTCATCTGCTG	TGG	FABP3	2	251661775	251670294
101111001	GGAGGTCGAGCAGATGTAAT	GGG	LOC101111001	2	59138301	59139638
101111001	TACAGTTAGGTCTGCAATCA	TGG	LOC101111001	2	59138301	59139638
101111001	AGGAGGTCGAGCAGATGTAA	TGG	LOC101111001	2	59138301	59139638
101111001	ATACTAGCGCCTTTCCCCCG	AGG	LOC101111001	2	59138301	59139638
100170324	GAATCCCAAACAACACACAG	TGG	DPP4	2	159654505	159735574
100170324	CCTATTAACACAGAACCAGG	AGG	DPP4	2	159654505	159735574
100170324	CCAATTCAACCTTACCACTG	AGG	DPP4	2	159654505	159735574
100170324	TCTTTGGTCAGCAGAACCAC	GGG	DPP4	2	159654505	159735574
101103301	GGGTTTGTGATGGTCCACGA	AGG	ANKS6	2	51710598	51761943
101103301	CTGATGCAGACACTGCCACG	TGG	ANKS6	2	51710598	51761943
101103301	ATGCTGCTGAGCGATCCTGG	TGG	ANKS6	2	51710598	51761943
101103301	ACTGTCCTGCTTGTCCACGT	CGG	ANKS6	2	51710598	51761943
101120058	AAGAGCTGATGGTACCTCAG	GGG	LOC101120058	2	43555656	43634669
101120058	GCTAGCATTAGCACATGCAG	AGG	LOC101120058	2	43555656	43634669
101120058	TTTCTGTGTAGCCTGGTGCG	AGG	LOC101120058	2	43555656	43634669
101120058	ACTTCAGGTTGCAGGAACCA	TGG	LOC101120058	2	43555656	43634669
114113078	AGGAATGCATTTCCGCTGTA	AGG	LOC114113078	2	84062861	84071221
101107579	CCACTCCCGTGGTTTCACAG	AGG	B3GNT7	2	248804738	248809344
101107579	CAGAAGGCCCAGAAACCCAG	CGG	B3GNT7	2	248804738	248809344
101107579	CCCACAAACAGATCCTCCTG	GGG	B3GNT7	2	248804738	248809344
101107579	AGGTCTGGCGGATGGCCTCG	CGG	B3GNT7	2	248804738	248809344
101123091	CCTGGCCTCTCACCTTTGGG	AGG	NUDT2	2	39172367	39183256
101123091	CCTTCAGATAGACCATGGCC	CGG	NUDT2	2	39172367	39183256
114113034	GCATGGACTGGAGTATGCTC	TGG	LOC114113034	2	115936139	115941102
114113034	AAAGACTCACCTTTACGGGT	AGG	LOC114113034	2	115936139	115941102
114113034	ACCTAAAGACTCACCTTTAC	GGG	LOC114113034	2	115936139	115941102
114113034	GGGTCTTCTCCTACCCGTAA	AGG	LOC114113034	2	115936139	115941102
101120986	GCAGTGTCACATCCGACCAG	GGG	GALT	2	38890760	38894108
101120986	CTTCACAGACCTGCACCCAA	GGG	GALT	2	38890760	38894108
101120986	TGGTCCTAACTAGTGAACAC	TGG	GALT	2	38890760	38894108
101120986	GAAGTCGTTGTCAAACAGGA	AGG	GALT	2	38890760	38894108
101120808	GCATAAACAGCACATCCATG	TGG	PGAP1	2	212921766	213000092
101120808	GGTTCCAAAGATTGACAGAG	TGG	PGAP1	2	212921766	213000092
101120808	TCACGCTAAAGAAGTCAAAG	TGG	PGAP1	2	212921766	213000092
101120808	CTTACCATACAATGGAGAGG	TGG	PGAP1	2	212921766	213000092
101123527	CGTACCTCCCTCATGCCCAG	AGG	KIF24	2	39183519	39254300
101123527	AGATCAAAGATTCAGCCAAG	AGG	KIF24	2	39183519	39254300
101123527	ATTCAGACTAGCTCTAGCAA	AGG	KIF24	2	39183519	39254300
101123527	ACGAATTCAGAGCTCTCCTG	TGG	KIF24	2	39183519	39254300
101117647	CCTGACTGTTACCAACCTGG	AGG	C2H8orf74	2	112884475	112913265
101117647	GTTCACGGAAGAGCTGCTCA	AGG	C2H8orf74	2	112884475	112913265
101117647	ATGGCACTCTTAACAGCCCA	GGG	C2H8orf74	2	112884475	112913265
101117647	CGTACTGGTAGAGTTTGTAG	TGG	C2H8orf74	2	112884475	112913265
101120468	ACTGAGGAGGGTCATCCGAG	TGG	CCL27	2	38875209	38878999
101120468	CCAGGCTGAGCATCATGAAG	GGG	CCL27	2	38875209	38878999
101120468	GCTTGTTTGGAAGTGGCTGT	CGG	CCL27	2	38875209	38878999
101120468	TCAAAGCTCACACGAAGGCT	TGG	CCL27	2	38875209	38878999
105608000	AGGACGGGTTCAGATCTATG	CGG	PLPP6	2	78447521	78450702
105608000	CAGTAGCAGGTCCAACAGCA	GGG	PLPP6	2	78447521	78450702
105608000	CAGCGATGCAGAGCCCACGA	AGG	PLPP6	2	78447521	78450702
105608000	GCCACAGGTCGATGGCCAGT	AGG	PLPP6	2	78447521	78450702
114112857	AACTTGCTGTAGCAAATGGA	GGG	LOC114112857	2	136580880	136581678
101108924	CCAGCCGATCACCAGCTCGG	CGG	LMBRD1	2	70334501	70478706
101108924	TGCTGATGTGATCAGTGCAA	TGG	LMBRD1	2	70334501	70478706
101108924	AAACGTCAGCAGACAGATCG	AGG	LMBRD1	2	70334501	70478706
101108924	AGCTGCCAACATTCCAAGCA	AGG	LMBRD1	2	70334501	70478706
101118674	AGAAACCGTAGACATCGATG	CGG	PEF1	2	251453543	251471319
101118674	GGACCAGTTGGAGTTGACCA	GGG	PEF1	2	251453543	251471319
101118674	CCTCCATATCCGCCACCAGG	GGG	PEF1	2	251453543	251471319
101118674	AGGTGGCGTCCCTCCCAATG	TGG	PEF1	2	251453543	251471319
101122082	TGACACAGTTTACGAATGTG	TGG	EPB41	2	253950024	254134762
101122082	GTATCGGAATTTGGATCCCA	GGG	EPB41	2	253950024	254134762
101122082	GGCCACTAGAGCAGACACCT	AGG	EPB41	2	253950024	254134762
101122082	TAGCAACGCTAAGGTTGCAA	AGG	EPB41	2	253950024	254134762
101108893	CCAGATCGATCAGGTCACTG	AGG	CAPZB	2	262714565	262852937
101108893	CCTCTTGTGTGACTACAACA	GGG	CAPZB	2	262714565	262852937
101108893	CCACTACAAGCTGACCTCCA	CGG	CAPZB	2	262714565	262852937
101108893	TCACCTGCACTTCCACCACG	TGG	CAPZB	2	262714565	262852937
101121825	GGGTGCAAAGGACAGCCAAG	AGG	LOC101121825	2	2546148	2636069
101121825	GCACGGTGAAGGTAACCAGG	TGG	LOC101121825	2	2546148	2636069
101121825	GAGATGAATACGCTACTGCT	CGG	LOC101121825	2	2546148	2636069
101121825	TATTCCTACAGCATGTGGAA	GGG	LOC101121825	2	2546148	2636069
101114493	GGTTCTCCATCAATTCCCTG	AGG	COL5A2	2	130046085	130195409
101114493	GGTTGGCCTCGAATTCCAGG	AGG	COL5A2	2	130046085	130195409
101114493	TCTTCTACTTAGGGACAACG	AGG	COL5A2	2	130046085	130195409
101114493	GGGAGAACGAGGAAATCCAG	GGG	COL5A2	2	130046085	130195409
105607745	CTCTCGCCTCGGCGCTTCCA	AGG	LOC105607745	2	55907063	55908385
105607745	GCGCCGAGGCGAGAGAGGCT	AGG	LOC105607745	2	55907063	55908385
101122413	ATGAAGAAAGGATGGCTCGG	CGG	PALLD	2	121299356	121373815
101122413	TGAGACGGGCTCGATGACGA	GGG	PALLD	2	121299356	121373815
101122413	CTGTCCCTGGATCGTGAGCG	CGG	PALLD	2	121299356	121373815
101122413	ATTGCCGTCGTCCTCCAGCG	TGG	PALLD	2	121299356	121373815
443241	GAACAGCGTGATGACCACAG	AGG	HR	2	45696851	45716036
443241	CATTATGCTCAGGATCCAGG	GGG	HR	2	45696851	45716036
443241	TGGGCATCTCCAGAGAACTG	GGG	HR	2	45696851	45716036
443241	TGAGCCCAGTGAATCCAGCG	AGG	HR	2	45696851	45716036
101119620	TATGAGCGGAGCTCCTTCGA	CGG	KIF12	2	9961609	9969424
101119620	GATACGCAAGCCGAGCTCAG	CGG	KIF12	2	9961609	9969424
101119620	AGAGGTGGCACCATCACACA	GGG	KIF12	2	9961609	9969424
101119620	AGACCTCCAGGTAAGAAGCA	CGG	KIF12	2	9961609	9969424
101116206	ACTCCAAGTACCCTAACAGG	AGG	MLANA	2	79584068	79595022
101116206	GGATGTTCACATGAGTGGCT	TGG	MLANA	2	79584068	79595022
101116206	GGTACTCCAAGTACCCTAAC	AGG	MLANA	2	79584068	79595022
101116206	ACATGAGTGGCTTGGTCAAC	AGG	MLANA	2	79584068	79595022
101110916	CTCCGCAGGGAGATAGTGTT	AGG	ATP5IF1	2	254653803	254655892
101110916	GGTACGCGCCGCCAACGCCG	TGG	ATP5IF1	2	254653803	254655892
101110916	CCGGAAGTATCGCTCCTCTT	CGG	ATP5IF1	2	254653803	254655892
101110916	CCGAAGAGGAGCGATACTTC	CGG	ATP5IF1	2	254653803	254655892
101123447	GCAGGCCTTCTACAACACCG	GGG	TMEM245	2	14645830	14725441
101123447	AGGGTATGAATCAAGCACTG	AGG	TMEM245	2	14645830	14725441
101123447	TCGCACTCTGGAAGGCACAG	AGG	TMEM245	2	14645830	14725441
101123447	AAGCCCGATGATCGGCCATG	GGG	TMEM245	2	14645830	14725441
101119025	TGCATTGTTCTACGGGGTCG	TGG	LOC101119025	2	55370384	55371346
101102707	CACCCGCTCAGACAGCACGT	GGG	CHRND	2	249767341	249774525
101102707	GACACAGATCACCACGACCA	CGG	CHRND	2	249767341	249774525
101102707	GGTAGATGAGCACGTTGCAG	GGG	CHRND	2	249767341	249774525
101102707	TGCCTTCGAGATGTAGCCCA	GGG	CHRND	2	249767341	249774525
101115946	ATGTCCTCATGGAATCAACG	GGG	THSD7B	2	185498786	186426074
101115946	TGGAATGGAGAAGCTACATG	CGG	THSD7B	2	185498786	186426074
101115946	CCATTGCTACACGTAGACCA	CGG	THSD7B	2	185498786	186426074
101115946	CTCAGAGTGGAAACACCACA	GGG	THSD7B	2	185498786	186426074
101104302	CACGACTGCATTGATGTCAC	AGG	CCL20	2	245441433	245445023
101104302	CTTCTGACTTGCTGCAGAGG	TGG	CCL20	2	245441433	245445023
101104302	ATTGATGTCACAGGCTTCAT	TGG	CCL20	2	245441433	245445023
101104302	CAGCAGCAAGAATTTGCTCC	TGG	CCL20	2	245441433	245445023
101109522	GAGTGCATTGACCCAACGAG	TGG	SCN7A	2	154565528	154647719
101109522	CAACACCCAAGATTTCCTCA	AGG	SCN7A	2	154565528	154647719
101109522	ACTCATTGGATAGTGTTCCA	AGG	SCN7A	2	154565528	154647719
101109522	GACCAGGCTCTTAGGTTCTG	GGG	SCN7A	2	154565528	154647719
101102536	TCTCTGATGAGCTTGCAGAG	AGG	OSBPL6	2	142328944	142489555
101102536	GGAGGCACTTCTATGCGTGG	GGG	OSBPL6	2	142328944	142489555
101102536	AGATGCTGCAGAGTATTGAG	CGG	OSBPL6	2	142328944	142489555
101102536	TAATCCGTTGAACCTTCCAG	AGG	OSBPL6	2	142328944	142489555
114112867	GGAGTTAAAGTCTCTCCAAG	TGG	LOC114112867	2	187585411	187586598
114112867	GTATAGTTAGTCTGTAGGTG	AGG	LOC114112867	2	187585411	187586598
114112867	CAAGTGGAGCACTCCGTCTG	GGG	LOC114112867	2	187585411	187586598
114112867	CAGGAAGAAAGCTGTGTCAT	CGG	LOC114112867	2	187585411	187586598
101118081	GGTCTCCACATAGGGCACCA	GGG	METTL21A	2	223783515	223838505
101118081	CCTGACGGATCTGTATCGTG	TGG	METTL21A	2	223783515	223838505
101118081	AGTGCCCATCTCCAGATACG	TGG	METTL21A	2	223783515	223838505
101118081	GGTGCCCTATGTGGAGACCG	CGG	METTL21A	2	223783515	223838505
101104305	TGGCAACGACTGTGTCACTG	CGG	RAPH1	2	219566170	219665274
101104305	CAGGGCTCCCGAATGCTGAG	AGG	RAPH1	2	219566170	219665274
101104305	GCTAGCAGGTAACTTCTGCG	TGG	RAPH1	2	219566170	219665274
101104305	CATGAGGACCCTGCACCAGT	GGG	RAPH1	2	219566170	219665274
101123530	AGAATTGGGACAATGCGAGA	TGG	GDA	2	68706268	68748650
101123530	TGAACTTGGAAACCTCGCGA	AGG	GDA	2	68706268	68748650
101123530	TCTACAATAGATGTGGCTGG	TGG	GDA	2	68706268	68748650
101123530	TCGTGATGAAGTTAAAGCTG	TGG	GDA	2	68706268	68748650
101121236	CGGCTGTGACCGATGTTCAG	CGG	DCTN3	2	38918563	38926452
101121236	GCTGGGTATACGGACCAGGC	GGG	DCTN3	2	38918563	38926452
101121236	ATGTGAGTGCTGTCCAGCAT	GGG	DCTN3	2	38918563	38926452
101121236	GCAATGCGGTCAATGTACTC	AGG	DCTN3	2	38918563	38926452
101113735	TCGTCTTCCATAATGAAGGG	TGG	LOC101113735	2	115922822	116074055
101113735	TCTGGTCCTCTCCTCCGGAG	CGG	LOC101113735	2	115922822	116074055
101113735	CTTTGGGCTCAAAGTTACCG	AGG	LOC101113735	2	115922822	116074055
101113735	CTCACCCTCATCCTGCTCAG	CGG	LOC101113735	2	115922822	116074055
105606445	TGGTGAAGAAGCTCTTCCAG	GGG	FAM110C	2	78171	86053
105606445	ACCAGCGAGTCCGGCCTCAG	CGG	FAM110C	2	78171	86053
105606445	ACGCGGAGTAGCGCGAGCTG	AGG	FAM110C	2	78171	86053
105606445	GACACTTTCTTCCGGTACTG	CGG	FAM110C	2	78171	86053
101120048	GAGTCTCCTTCAGATTCAGG	AGG	CYLC2	2	20874808	21047510
101120048	TGGTATTTCCCAAACCACCA	AGG	CYLC2	2	20874808	21047510
101120048	GAAAGCAACTTCTCCCTCCA	AGG	CYLC2	2	20874808	21047510
101120048	AGCAGAGGCCACAGATTCGA	AGG	CYLC2	2	20874808	21047510
101115263	ACCAAGTTGTATGAGCTGGG	TGG	ARID1A	2	255929298	255997865
101115263	ACTGGCAGGAGAGCCAACTG	GGG	ARID1A	2	255929298	255997865
101115263	CGAGCGCAGAGTACCATGGG	CGG	ARID1A	2	255929298	255997865
101115263	AATTCCGCTTCTGGAATGTG	GGG	ARID1A	2	255929298	255997865
101109509	GCTTAGTAAGAGATGAGCAA	TGG	ZFP37	2	10989472	11005575
101109509	GAGAGCATGTTTATGACCAT	GGG	ZFP37	2	10989472	11005575
101109509	TTCCGGAGATGGCTGTGTCG	GGG	ZFP37	2	10989472	11005575
101109509	TCTTGAATGCAACTTCCCTA	AGG	ZFP37	2	10989472	11005575
100820752	ACTCGGACATGTTATCTGGG	CGG	HDAC1	2	250857967	250890768
100820752	AGAGTACTTCCCAGGAACTG	GGG	HDAC1	2	250857967	250890768
100820752	AGTGCAGTTGTCTTGCAGTG	TGG	HDAC1	2	250857967	250890768
100820752	CTGGACATATGAAACAGCTG	TGG	HDAC1	2	250857967	250890768
101123018	ATAGGCATGAAGCTGCCGAG	GGG	TEX44	2	248956245	248957300
101123018	CTACAGACCTCCCAGCAGTG	GGG	TEX44	2	248956245	248957300
101123018	AGCTGTTAAGGAGAAGCTGG	AGG	TEX44	2	248956245	248957300
101123018	TCGTCAGCCGTGGAGTCCAG	GGG	TEX44	2	248956245	248957300
101123531	GTACAAATAAGGAGTCTCTG	CGG	LOC101123531	2	154881154	155090829
101123531	AGGTTCTCTGGAATGCTCCG	AGG	LOC101123531	2	154881154	155090829
101123531	AATCTGAAGACAGCATCAGG	AGG	LOC101123531	2	154881154	155090829
101123531	GTGGAAATAGCTCAGATGCA	GGG	LOC101123531	2	154881154	155090829
101118080	GAACCTAACCCAGATTATCG	AGG	NABP1	2	207103943	207113022
101118080	TGTCAGACATCCTTTCCACA	TGG	NABP1	2	207103943	207113022
101118080	GTCTGACACTTTATACTGGA	AGG	NABP1	2	207103943	207113022
101118080	TTCAGACTGGCCCAGAAGCG	AGG	NABP1	2	207103943	207113022
105608213	TCGCGCCGCAGCTCACTCAG	GGG	TMEM200B	2	253946194	253950617
105608213	CCTCACCCGTCCCGTCAGTG	CGG	TMEM200B	2	253946194	253950617
105608213	GTTCTCGTAGAGCAGCGTGT	TGG	TMEM200B	2	253946194	253950617
105608213	GCGGCTGAGACTCCTTGGGC	CGG	TMEM200B	2	253946194	253950617
101103874	CCGTTGTAGTGTTTACACAG	TGG	SCN3A	2	156006534	156092049
101103874	CAGCATCTTGACTAACACGA	TGG	SCN3A	2	156006534	156092049
101103874	CAGGTTTAAAGACCATCGTG	GGG	SCN3A	2	156006534	156092049
101103874	ACAAGCTGAAATTGAACCTG	AGG	SCN3A	2	156006534	156092049
101111860	GCCATCGCAGATAGAGACGG	AGG	TMEM37	2	198194277	198200327
101111860	AGAAGCGCCACAGTCCGAAG	AGG	TMEM37	2	198194277	198200327
101111860	CACTCAAGGAAGGACCGGTG	GGG	TMEM37	2	198194277	198200327
101111860	GGGCCTGACTCAGGTCTCGG	AGG	TMEM37	2	198194277	198200327
101102205	GAGTGATGTGAGAATACACA	GGG	DCAF12	2	39419416	39455242
101102205	ACACACACAGGATCTAGTGT	AGG	DCAF12	2	39419416	39455242
101102205	TGAATGGTCAGTCTATGCAG	TGG	DCAF12	2	39419416	39455242
101102205	GGCCTTCAACAACAAGAACA	AGG	DCAF12	2	39419416	39455242
101115435	GGTGATGACCGATTCCAGGG	AGG	LOC101115435	2	250922607	250930886
101115435	TCTCTAGTCGATTAAGCCAG	CGG	LOC101115435	2	250922607	250930886
101115435	TCACGGCGCGAGGGTAACTG	GGG	LOC101115435	2	250922607	250930886
101115435	GCTTGTAGTAGCATTCGGGA	GGG	LOC101115435	2	250922607	250930886
101117145	TGACCCTAGAGATTGTGCAT	CGG	AP1S3	2	240942135	241009160
101117145	GTACACTACTCTCCCTGACA	AGG	AP1S3	2	240942135	241009160
101117145	TATTGCTCTTCAGTCGACAA	GGG	AP1S3	2	240942135	241009160
101117145	GTTCAGATTATTCTCTCCCG	AGG	AP1S3	2	240942135	241009160
101114244	GGTCTGCAGTACCTTTCACG	AGG	WDR75	2	129780829	129815657
101114244	TGCCGCCACAACGAACCACG	CGG	WDR75	2	129780829	129815657
101114244	ACTCTACGAGGACAGACTCA	CGG	WDR75	2	129780829	129815657
101114244	AAGATGGCCACTTCAAAGTG	TGG	WDR75	2	129780829	129815657
114113145	GTCCCATGAGTGGTCCGATG	GGG	LOC114113145	2	210910093	210952542
114113145	CCTCAAAGAGTGGTAATCAT	GGG	LOC114113145	2	210910093	210952542
114113145	TGTCCCATGAGTGGTCCGAT	GGG	LOC114113145	2	210910093	210952542
114113145	ACCTCAAAGAGTGGTAATCA	TGG	LOC114113145	2	210910093	210952542
101121069	TAGTCAGGGAGTCATCTGCC	TGG	UBE2E3	2	139068007	139162191
101121069	TTCTAGGTTCTTACCTTTGG	TGG	UBE2E3	2	139068007	139162191
101121069	GAATTATGTTGCGTATCGCT	TGG	UBE2E3	2	139068007	139162191
101121069	TTTCCAGCGGATCCTCTGGT	TGG	UBE2E3	2	139068007	139162191
101110395	CCTTATTGACGACATATACG	CGG	MFAP2	2	265095840	265102231
101110395	CCAGACTACTACGACTACCC	AGG	MFAP2	2	265095840	265102231
101110395	CTGCAAGCAGTGTCTCAACG	AGG	MFAP2	2	265095840	265102231
101110395	ACTCTCCAACTCTAGAACCG	GGG	MFAP2	2	265095840	265102231
106990102	ATTACTTACCAAAGGTTCCA	GGG	ANP32B	2	52366771	52390678
106990102	GGGTCTGCTTACAGCTGCCG	GGG	ANP32B	2	52366771	52390678
106990102	TATCAGCACCCTGGAACCTT	TGG	ANP32B	2	52366771	52390678
106990102	TGCTTACAGCTGCCGGGGTC	CGG	ANP32B	2	52366771	52390678
101107164	GGATCGGGCGTCTCCCGAAG	CGG	CDKN2B	2	98120210	98125228
101107164	GACAAGGGCATGCTCAGTGG	TGG	CDKN2B	2	98120210	98125228
101107164	GCAGCTCCTCGAAGCCGGTG	TGG	CDKN2B	2	98120210	98125228
101107164	CTTCGGGAGACGCCCGATCC	AGG	CDKN2B	2	98120210	98125228
101114239	CAACTGCTGTGATTCCACTG	TGG	AKAP2	2	13618502	14132377
101114239	TCCGCAGGAGAAGACCATCG	AGG	AKAP2	2	13618502	14132377
101114239	CTGCTGGAACTGTTTGCGCG	CGG	AKAP2	2	13618502	14132377
101114239	TGTTCGGGCTGTCCTCACCG	TGG	AKAP2	2	13618502	14132377
101108451	CAAACACATAGCAGGCATGT	GGG	OGN	2	30460776	30477087
101108451	CGTGAATCCTGCTGAGATGG	TGG	OGN	2	30460776	30477087
101108451	TGCCGTACCACCTTTGCCAA	AGG	OGN	2	30460776	30477087
101108451	ACAAACACATAGCAGGCATG	TGG	OGN	2	30460776	30477087
101107930	ACGTCACTCACTTCGTCCTG	AGG	ZBTB5	2	53985578	54016919
101107930	GAACCCATTCAGCGAGCCCG	CGG	ZBTB5	2	53985578	54016919
101107930	CCCGTTCTCTGGTGTCACAT	CGG	ZBTB5	2	53985578	54016919
101107930	ACATGATGGTGTTGTCGTCT	GGG	ZBTB5	2	53985578	54016919
101110120	TGGGTGATCAAGGAGTCGCG	GGG	CHRNA1	2	145972217	145990918
101110120	GCTGATACAGCTCATCAACG	TGG	CHRNA1	2	145972217	145990918
101110120	GGATGCAATGACGAACACCA	TGG	CHRNA1	2	145972217	145990918
101110120	CTTTGAAGGCTACAACAGTG	TGG	CHRNA1	2	145972217	145990918
101104211	GCTGTTGAAGAAGTTCAACA	AGG	IFNE	2	97650476	97652032
101104211	TAGACACTGCTGAATTGACG	AGG	IFNE	2	97650476	97652032
101104211	CAGCTCTTGGGAGCAAACAG	TGG	IFNE	2	97650476	97652032
101104211	TCTAAGGTTCTCACTGCCCA	AGG	IFNE	2	97650476	97652032
101103704	AGCAAAGACAGTCAGACCCA	CGG	A3GALT2	2	249986437	249997398
101103704	AGAGCACGAAGCGCGCCTCG	CGG	A3GALT2	2	249986437	249997398
101103704	GGCCGAGCAGCACTTCATGG	TGG	A3GALT2	2	249986437	249997398
101103704	GGCAGACACCCATAGGAATG	AGG	A3GALT2	2	249986437	249997398
101115428	AGTATACAGTGGTCTTCACA	GGG	ABITRAM	2	14785082	14791681
101115428	AAGTAACGATCCACAAGCGA	CGG	ABITRAM	2	14785082	14791681
101115428	TACCGAGCCCGAGGACCCTG	AGG	ABITRAM	2	14785082	14791681
101115428	ATATGTGTCATCACGTTGGC	AGG	ABITRAM	2	14785082	14791681
101122409	CAACAGGGACATCTGCACCG	GGG	PLPPR1	2	22890376	23452193
101122409	GCACACCGTCAGGAAGTACG	GGG	PLPPR1	2	22890376	23452193
101122409	GTCAGTGCATTCGAAGTAGT	AGG	PLPPR1	2	22890376	23452193
101122409	TTATGATCCTTCGGAGTAAG	GGG	PLPPR1	2	22890376	23452193
101115429	ATACCCACAACACTGTCCGA	GGG	PPP3CC	2	45303960	45387020
101115429	TGACGCGTTCGGTGGTGGAG	AGG	PPP3CC	2	45303960	45387020
101115429	TACAGGAAGAGCCAAATGAC	GGG	PPP3CC	2	45303960	45387020
101115429	CCACGTAGTCACCCAGAAAG	AGG	PPP3CC	2	45303960	45387020
101107845	GGATGAGCAGGAACTTTCCG	AGG	POLR2D	2	127287697	127301188
101107845	TCACCTACGGACACTGGCGA	TGG	POLR2D	2	127287697	127301188
101107845	TCCTCTACATCTCCAGAGCG	CGG	POLR2D	2	127287697	127301188
101107845	TCTCGGCGAGAGGATGGCGG	CGG	POLR2D	2	127287697	127301188
114113058	TCGACCCTCCCGCCCAGAAT	GGG	LOC114113058	2	133329492	133334717
114113058	TGGACAACACGACAGGGCCT	GGG	LOC114113058	2	133329492	133334717
114113058	TTGGACAACACGACAGGGCC	TGG	LOC114113058	2	133329492	133334717
114113058	CAAGTACACTAGCAAGATGA	TGG	LOC114113058	2	133329492	133334717
114113059	TGCTGCCAACGTGGGCACCG	CGG	LOC114113059	2	35370769	35373903
114113059	GGAAGAGCTCTGGCAGCTCG	CGG	LOC114113059	2	35370769	35373903
114113059	TGCGGGCGTGATTGGCACGC	GGG	LOC114113059	2	35370769	35373903
114113059	CTGGCAGGTGAGCTTGACAC	CGG	LOC114113059	2	35370769	35373903
101108553	GGAGGATTTCTACTACACAG	AGG	ZNF395	2	111014634	111063608
101108553	GTCGTACAGAGTCCTCCCGG	GGG	ZNF395	2	111014634	111063608
101108553	GTTACAGATCTGCTGCAAAG	CGG	ZNF395	2	111014634	111063608
101108553	CAACAGGAAAGCATCCGGGT	CGG	ZNF395	2	111014634	111063608
101113391	CTGGCGGCGATGAGACAGAG	CGG	FEV	2	235745347	235749250
101113391	GCTCACCTTTCTGTACCGCG	GGG	FEV	2	235745347	235749250
101113391	GCCCTGGAAGTCGAAGCGGT	AGG	FEV	2	235745347	235749250
101113391	GGAGACGGTCTCTTCAAGGA	AGG	FEV	2	235745347	235749250
101105986	ACCCTGCGTAGTGTGCCTGG	GGG	CCDC28B	2	250952103	250956171
101105986	ACGTCTATGAAATGGAAGGG	GGG	CCDC28B	2	250952103	250956171
101105986	TCAACGACTTCCACTCAGGC	CGG	CCDC28B	2	250952103	250956171
101105986	GCGGACCAAGTTCAAGAGGT	AGG	CCDC28B	2	250952103	250956171
101117058	GTGGGTCCGAGAGTCTATCG	GGG	AMER3	2	124028898	124034342
101117058	TGAGTCAAAGCTCTTCAGTG	AGG	AMER3	2	124028898	124034342
101117058	GAGGATGCAATCTCACTGGG	AGG	AMER3	2	124028898	124034342
101117058	CACCGAGCTTGCCATCACCA	TGG	AMER3	2	124028898	124034342
101108191	TGTGGCCTGCTCCTTAACAC	CGG	GRHPR	2	54018420	54028555
101108191	TCTTGTCTATGCGGTCCGAG	AGG	GRHPR	2	54018420	54028555
101108191	GCCGTGGCCACACATCCACA	GGG	GRHPR	2	54018420	54028555
101108191	GCGACAAGTGGTAAGCAGCA	GGG	GRHPR	2	54018420	54028555
101120903	TGACTGTGAGATACTTTGTG	AGG	ELOA	2	258675164	258690398
101120903	CATGGCGGGAGATGTACCTG	CGG	ELOA	2	258675164	258690398
101120903	CCAGGGACCTAGTGGCCCAG	TGG	ELOA	2	258675164	258690398
101120903	ACTATACGACTGGCTGCTGG	AGG	ELOA	2	258675164	258690398
101111430	TCGCGCACAGTCGATGACGA	AGG	SRARP	2	265583264	265588032
101111430	AAGATGTAGGTCTTCATCGG	AGG	SRARP	2	265583264	265588032
101111430	AGGCGCCATGGCAGCAGTCA	CGG	SRARP	2	265583264	265588032
101111430	ACCTACATCTTGTTATGCGG	GGG	SRARP	2	265583264	265588032
101102289	TATACCCTTTCCCAGGAGGG	AGG	PRKRA	2	142291259	142306931
101102289	CTTACCTGTAATGAGCCAAT	AGG	PRKRA	2	142291259	142306931
101102289	AATTGGCTATTCATCATGGC	TGG	PRKRA	2	142291259	142306931
101102289	AGGTCCTCCCTCCTGGGAAA	GGG	PRKRA	2	142291259	142306931
101116967	CCTGCCCACCACCATCACGT	CGG	ARID3C	2	38910298	38917674
101116967	CTGCGGTGTAAGCCTGACGA	CGG	ARID3C	2	38910298	38917674
101116967	GCTTCGCCATGATGGGCACA	CGG	ARID3C	2	38910298	38917674
101116967	TCCGTACGAATGCGAGACGC	GGG	ARID3C	2	38910298	38917674
105606960	GTTGCACCGCGTCTTTCTGG	CGG	TRNP1	2	255746068	255752435
105606960	AGCCTCATCGCAGCCCGAAG	CGG	TRNP1	2	255746068	255752435
105606960	CGCGGTGCAACTGCAGCACG	CGG	TRNP1	2	255746068	255752435
105606960	GATGAGGCTTGAGCCCGGGT	CGG	TRNP1	2	255746068	255752435
101102877	TCACCCAAATATAACTGCTG	GGG	C2H2orf69	2	216241614	216256555
101102877	GCAACTCGTTGCAGCGCTGA	GGG	C2H2orf69	2	216241614	216256555
101102877	GCGATTCCGATTCCGAGCTG	CGG	C2H2orf69	2	216241614	216256555
101102877	TCCACTTCTCATACTACCAA	TGG	C2H2orf69	2	216241614	216256555
101106656	AGGTACACAAGGGTTTCCAG	AGG	TRMT10B	2	53700900	53712870
101106656	TCAAACACTCTTCATACAGG	GGG	TRMT10B	2	53700900	53712870
101106656	GAGATCACTCTAGACGACCC	AGG	TRMT10B	2	53700900	53712870
101106656	CACCAAGCCACACTGCCTGT	GGG	TRMT10B	2	53700900	53712870
101116458	AAATGCAAGGAGATTCACCA	GGG	FAM205A	2	38793501	38799679
101116458	CAAATGCCAGAGGTGCCCAG	GGG	FAM205A	2	38793501	38799679
101116458	CTGGTTGATTATGTACAGGG	TGG	FAM205A	2	38793501	38799679
101116458	GAGGCCTTGATATCCCAAGA	AGG	FAM205A	2	38793501	38799679
101105058	AAGGAACATGACACTGATGG	GGG	SMPDL3B	2	254913858	254945762
101105058	GTTCCGGGAGGGCTTCAACG	AGG	SMPDL3B	2	254913858	254945762
101105058	GCCCAACGAGAGGCTGAGTG	AGG	SMPDL3B	2	254913858	254945762
101105058	CTACAGCAGCAATGAGCAGA	CGG	SMPDL3B	2	254913858	254945762
101107666	AAGAGCGTCATACTCCACAG	GGG	POLR1E	2	53948798	53968581
101107666	AACAGACAGACTTTCCTACG	TGG	POLR1E	2	53948798	53968581
101107666	TGAATCTTTGAATCGTGCAG	TGG	POLR1E	2	53948798	53968581
101107666	ACCATATGCACCGTGCCTGG	CGG	POLR1E	2	53948798	53968581
114113111	GGATGAGGCACATACCACGG	AGG	LOC114113111	2	141917772	141925583
114113111	GAGTGTTTCAGACCTAACAG	TGG	LOC114113111	2	141917772	141925583
114113111	GGTGAAGAGAGATACTACCC	AGG	LOC114113111	2	141917772	141925583
114113111	ACAATCGACCTATTGCAACA	GGG	LOC114113111	2	141917772	141925583
101121240	TGACTTGCCAGAAAGTTCGA	GGG	SCG2	2	240774608	240780278
101121240	CATGTCAATCAAGTCTTCAG	GGG	SCG2	2	240774608	240780278
101121240	CAAACGCACAAATGAAATGG	TGG	SCG2	2	240774608	240780278
101121240	GAAGCATGAGAGGGCTGACG	AGG	SCG2	2	240774608	240780278
114112803	CTGGGGTAGACAAGTGCCTT	TGG	FAM205C	2	56337749	56343868
101114173	AGACGGCACAGTCAAGTATG	GGG	AUNIP	2	256763272	256775877
101114173	AGACAAATGGTGCTGACCAG	AGG	AUNIP	2	256763272	256775877
101114173	TAGTCTTATCCAAGAGCTGA	TGG	AUNIP	2	256763272	256775877
101114173	GAAGTCATCCCGCAAGCCCT	GGG	AUNIP	2	256763272	256775877
101121495	CGGATGGTGGAATTGCAGTG	TGG	WDFY1	2	241047386	241102674
101121495	GGAAGGATACTGCAGACACG	AGG	WDFY1	2	241047386	241102674
101121495	GCCCAGCATTTACCACACAA	TGG	WDFY1	2	241047386	241102674
101121495	CGACAACAGCGTCATCATGT	GGG	WDFY1	2	241047386	241102674
101111776	TGTATGGTTGTGGAACCGCG	AGG	MAP3K20	2	147415202	147585710
101111776	GTGACAATACCATAGTTGGG	AGG	MAP3K20	2	147415202	147585710
101111776	ATGGATATCACAGGACAAGG	AGG	MAP3K20	2	147415202	147585710
101111776	TCTCTGGGAGATGCTAACAA	GGG	MAP3K20	2	147415202	147585710
105611723	TGAGTGTTGGATGGCCATCG	CGG	FOXB2	2	63439824	63441092
105611723	TGGGCATTGCATCCCGACTG	CGG	FOXB2	2	63439824	63441092
105611723	TCACCCGGGCAAGATGCAGG	AGG	FOXB2	2	63439824	63441092
105611723	TGGAAATAGTGCACCATGTG	CGG	FOXB2	2	63439824	63441092
101117822	TGCCTGGTTCAGGAGATACG	CGG	MYO1B	2	206647833	206840238
101117822	TTACTTATCACTCCTCCCAG	TGG	MYO1B	2	206647833	206840238
101117822	CAAGCTTGTTATGTCCTACG	TGG	MYO1B	2	206647833	206840238
101117822	AGCAGCGCACATCTTCAACG	AGG	MYO1B	2	206647833	206840238
101113728	AGAAGGGCTGAAACACATCG	TGG	LOC101113728	2	110232039	110249660
101113728	ATTACTGCTCAGTTCCCTAG	AGG	LOC101113728	2	110232039	110249660
101113728	TCTCCATCAGGGAATCGATG	CGG	LOC101113728	2	110232039	110249660
101113728	ACAACTCCACGGGATGCCTG	CGG	LOC101113728	2	110232039	110249660
101121152	ACAGCATCTCTGTCACCAAG	CGG	LYPD6	2	171346668	171384904
101121152	AAATCCACCAGGATATGGTG	TGG	LYPD6	2	171346668	171384904
101121152	AGTAGATGTCTGGAGCCCAT	CGG	LYPD6	2	171346668	171384904
101121152	CTCCGAGCATGAAGGCCACA	AGG	LYPD6	2	171346668	171384904
114113175	CAGTTGTGGTGTTAACACAG	TGG	LOC114113175	2	155167243	155217495
114113175	GGTCGAGGTATAGGCTTCTG	TGG	LOC114113175	2	155167243	155217495
114113175	GGAACTCCAGCCTAAGTATG	AGG	LOC114113175	2	155167243	155217495
114113175	TGCTAGTCACATAGTCACTC	TGG	LOC114113175	2	155167243	155217495
101108887	ACCAGGATCTGCTAATCCAG	TGG	LOC101108887	2	73663212	73715695
101108887	TCCCAGTCACAATTATCACC	GGG	LOC101108887	2	73663212	73715695
101108887	GTTTCGTGCTGTTGACTCTG	CGG	LOC101108887	2	73663212	73715695
101108887	AGAACTCTATGAAGAATGGC	TGG	LOC101108887	2	73663212	73715695
101117825	AGAGCATAAGCCTCACATGG	GGG	KHDRBS1	2	251063622	251099484
101117825	CTCCGGCTCCATCTTGACGG	AGG	KHDRBS1	2	251063622	251099484
101117825	GGAGTACCAGAGCCCTCCCG	TGG	KHDRBS1	2	251063622	251099484
101117825	CAGGAGGAAGAGTTGCGCAA	AGG	KHDRBS1	2	251063622	251099484
101121155	ACCACCGAAAGCCAGCAGTG	CGG	FSIP2	2	133696603	133839603
101121155	CAATATCTGTATCCACAGAG	GGG	FSIP2	2	133696603	133839603
101121155	GATATTCACCATCACAAGTG	GGG	FSIP2	2	133696603	133839603
101121155	CAACCAAGCCTAACACCCAG	TGG	FSIP2	2	133696603	133839603
100302558	CATCCTGTACTACATAGCAT	GGG	ZFAND5	2	68600729	68611703
100302558	CATTTGCTGAGTTACAGGCA	AGG	ZFAND5	2	68600729	68611703
100302558	GAACACATTCCATTTGTCCT	AGG	ZFAND5	2	68600729	68611703
100302558	AGTGGCAGAATGAGCCCAAT	GGG	ZFAND5	2	68600729	68611703
101108723	GCAGATCTGAGTCTAAACGG	AGG	SLC35F5	2	191345802	191383734
101108723	GCAATGTTTCCAAGTAACAG	TGG	SLC35F5	2	191345802	191383734
101108723	ACATACCGAAGTAAGTTCTG	AGG	SLC35F5	2	191345802	191383734
101108723	GAACATATAGAGGCTCACTC	TGG	SLC35F5	2	191345802	191383734
101111688	CCTGATGGTCCGGAACACAG	AGG	ERCC6L2	2	31814354	31969092
101111688	TCAGAAGGTAGCTAACCATG	TGG	ERCC6L2	2	31814354	31969092
101111688	TCTGAAGAATGGTTCCAGTG	AGG	ERCC6L2	2	31814354	31969092
101111688	TATAAGGTTTAAGCCACCTG	TGG	ERCC6L2	2	31814354	31969092
101102372	AGGAGTCACTCATATCACTG	AGG	PLCL1	2	214105503	214256881
101102372	AGGGCAACCAGAACACACCA	AGG	PLCL1	2	214105503	214256881
101102372	AGAGATACATGGAATTCCAG	CGG	PLCL1	2	214105503	214256881
101102372	CGGCATGCTGCTGAAAGACA	CGG	PLCL1	2	214105503	214256881
101113205	ACCATCCCATCTCTATCACA	TGG	PDK1	2	148084980	148131421
101113205	TTGCCGCAGAAACATAAATG	AGG	PDK1	2	148084980	148131421
101113205	ATTCAGGTCCATGTCACACT	GGG	PDK1	2	148084980	148131421
101113205	GGCTCGGCATGAGGCTAGCG	CGG	PDK1	2	148084980	148131421
101116126	GGCGTCATCGAAACTCAGAA	AGG	ARL6IP6	2	168424370	168538223
101116126	GCAGCGAACAGAGAATTGAG	AGG	ARL6IP6	2	168424370	168538223
101116126	GCTCTCCACAAACGACATGG	CGG	ARL6IP6	2	168424370	168538223
101116126	AGGTCGAGCGAACGGGACAG	GGG	ARL6IP6	2	168424370	168538223
101105309	AGCAGCTGTGATATGGTACA	GGG	RPA2	2	254960878	254982460
101105309	TATAGCACCTCCTCTTTCGG	GGG	RPA2	2	254960878	254982460
101105309	ACTCGCACTCCGATCTCGTG	AGG	RPA2	2	254960878	254982460
101105309	TTACATCTGTGTCAACCCAC	TGG	RPA2	2	254960878	254982460
101113202	ACAAGGAGTACAGACCAATG	AGG	TOPORS	2	109897150	109907726
101113202	GGTGACGGCAGGATCCACGA	AGG	TOPORS	2	109897150	109907726
101113202	CTATAGTAGGAACAAGGACA	GGG	TOPORS	2	109897150	109907726
101113202	ATACCCGCAGACACAGAAAG	AGG	TOPORS	2	109897150	109907726
443257	GGCCTGTAAGAACTATGATG	GGG	IDH1	2	224444042	224464051
443257	CAGATGTGGAAGTCTCCGAA	TGG	IDH1	2	224444042	224464051
443257	GGCCCAAGCTATGAAATCGG	AGG	IDH1	2	224444042	224464051
443257	GGGCCTGTAAGAACTATGAT	GGG	IDH1	2	224444042	224464051
101114680	GGAACAGGCACGTTACAGAG	TGG	ZFAND2B	2	235972970	235975827
101114680	CTGCTGGCAGAGGAAGACGA	AGG	ZFAND2B	2	235972970	235975827
101114680	GCCTACGCCCAGCATCACTG	TGG	ZFAND2B	2	235972970	235975827
101114680	GAACAGGCATCGCACTTGAG	CGG	ZFAND2B	2	235972970	235975827
101111524	TCTTGCTGAAGTCGAGACAG	GGG	ICA1L	2	219057812	219094819
101111524	CGACAATTAATCGGATGGAG	CGG	ICA1L	2	219057812	219094819
101111524	AGCAGAACGGGATACAACGC	AGG	ICA1L	2	219057812	219094819
101111524	CATGGAGGTGGGTACCTGGT	AGG	ICA1L	2	219057812	219094819
101102630	GCCGCGCATCACCTACTGCG	CGG	FAM43B	2	261625802	261628328
101102630	GCCCAGGTACCACACGGTGT	AGG	FAM43B	2	261625802	261628328
101102630	CCAAGATGAAGCTGACGCTG	GGG	FAM43B	2	261625802	261628328
101102630	ACGAATTTGTTACGCCTCCA	GGG	FAM43B	2	261625802	261628328
101118164	GCAACCTGAGACCCGACACG	AGG	LOC101118164	2	113514960	113524931
101118164	ACTGCACAATGTCCTGGACG	TGG	LOC101118164	2	113514960	113524931
101118164	AGCTTCTCTTTCAGACTATG	CGG	LOC101118164	2	113514960	113524931
101118164	CTTTAGGAAACGATTCGGGA	AGG	LOC101118164	2	113514960	113524931
101115515	GAACCTACTAGACCTCACCG	GGG	CNTRL	2	2395506	2485372
101115515	GACCCTCCTGAAACGTCGAG	CGG	CNTRL	2	2395506	2485372
101115515	GTTGCTGCAAAGGTTGACGG	AGG	CNTRL	2	2395506	2485372
101115515	GCGTAGAGGGCCATGCCCTG	CGG	CNTRL	2	2395506	2485372
101110996	GATGAGGTTCTTCACCAGCG	GGG	CCIN	2	55093717	55097126
101110996	GTTAGAGACATAGCGCCTCG	GGG	CCIN	2	55093717	55097126
101110996	CTACTTCTACAGTGGCAAGG	TGG	CCIN	2	55093717	55097126
101110996	TGAGTTGTTTGAGCTCAAAG	AGG	CCIN	2	55093717	55097126
101116962	AGGTGCTGGCCATAGCCATG	GGG	FAM166B	2	55647777	55650671
101116962	GAGCTGCCCGAAGAGGCCAA	GGG	FAM166B	2	55647777	55650671
101116962	TATCCGAACCTGTGTACCCG	GGG	FAM166B	2	55647777	55650671
101116962	CCACTACTTCGGTTCAGCAT	GGG	FAM166B	2	55647777	55650671
101106908	AGGAGCAGTACAATGTCTCG	CGG	FRMPD1	2	53716490	53762101
101106908	TCTTGATTCAGACAGCCAGG	AGG	FRMPD1	2	53716490	53762101
101106908	ACCCTGTACGTCTTGCAGCG	AGG	FRMPD1	2	53716490	53762101
101106908	ACTCAACATCATGTCCACGT	TGG	FRMPD1	2	53716490	53762101
101103952	TGTCACATAAACCACGAAGG	CGG	MED18	2	254580189	254585206
101103952	TGCGAAAGCCCATTTCCATG	AGG	MED18	2	254580189	254585206
101103952	GTCTACGCAGTTACGCACCA	GGG	MED18	2	254580189	254585206
101103952	ACAGGCATCATGGTGACTGG	AGG	MED18	2	254580189	254585206
101123612	GGAGCTGTTATGCTGCACTG	AGG	LOC101123612	2	49307210	49541374
101123612	TACAGATGTCAACTTCACTG	TGG	LOC101123612	2	49307210	49541374
101123612	AGATTGCCTACCTATCTGTG	AGG	LOC101123612	2	49307210	49541374
101123612	CTGCCTTTAATGACGATCGG	TGG	LOC101123612	2	49307210	49541374
443439	TAGTCGACTTCTCAGCCACG	TGG	TXN	2	13527921	13539800
443439	TACTTCGAGGAACACCACGT	TGG	TXN	2	13527921	13539800
443439	GGTGTTCCTCGAAGTAGATG	TGG	TXN	2	13527921	13539800
443439	GGATGTTGCTGCAGAGTGTG	AGG	TXN	2	13527921	13539800
101116712	TGTGAATGAGCAATTCCCTG	AGG	NCKAP5	2	189794001	190830111
101116712	GTATTTCCAGTGGCTCACGG	GGG	NCKAP5	2	189794001	190830111
101116712	AAGGCTGTCAGAGACACTGT	GGG	NCKAP5	2	189794001	190830111
101116712	TTGTGCTGGTAAACCCACTG	GGG	NCKAP5	2	189794001	190830111
101102884	AGTTGTTGGTGTCCTGCAGG	CGG	CAMK2N1	2	261683776	261686944
101102884	GTAGGGCAGCACCTCCGACA	TGG	CAMK2N1	2	261683776	261686944
101102884	CAGATCGGTCGGAGCAAGCG	GGG	CAMK2N1	2	261683776	261686944
101102884	TCGGCGCCGGGCAGAACAAG	CGG	CAMK2N1	2	261683776	261686944
101118595	ATCCTCATACACCACAACGG	GGG	MACO1	2	257075110	257143206
101118595	AAAGCGGAACCGGATCACCG	AGG	MACO1	2	257075110	257143206
101118595	TTCTAGTATTGGATACCCAG	TGG	MACO1	2	257075110	257143206
101118595	TCTCTCTCAAGCACCGAGCG	AGG	MACO1	2	257075110	257143206
101114681	GGGTTGTGCTCCGTAGCTAC	CGG	FAM229A	2	250834547	250835263
101114681	GGGAATCTCCGACCCTGCGG	GGG	FAM229A	2	250834547	250835263
101114681	CAGCCCGGAGCCGGTAGCTA	CGG	FAM229A	2	250834547	250835263
101114681	TCCGGGCTGTCCTGGGACTC	GGG	FAM229A	2	250834547	250835263
114112875	CCTGAATGCCCAATGCACTG	AGG	LOC114112875	2	192366204	192367815
114112875	TTTGACAAGTGATTCAGACA	GGG	LOC114112875	2	192366204	192367815
114112875	ATTTGACAAGTGATTCAGAC	AGG	LOC114112875	2	192366204	192367815
114112875	GAGAATTCCTCACTTTCTCG	CGG	LOC114112875	2	192366204	192367815
114113036	TCTCATCTGAGGCGCGCGGC	TGG	LOC114113036	2	120330872	120331677
114113036	ATCTGAGGCGCGCGGCTGGC	AGG	LOC114113036	2	120330872	120331677
114108676	CTGCAGTTATAGTACCCTGG	AGG	LOC114108676	2	114018862	114025145
114108676	TTCAGGAAGGATGTCCTCCA	GGG	LOC114108676	2	114018862	114025145
114108676	ATTCTGCAGTTATAGTACCC	TGG	LOC114108676	2	114018862	114025145
114108676	TTTCAGGAAGGATGTCCTCC	AGG	LOC114108676	2	114018862	114025145
101113473	GATTCAGTGAACTTGCTGTG	GGG	FCN3	2	255418995	255425374
101113473	GCAAGCCAAGAAGTCTAGGG	AGG	FCN3	2	255418995	255425374
101113473	ACCTACAGGGAACAAAGGTG	TGG	FCN3	2	255418995	255425374
101113473	CTGGACCTTCATGCATAGCG	GGG	FCN3	2	255418995	255425374
101102875	GTGGACAGTTCTAAGCAGCG	TGG	GALNT3	2	155411731	155461343
101102875	CCAGGTGCGTTAGAATCCTG	AGG	GALNT3	2	155411731	155461343
101102875	ATGGAAGTAACCATAACCGT	GGG	GALNT3	2	155411731	155461343
101102875	TCGCCTTGCAGAAGTCTGGA	TGG	GALNT3	2	155411731	155461343
443040	CTGTGCTGGGACCTACATGG	TGG	CTLA4	2	219988799	219995848
443040	AAGTGAACCTCACCATCCAA	GGG	CTLA4	2	219988799	219995848
443040	AGGTCCGGGTGACAGTGCTG	CGG	CTLA4	2	219988799	219995848
443040	GAATGTGACCCAGCCTCCAG	TGG	CTLA4	2	219988799	219995848
101119701	TAATGTCTGGATGATCACTG	TGG	KIAA2026	2	79605630	79711179
101119701	TGTAAGGTAGGTCTGCGATG	GGG	KIAA2026	2	79605630	79711179
101119701	GCAAACGACTCTGGACACAG	TGG	KIAA2026	2	79605630	79711179
101119701	TGAACTGTTGAGGAAATGGT	GGG	KIAA2026	2	79605630	79711179
101103036	GAGGTCGGATTCATCCACCA	GGG	UBE2R2	2	39611635	39712784
101103036	CCTAACACGCTCTACGAAGG	CGG	UBE2R2	2	39611635	39712784
101103036	CATAACCGAAGCATCCACAT	TGG	UBE2R2	2	39611635	39712784
101103036	GGATTTCAGCTCGAGCATCA	GGG	UBE2R2	2	39611635	39712784
101112882	CGGCAAGTCCACGCTGACGT	CGG	EPB41L5	2	198709856	198879477
101112882	GTAGAAGATGATGATCAGGT	AGG	EPB41L5	2	198709856	198879477
101112882	TATGGATTCAGCACAAGTAG	CGG	EPB41L5	2	198709856	198879477
101112882	AGAGTGTCCCTTTGATACAG	CGG	EPB41L5	2	198709856	198879477
101117308	CAGGATCGAATCTCTCAACG	AGG	DES	2	236159050	236166148
101117308	GCGCGTGGCCGAGATCTACG	AGG	DES	2	236159050	236166148
101117308	GCGCGACACCTGGTACACGC	GGG	DES	2	236159050	236166148
101117308	CTGAGCACGGATGTCCCTGA	GGG	DES	2	236159050	236166148
101123099	AGGAAGAACCAAGTAGAACA	GGG	GMEB1	2	254277709	254311151
101123099	GCAGAAGTGAGTGTCCCAGT	GGG	GMEB1	2	254277709	254311151
101123099	GCCAGGACAGCAGACAAGTG	TGG	GMEB1	2	254277709	254311151
101123099	TGATGTAGGACTGATGGAAG	AGG	GMEB1	2	254277709	254311151
101123098	GCATGTGAGACACAGTCCAG	AGG	RFTN2	2	213587441	213670097
101123098	TGCAAGTTACCTATACAGAG	TGG	RFTN2	2	213587441	213670097
101123098	ACCTGCTGGAACTATCAGGA	AGG	RFTN2	2	213587441	213670097
101123098	AGTACCAGGATTCAGCAGGA	AGG	RFTN2	2	213587441	213670097
101112885	TTTCTCCAGTGTGACAACGG	AGG	ZBTB8A	2	250636753	250697478
101112885	TCTGGGCTTAGGTGAGAACG	AGG	ZBTB8A	2	250636753	250697478
101112885	AGTCAAGCAAGCGAGAAGCA	CGG	ZBTB8A	2	250636753	250697478
101112885	GAAGGCCTGAAACGTTGCTG	TGG	ZBTB8A	2	250636753	250697478
114112789	TTCCAGAAAGATCCTCCCAG	AGG	LOC114112789	2	28706420	28773084
114112789	AGAAGTACCAATCTGACCTG	TGG	LOC114112789	2	28706420	28773084
114112789	AGATGTGCACTGGTGACACT	TGG	LOC114112789	2	28706420	28773084
114112789	TGAAGACGGAGATGTGGACC	TGG	LOC114112789	2	28706420	28773084
114108631	GTCTTGGAACTGAACCCAGG	TGG	CD302	2	161807948	161833217
114108631	CAGCAGAAGAGCGGGAGGTG	CGG	CD302	2	161807948	161833217
114108631	ACTGAACCCAGGTGGATGAA	GGG	CD302	2	161807948	161833217
114108631	AGACTGCCCTTCATCCACCT	GGG	CD302	2	161807948	161833217
101106146	ATCTTACCCTTGCTACACTG	AGG	ORC2	2	217274043	217311533
101106146	TTGGATAGCCAAATGTTGAG	AGG	ORC2	2	217274043	217311533
101106146	GGTCGCACAGGAATATGAAG	AGG	ORC2	2	217274043	217311533
101106146	TTTCTGCAGTGTCCTATCAG	AGG	ORC2	2	217274043	217311533
101118416	GGGAAGACATACACCATCGG	AGG	KIF27	2	37655029	37745228
101118416	ACTAGCCAGATCCATCAGGA	GGG	KIF27	2	37655029	37745228
101118416	AGTATACAGACGGACTTGTG	TGG	KIF27	2	37655029	37745228
101118416	CTTCTGAAAGACTCCTTGGG	AGG	KIF27	2	37655029	37745228
100620048	CTGCATCTCTCCTCACAAGG	TGG	B4GALT1	2	40023816	40074220
100620048	GTCGCTGACCGAATGCCCTG	AGG	B4GALT1	2	40023816	40074220
100620048	TTTCGGGAGCCGCTCCTGGG	CGG	B4GALT1	2	40023816	40074220
100620048	CAACATTGAGGAGCTTTGCG	CGG	B4GALT1	2	40023816	40074220
101108885	TAACAATGGGATTGAACCAG	GGG	ASPN	2	30402788	30428576
101108885	AAACTGACCTCAATTCCGAA	AGG	ASPN	2	30402788	30428576
101108885	TAACCACAAAGAAGTTGCGA	AGG	ASPN	2	30402788	30428576
101108885	AAATGGAATGTTGCTTGGGA	CGG	ASPN	2	30402788	30428576
101116460	CCTATGGCGTTACAGCAACG	CGG	TMEM163	2	188501169	188780677
101116460	TATTGTCACACTGGCCCTGG	CGG	TMEM163	2	188501169	188780677
101116460	CTATACACACAGATGACAGA	AGG	TMEM163	2	188501169	188780677
101116460	GCTTACTAGAAAGCAGCACT	CGG	TMEM163	2	188501169	188780677
101105060	TGTTGAAGAATAGGGCCTCG	TGG	ALDH1B1	2	53139300	53140931
101105060	GATCAGGTGACCCATCTCGG	TGG	ALDH1B1	2	53139300	53140931
101105060	TTTGAGCTGGACACCCGACA	GGG	ALDH1B1	2	53139300	53140931
101105060	CTTGGCCTCCCTCATCAAGG	AGG	ALDH1B1	2	53139300	53140931
101114422	TATCCCGCATGACAGCACGA	AGG	TSSK3	2	250831996	250834430
101114422	GAGATGCTGGAGTCTGCCGA	CGG	TSSK3	2	250831996	250834430
101114422	CGGACAATCTGGAGCTCCCG	AGG	TSSK3	2	250831996	250834430
101114422	GAGTTGAGCCAGACCTTCTG	CGG	TSSK3	2	250831996	250834430
101109679	CACCACCGGAGAGAAGACAG	TGG	EMC1	2	262923232	262947850
101109679	TTCAGCAGGAGGGTGCACTG	GGG	EMC1	2	262923232	262947850
101109679	CTGCCGCAAGACATTCCGAG	TGG	EMC1	2	262923232	262947850
101109679	GAACGTTGTCAAGTTTAACG	TGG	EMC1	2	262923232	262947850
101104971	GCTCTTCAAGACACCACGCG	AGG	FNDC5	2	250418188	250426205
101104971	GATGCTGCGCTTCATCCAGG	AGG	FNDC5	2	250418188	250426205
101104971	GCACCTCAAGGCCAACTCTG	CGG	FNDC5	2	250418188	250426205
101104971	GTGCAGGCCATATCCATCCA	GGG	FNDC5	2	250418188	250426205
101106664	GTAGTCATAGTGGTCCACAT	AGG	PLA2G2F	2	262051333	262062418
101106664	TGGTGGAAACAGTCACTGGG	AGG	PLA2G2F	2	262051333	262062418
101106664	AACCCAGAAGATGCCAGATG	GGG	PLA2G2F	2	262051333	262062418
101106664	CATGGATGAGGTGGACTGGT	AGG	PLA2G2F	2	262051333	262062418
101113654	ACTCACGTGTAGGGAGAGAG	TGG	RCL1	2	78567174	78631170
101113654	GCTGCTCGAAGAGATCTACC	GGG	RCL1	2	78567174	78631170
101113654	CTGGTTGCCGAGACCACCAA	TGG	RCL1	2	78567174	78631170
101113654	ACCGGATTGTGGATTCTGCA	AGG	RCL1	2	78567174	78631170
101118666	TTCCTGGGTGTGGATCACTG	TGG	PIGO	2	56102676	56110401
101118666	GAGTCCCTTGCGATCCACAG	TGG	PIGO	2	56102676	56110401
101118666	CATCCCATTTGGAAACATCG	GGG	PIGO	2	56102676	56110401
101118666	CGATAGCTATGTTATAACCG	AGG	PIGO	2	56102676	56110401
101111607	CCCAAGTGGTACATTGACAG	AGG	LOC101111607	2	235444672	235448631
101111607	AGATGATAGACCTGCAGACG	GGG	LOC101111607	2	235444672	235448631
101111607	TCGAGAACCACAGAATTCAG	TGG	LOC101111607	2	235444672	235448631
101111607	GGTACGACGTCTCAACGCTG	AGG	LOC101111607	2	235444672	235448631
101118333	CTTTGTCAGAGGAGCCAAAG	AGG	SSB	2	150851083	150860291
101118333	GTCTTTGTACTTCTGGCCAG	GGG	SSB	2	150851083	150860291
101118333	TGGAGACTTCAATTTGCCAC	GGG	SSB	2	150851083	150860291
101118333	TCATCAAGAGCTGCATCAGT	TGG	SSB	2	150851083	150860291
101108809	AGAACCAGAAGTAACACATG	AGG	C2CD6	2	217871545	217996366
101108809	AGAGGCAGTTACCCACAGCG	TGG	C2CD6	2	217871545	217996366
101108809	CGTTTAGTTTATCTGCAGGG	TGG	C2CD6	2	217871545	217996366
101108809	TCCTAGGCTGTCAATAACAG	AGG	C2CD6	2	217871545	217996366
101111082	AGTACCAGTCCTCACCCACG	CGG	CLCNKA	2	265553228	265566452
101111082	TATGGGCATGAAGTACCCGG	CGG	CLCNKA	2	265553228	265566452
101111082	GAAACTGGTCTTGTAGAGGG	AGG	CLCNKA	2	265553228	265566452
101111082	AGGCGTCCTGTTCTGCATCG	AGG	CLCNKA	2	265553228	265566452
101108986	CTATCTGACGGAAGACAACG	CGG	MELK	2	54693603	54764929
101108986	GCAGAAGGTAAGTAGCTGTG	AGG	MELK	2	54693603	54764929
101108986	TGTAATCGTGCATGATCCAG	GGG	MELK	2	54693603	54764929
101108986	TAGCTACCATTTCTCCAGTG	AGG	MELK	2	54693603	54764929
101122334	ACGCATGTTGTTGTACTGGG	AGG	BMP1	2	45621194	45667094
101122334	CAGCAACGTCCAGACCAGAG	CGG	BMP1	2	45621194	45667094
101122334	GAGGACACGACTCAGCAAGG	GGG	BMP1	2	45621194	45667094
101122334	CGATTACACCTATGACCTGG	GGG	BMP1	2	45621194	45667094
101108808	TTCTCCTTTGAAACATCGAG	AGG	IZUMO3	2	100627504	100629888
101108808	AAGCTTCAAGGTCTCCCACA	GGG	IZUMO3	2	100627504	100629888
101108808	GTCCCTGGCAGCCTTCCATG	GGG	IZUMO3	2	100627504	100629888
101108808	TATGCTTGAACGGCAGATGG	AGG	IZUMO3	2	100627504	100629888
101109419	GTTTCTGCTCAACACTAGCA	GGG	LOC101109419	2	249652956	249655880
101109419	AGAAATGTACCAGACAGCGC	AGG	LOC101109419	2	249652956	249655880
101109419	GGGTGGTGGGTTTACCCATG	AGG	LOC101109419	2	249652956	249655880
101109419	ATGGCAGACAGAATGGAGTC	CGG	LOC101109419	2	249652956	249655880
101120217	AATCCCACCCTAGCTCTGGG	AGG	CCL19	2	38855970	38857888
101120217	TCCAGGTTCACCACGCAGAG	AGG	CCL19	2	38855970	38857888
101120217	ACAGCCTGCAGCCATCCTCG	AGG	CCL19	2	38855970	38857888
101120217	CTCGAGGAGCAGGTAGCGGT	AGG	CCL19	2	38855970	38857888
114113006	GACCTGAGCTCACCTTGATA	TGG	LOC114113006	2	96896997	96897662
101110572	GCAGAAGTACCTCTCCACGC	CGG	BARX1	2	29155082	29158586
101110572	GCAGCTCGGTGAACACGGTG	CGG	BARX1	2	29155082	29158586
101110572	TTTCCTCGATCATGAAGCTG	CGG	BARX1	2	29155082	29158586
101110572	GCTGCTCAAGTTCGGCGTGC	AGG	BARX1	2	29155082	29158586
114113167	CGCTGATTGACTGTGCCAGG	AGG	LOC114113167	2	259646333	259647667
114113167	ATCGCCCGCGGCGTACAATG	GGG	LOC114113167	2	259646333	259647667
114113167	CGGCAGCTGGAGAGTTCCCG	GGG	LOC114113167	2	259646333	259647667
114113167	AAAGTTTGGCAGGGAGCGGA	GGG	LOC114113167	2	259646333	259647667
101110575	CATGTACTCCGTGTGCAACG	TGG	EPHA2	2	265457841	265485465
101110575	TGACCTCATACTTCCACACG	CGG	EPHA2	2	265457841	265485465
101110575	GGAGAAGTAAACGTCCTCCG	AGG	EPHA2	2	265457841	265485465
101110575	CATGAACTACACTTTCACCG	TGG	EPHA2	2	265457841	265485465
114113190	GCAGAAGGTAGCATCTCCCG	GGG	LOC114113190	2	184945033	184975375
114113190	AGTCTTCACGCAACCTTCAG	TGG	LOC114113190	2	184945033	184975375
114113190	GATTCAGTAGCCAGAAACTA	TGG	LOC114113190	2	184945033	184975375
114113190	TTCTTGGAACTTGATTGGCT	TGG	LOC114113190	2	184945033	184975375
101122000	AAGCAGAGCATAATCCAGGG	GGG	INVS	2	50297162	50433138
101122000	ATAGGCAGCACACTGCAGTG	GGG	INVS	2	50297162	50433138
101122000	CTGAACTGGCAAGACTACGA	GGG	INVS	2	50297162	50433138
101122000	ACCAGGAGAAGTGGATACAC	AGG	INVS	2	50297162	50433138
101110306	GGACTTGGACAAGATCTGCG	TGG	CTDSP1	2	235226958	235235952
101110306	TGTCCAACAGGTCAGCTACG	GGG	CTDSP1	2	235226958	235235952
101110306	ACGTTGATGAGTTCCTGCAG	CGG	CTDSP1	2	235226958	235235952
101110306	CATTCCTGTGGAGATTGATG	GGG	CTDSP1	2	235226958	235235952
101113737	GTCGGCAATGAGGAGCACAG	CGG	MAP3K6	2	255425424	255440556
101113737	TGATATCTCGATGCACAATG	TGG	MAP3K6	2	255425424	255440556
101113737	AGCACGTAGACCACGCTGAG	CGG	MAP3K6	2	255425424	255440556
101113737	GGGTACAAACCCGGTGAACG	CGG	MAP3K6	2	255425424	255440556
101103451	GTTCAAGGCCAAGGAAGCTG	CGG	ATP6V1G1	2	9514182	9523281
101103451	TGAAGTAGAGAAGGACACCC	AGG	ATP6V1G1	2	9514182	9523281
101103451	GGAGAAACGGGCCGCCGAGA	AGG	ATP6V1G1	2	9514182	9523281
101103451	TGAACTCCTTCTCCCTCTGC	AGG	ATP6V1G1	2	9514182	9523281
101108110	CAGCTCCGAGATCACCACCA	AGG	PTMA	2	249038323	249043410
101108110	GATCTCGGAGCTGGTGTCCA	CGG	PTMA	2	249038323	249043410
101108110	CTCACAGCATTCCCATTGGC	AGG	PTMA	2	249038323	249043410
101108110	GTTCTCACCAGGTGAGGAAG	AGG	PTMA	2	249038323	249043410
101119793	TCCGGACGGACAGTAGACTG	GGG	PPIG	2	150958712	151001437
101119793	AGTCGTCTCTGGTATGAAGG	AGG	PPIG	2	150958712	151001437
101119793	GCAAACCATTTGCTGAGGTG	CGG	PPIG	2	150958712	151001437
101119793	CTCTTGTCAATGGCCAACAG	AGG	PPIG	2	150958712	151001437
101116706	ATTGGTAGTACAAGGCTGTG	GGG	HMBOX1	2	111581587	111825718
101116706	ATGCCAACAGCATGGGTCAG	AGG	HMBOX1	2	111581587	111825718
101116706	GTTTAGTCATTCCAGTACGC	CGG	HMBOX1	2	111581587	111825718
101116706	ATAGCGACAAGTTTGGAAGA	AGG	HMBOX1	2	111581587	111825718
101113310	TGGTCTGAGGTAGCCAACGA	TGG	RFK	2	64041384	64047818
101113310	GTATTTCTGCCGCGGCCAAG	TGG	RFK	2	64041384	64047818
101113310	CATAAGATGGTGGTGAGCAT	AGG	RFK	2	64041384	64047818
101113310	ATGCCAGTAGATATATCAGC	TGG	RFK	2	64041384	64047818
101105887	GGACAATGTTGGATTACTGG	TGG	NIF3L1	2	217253120	217272534
101105887	AGCCAGCTGTTGACTCCCTG	AGG	NIF3L1	2	217253120	217272534
101105887	AAATAGGCGGATGGTAGGAG	AGG	NIF3L1	2	217253120	217272534
101105887	CATCACCTGGAAGACATGGA	AGG	NIF3L1	2	217253120	217272534
101105723	TGATCGATACTCAGAATACG	GGG	LOC101105723	2	159188684	159282249
101105723	AAGCCTCCTGGGATCCACGT	CGG	LOC101105723	2	159188684	159282249
101105723	GAGGATAAGCCAATCCCAGA	CGG	LOC101105723	2	159188684	159282249
101105723	TGCCTGTAGCCCATTGAATG	TGG	LOC101105723	2	159188684	159282249
101116023	CTGCTTCAGAACCTGCAGAG	TGG	ANKZF1	2	235993776	236000251
101116023	CTCACCATGGACGTATAACG	TGG	ANKZF1	2	235993776	236000251
101116023	TCAAACAGGGAGACCGACAC	AGG	ANKZF1	2	235993776	236000251
101116023	CGATGTGGGTGGAAGCCTCG	GGG	ANKZF1	2	235993776	236000251
101111696	CTGGCCATCATACTGCAGAG	CGG	XKR8	2	254906314	254913458
101111696	GCGAGCCAGTATGTGCTCAG	CGG	XKR8	2	254906314	254913458
101111696	GGTCCCTTAAGAGCACGGCG	CGG	XKR8	2	254906314	254913458
101111696	TAGGCCACATCAAACTCAGA	GGG	XKR8	2	254906314	254913458
101122001	TCACCGAACAGTCTGTCAGT	GGG	NOSTRIN	2	151595238	151661395
101122001	TTGTGAGTACTCACTGATGC	AGG	NOSTRIN	2	151595238	151661395
101122001	TCACATCCATTCTTCAGCAA	AGG	NOSTRIN	2	151595238	151661395
101122001	CTTCATGCCCTCCGAGACCC	AGG	NOSTRIN	2	151595238	151661395
114113060	GATCATCCGCTGTTCCTACA	TGG	LOC114113060	2	38704044	38713124
114113060	TGTAGGAACAGCGGATGATC	TGG	LOC114113060	2	38704044	38713124
114113060	AAGCCCCCAAATGCTAGTGA	AGG	LOC114113060	2	38704044	38713124
114113060	CTGCCTTCACTAGCATTTGG	GGG	LOC114113060	2	38704044	38713124
101105385	CATAATTGGGAAGGACCAGG	AGG	APTX	2	40171303	40187295
101105385	AGCCTTCAGACTGGAAATGG	AGG	APTX	2	40171303	40187295
101105385	GCCTTGACTCCAGTGGCCCA	AGG	APTX	2	40171303	40187295
101105385	AAGAAGTGTTCTCGACAGCA	AGG	APTX	2	40171303	40187295
101121831	CGTCCATGTGAAGATGCTGG	CGG	MECR	2	253849146	253891545
101121831	GTTGGAGGGAACGAAGGTGT	TGG	MECR	2	253849146	253891545
101121831	AGTAGAAACTCACCCAAACC	AGG	MECR	2	253849146	253891545
101121831	GACCGAGGCTGTGTTCGGCG	AGG	MECR	2	253849146	253891545
101110397	ACAGTCAGAATTGCTCCCAG	GGG	RP1L1	2	112799297	112842148
101110397	CACGCTGGTGAACAGCCAGG	CGG	RP1L1	2	112799297	112842148
101110397	TAGGAGCTCCTGGTACCGAG	GGG	RP1L1	2	112799297	112842148
101110397	GGCCTGATTCCAGAACCTCG	GGG	RP1L1	2	112799297	112842148
101111074	CCTCACCTATCGGCCCAGTG	GGG	MARCO	2	197685885	197723585
101111074	GGCTAGCACTGAAGACGGAA	CGG	MARCO	2	197685885	197723585
101111074	GAACTGCATCATGGTCCTAG	TGG	MARCO	2	197685885	197723585
101111074	ACCCTACAACAATGAAACAC	AGG	MARCO	2	197685885	197723585
101104641	GGTGTCTACCTTCAGCTCCG	GGG	HOXD13	2	144641357	144643338
101104641	GAAGTGGTAGCCGTAACCCA	GGG	HOXD13	2	144641357	144643338
101104641	CAGCAGCGTACCAGCCAACG	AGG	HOXD13	2	144641357	144643338
101104641	AGCCGAAGATGACGACGACG	AGG	HOXD13	2	144641357	144643338
101104134	TGACTACGGCTGCTACTGCG	GGG	PLA2G2E	2	262306099	262309864
101104134	ATGAAGGTCACTTACCCAGG	AGG	PLA2G2E	2	262306099	262309864
101104134	ACCAGGCACAGCATCTTCTG	CGG	PLA2G2E	2	262306099	262309864
101104134	GTAGTCATTGTACTGCAGCG	CGG	PLA2G2E	2	262306099	262309864
101121573	AAGATCGCCAAGACTCACGA	AGG	SF3B1	2	213437229	213497352
101121573	AAGGGTATCCGCCAACACAG	AGG	SF3B1	2	213437229	213497352
101121573	ACACCAGCTAGTCAGATGGG	TGG	SF3B1	2	213437229	213497352
101121573	AAACCTGTCATACCACCCAA	AGG	SF3B1	2	213437229	213497352
101106919	GTGCCAGTTAAACTCGAGCG	CGG	LOC101106919	2	149055664	149088375
101106919	CCTGATGAAATCCATCCATG	CGG	LOC101106919	2	149055664	149088375
101106919	GTAGTGGAGGACCCAGATGA	GGG	LOC101106919	2	149055664	149088375
101106919	GGTGGCAATGAACTGTATGA	AGG	LOC101106919	2	149055664	149088375
101108453	GAGATCGGGTACAATCCAGG	AGG	ZCCHC7	2	54091622	54338535
101108453	TGAACTGAGTGTTGACAGTG	AGG	ZCCHC7	2	54091622	54338535
101108453	GATGTCCTCTCTCGGAACAG	AGG	ZCCHC7	2	54091622	54338535
101108453	CCAACTGTCAGATGGGTCAG	AGG	ZCCHC7	2	54091622	54338535
114112800	GCACTATGGACAGATCCAAT	CGG	LOC114112800	2	55282337	55283295
114112800	GAAGGGCAGCTGCATTGCTA	GGG	LOC114112800	2	55282337	55283295
114112800	CAACATAATCAGTATGGCGA	TGG	LOC114112800	2	55282337	55283295
114112800	CAATGCAGCTGCCCTTCTGT	GGG	LOC114112800	2	55282337	55283295
101116705	TAACAGTAAGGAGCACTCTG	TGG	IL33	2	79748925	79891861
101116705	TTTAGTCGGTCTGTGGACCA	GGG	IL33	2	79748925	79891861
101116705	AGAAGTCTTTGTCTTTCGTG	GGG	IL33	2	79748925	79891861
101116705	CTTGACCGTTGTATTACCCA	AGG	IL33	2	79748925	79891861
101118760	TACAGGTGTTAGTGTCACAG	AGG	TMEFF2	2	207435364	207719586
101118760	CAGCAGCTGGACACTTTGTG	AGG	TMEFF2	2	207435364	207719586
101118760	CGTTTGGCAGTCACTTAAGG	AGG	TMEFF2	2	207435364	207719586
101118760	ACCAAACTGGCAAATATCAC	AGG	TMEFF2	2	207435364	207719586
114112846	TCTCCTGGGCATTTAGCATG	TGG	LOC114112846	2	97520059	97520645
114112846	TAAATGCCCAGGAGAACCTC	AGG	LOC114112846	2	97520059	97520645
114112846	TCTCTCCCGTCACCGGACCC	AGG	LOC114112846	2	97520059	97520645
114112846	GGGAGAGAAAGACTCTGGGC	TGG	LOC114112846	2	97520059	97520645
101113459	ATGCTGTAGGAAACAGCAGG	GGG	SVEP1	2	13240998	13441952
101113459	CTTCTCGTCCAAGAACAACG	TGG	SVEP1	2	13240998	13441952
101113459	ATTGAAGGAGCTGACCACAG	AGG	SVEP1	2	13240998	13441952
101113459	ATTGATGGGAAGTTATCCGA	CGG	SVEP1	2	13240998	13441952
101123181	AAGGGCTACAAGCTGTACCG	AGG	BRINP1	2	4157609	4356895
101123181	TCGTAGCTGTTACAGCCCAG	GGG	BRINP1	2	4157609	4356895
101123181	TGTCGACCTACCTCCCAAGG	TGG	BRINP1	2	4157609	4356895
101123181	GGGAGCATCCACCAGCACTG	GGG	BRINP1	2	4157609	4356895
114112984	GGGACCAGACGGGTGGCCAC	CGG	LOC114112984	2	70766053	70768625
114112984	GTAGTGGTCTTCCTCCTTCA	GGG	LOC114112984	2	70766053	70768625
114112797	GGGAAGCGAGGGAAGCGCGG	CGG	LOC114112797	2	53165075	53165753
101123605	ATATCTCAGACCGATCACAG	AGG	DENND4C	2	94923267	95035280
101123605	TCCACAAGAAGATACCACTG	CGG	DENND4C	2	94923267	95035280
101123605	ACAGAACCCAACGAGCCGTG	CGG	DENND4C	2	94923267	95035280
101123605	GTGTTGCTAAAGCTGTTGAG	AGG	DENND4C	2	94923267	95035280
443179	GAAGACAAGCGCCACTCACA	GGG	GCG	2	159562270	159572136
443179	GAATTTGAGAGACATGCTGA	AGG	GCG	2	159562270	159572136
443179	ATCTGATCCGGATCGCCGAG	CGG	GCG	2	159562270	159572136
443179	GTGCCCAGGATTTCGTGCAG	TGG	GCG	2	159562270	159572136
101119277	TGATGACAGAGTATCTCAGT	GGG	LOC101119277	2	19055963	19056925
101119277	TGCAGGTATTGTTGACTCAG	TGG	LOC101119277	2	19055963	19056925
101119277	AGCTTGTATAGCAAATGTCC	AGG	LOC101119277	2	19055963	19056925
101119277	GCTTACGTATCCATGGCAGC	TGG	LOC101119277	2	19055963	19056925
101112453	GCACCTCCCTACACATCCCA	GGG	SPATA6L	2	78387990	78472542
101112453	ACGTGTCTTACTACAAATGG	AGG	SPATA6L	2	78387990	78472542
101112453	TTATGATTCAGCGAAGCATG	AGG	SPATA6L	2	78387990	78472542
101112453	CTGGTGCAATATGGAGAGAG	TGG	SPATA6L	2	78387990	78472542
101107330	TCTCCAGCCAGTGATAAGAG	GGG	CHRNA2	2	40368519	40384477
101107330	GAGGAAGTAGTAGGTGACGT	CGG	CHRNA2	2	40368519	40384477
101107330	GACGGTGATCACAATGGACA	GGG	CHRNA2	2	40368519	40384477
101107330	GGTGATCTTCTCTCCACAGT	CGG	CHRNA2	2	40368519	40384477
101119960	ACATGTTGAGGAATCCCACG	AGG	HECW2	2	212197473	212454923
101119960	TGAGCACCGTGTCTCCACCG	AGG	HECW2	2	212197473	212454923
101119960	GATGAGGAGGACATGCCAGG	GGG	HECW2	2	212197473	212454923
101119960	ACGTAAACAGAACCACGACG	TGG	HECW2	2	212197473	212454923
100135449	GGCGCCATTACTCACCATGG	GGG	NRP2	2	221956254	222075949
100135449	AGCCAACAACGATGCCACAG	AGG	NRP2	2	221956254	222075949
100135449	GTACTTGTCGGGAAACCCGG	GGG	NRP2	2	221956254	222075949
100135449	GATCTCTTGGGAAAGCACTG	TGG	NRP2	2	221956254	222075949
101113048	TTGCACGGAGAAGAGCTCCG	GGG	STK16	2	236008324	236011739
101113048	CTCTCAGACAATAAGCCACG	AGG	STK16	2	236008324	236011739
101113048	CCTTGAGGCTATTCACACCA	AGG	STK16	2	236008324	236011739
101113048	GTTCAGCTTTGTGGACCTAG	TGG	STK16	2	236008324	236011739
114108624	CTGCGCCTAAAGCCACACCC	CGG	PDCD1LG2	2	79177482	79252649
114108624	TGCCTGCACTTACCCGACTG	TGG	PDCD1LG2	2	79177482	79252649
114108624	CCAAGGGATAGCCTTCAGCT	TGG	PDCD1LG2	2	79177482	79252649
114108624	TGAAAGAGCCACTTTGCTGG	AGG	PDCD1LG2	2	79177482	79252649
101121488	CAACCGCTATGAGGGCACCG	AGG	TMEM246	2	22717777	22744510
101121488	TGGGTTGTAGGTCTGCAGGG	AGG	TMEM246	2	22717777	22744510
101121488	CCAACTCTTCCTGTGCAACG	TGG	TMEM246	2	22717777	22744510
101121488	CCAGCTCTTCATCTTAACTG	TGG	TMEM246	2	22717777	22744510
101120144	CAAGTCCAAGTTCTTCATCG	AGG	GALE	2	258647442	258651999
101120144	CCTTGGCCAGATCCACGACG	TGG	GALE	2	258647442	258651999
101120144	CCATGCCTGAGAGCCTACGG	CGG	GALE	2	258647442	258651999
101120144	TGGAAGTTGTCAATGACCAT	GGG	GALE	2	258647442	258651999
101112193	AGCGGGAATTGGGATCAACG	CGG	PTCH1	2	32391392	32452767
101112193	GGGCTCTCCAGCTATCCCAA	CGG	PTCH1	2	32391392	32452767
101112193	CTCTGTGCGAAGCTGCACCG	TGG	PTCH1	2	32391392	32452767
101112193	TCATATTCTCTAGTTTCCCG	AGG	PTCH1	2	32391392	32452767
101109680	CATCAAAGAACAGTACACAG	GGG	VCP	2	56117764	56133654
101109680	ACTACCCATCGATGACACGG	TGG	VCP	2	56117764	56133654
101109680	TTTGTCCTGACAGACCCATG	GGG	VCP	2	56117764	56133654
101109680	TAGAGCAGGATTCCTCGAGG	AGG	VCP	2	56117764	56133654
443133	TGACCCAGTCCAAGTTCGTG	GGG	IGFBP5	2	233461461	233484486
443133	GCTGAGACAGGAATCCGAGC	AGG	IGFBP5	2	233461461	233484486
443133	GGAGCCCACCACCTCCGAGA	TGG	IGFBP5	2	233461461	233484486
443133	CAGCCTTCAGCTCGGAGATG	CGG	IGFBP5	2	233461461	233484486
101108551	CTCCACAGAAGTCCACCTGG	AGG	RUFY4	2	234976024	234997791
101108551	TGAACCCAGAGCTTACCAGG	TGG	RUFY4	2	234976024	234997791
101108551	AGGGCCAGAGGACAACAGAG	GGG	RUFY4	2	234976024	234997791
101108551	AAGTCCCAATAGTCTTTCCG	AGG	RUFY4	2	234976024	234997791
106990623	AGTGTCACTCTGAAGATGCT	GGG	LOC106990623	2	2636	3597
106990623	TCTCTGTGCCATACGTCTAT	GGG	LOC106990623	2	2636	3597
106990623	AAACACCCCACACAGGAAAT	GGG	LOC106990623	2	2636	3597
106990623	GAACAAAGCTGTGAAATAGG	CGG	LOC106990623	2	2636	3597
101113199	CAGCCATCAGAAGTATCTGT	CGG	NKX3-1	2	44321472	44327309
101113199	AGCCTTCTCGCCTCTACCCG	AGG	NKX3-1	2	44321472	44327309
101113199	AAGGATGTCCTGGATGAAGA	AGG	NKX3-1	2	44321472	44327309
101113199	GGCTCTGTAAGGCGCTGGGA	GGG	NKX3-1	2	44321472	44327309
101113198	CATGGCCAGGACCAACATGG	TGG	FBP1	2	33415884	33447171
101113198	GCTCAACTCGCTTTGCACCG	CGG	FBP1	2	33415884	33447171
101113198	TAACAACCAGATCATTGGAG	AGG	FBP1	2	33415884	33447171
101113198	ATGTTGGATGATCCATCAAG	GGG	FBP1	2	33415884	33447171
101113212	TACCTGGACATGACTCTGAG	CGG	CD164L2	2	255413452	255417357
101113212	CAGCTGGCCAGATGTTCATG	CGG	CD164L2	2	255413452	255417357
101113212	CCTGTGAGCATTGTGTGGAG	GGG	CD164L2	2	255413452	255417357
101113212	TCTTTGGTTCATGAGTTGGG	TGG	CD164L2	2	255413452	255417357
101120303	AACGCAGACAGTGAACACGG	AGG	KLHL41	2	151046199	151061261
101120303	CGATGCTGGAATGATTTCTG	GGG	KLHL41	2	151046199	151061261
101120303	AATGTAGCATCTGAGTGGGT	TGG	KLHL41	2	151046199	151061261
101120303	TAGACCATCCTGAAGAAGGG	TGG	KLHL41	2	151046199	151061261
105611550	CTGGCCGTCAGCGTACACGA	AGG	LOC105611550	2	262897826	262906211
105611550	GCGCAGCGTCTCTTCCACGG	GGG	LOC105611550	2	262897826	262906211
105611550	CAGCCACAGTCGTACCCACG	GGG	LOC105611550	2	262897826	262906211
105611550	CACCCAGGGACAAAGCGGTG	AGG	LOC105611550	2	262897826	262906211
101102292	TGTAAACAGTGCTATCCCGA	GGG	LANCL1	2	226342486	226393023
101102292	ACCTGCTGAATATGGCTCTG	AGG	LANCL1	2	226342486	226393023
101102292	CGACTGTCGTCCACACAAGG	AGG	LANCL1	2	226342486	226393023
101102292	TTTCTGGCATCATGGCGCAG	AGG	LANCL1	2	226342486	226393023
101112037	GGTTGCGTTGCTGGACCAGG	GGG	CDK5R2	2	235722530	235724856
101112037	AAGGCGCTTCCAGGTGAGCG	CGG	CDK5R2	2	235722530	235724856
101112037	CAGGTACACGAACACCAGGT	TGG	CDK5R2	2	235722530	235724856
101112037	CCGGGCTCAGCTCCTTGAGA	CGG	CDK5R2	2	235722530	235724856
101115004	ACAGAAGTAGAGCAGCCCAA	AGG	GULP1	2	130671953	131000759
101115004	AACATGGATGCATACTCCTG	AGG	GULP1	2	130671953	131000759
101115004	AATCGGCCAAGCATTTGACC	TGG	GULP1	2	130671953	131000759
101115004	AGACGCTGTAAGGAAACTAA	AGG	GULP1	2	130671953	131000759
105611721	TGAACCGGCAGACATGCATG	TGG	LOC105611721	2	55410044	55413996
105611721	TGTTGGATGAAAGCACCAGT	GGG	LOC105611721	2	55410044	55413996
105611721	CATGTTCAGCCCAATGAGAA	GGG	LOC105611721	2	55410044	55413996
105611721	CAATGCACTGCTAATAATGG	TGG	LOC105611721	2	55410044	55413996
101116207	TTCTGCCAGAAGCGTCAGGG	TGG	DCAF17	2	149140297	149166528
101116207	CAGTATTCCATGAGACAAGG	TGG	DCAF17	2	149140297	149166528
101116207	AGCAGTCAGTGCTATGAGTG	AGG	DCAF17	2	149140297	149166528
101116207	GAGGACACCTCAAAGAGCAG	TGG	DCAF17	2	149140297	149166528
101114171	TCATCACGTAGGCTGGACCT	CGG	SLC23A3	2	235929296	235935587
101114171	CAGAGTCAATGTCAGCCAAG	TGG	SLC23A3	2	235929296	235935587
101114171	GCCCATCCAAGTTTGCAGGG	AGG	SLC23A3	2	235929296	235935587
101114171	CTGGAACACTTCTATCCGAG	AGG	SLC23A3	2	235929296	235935587
114112801	GGGCTTGATCATAGGCACTG	CGG	HRCT1	2	55331404	55332506
114112801	GCCTATGATCAAGCCCACGA	GGG	HRCT1	2	55331404	55332506
114112801	CTGCTTGTACTCCAGACAGG	AGG	HRCT1	2	55331404	55332506
114112801	AAGGAGAAACCGGATCAGGT	GGG	HRCT1	2	55331404	55332506
101106749	AGTAGGAGGAGGAATCCTCG	GGG	ADGRB2	2	251330706	251367373
101106749	TCACTGACAGATACAGGTAG	CGG	ADGRB2	2	251330706	251367373
101106749	CAGCAATGACCTGTTCACCA	CGG	ADGRB2	2	251330706	251367373
101106749	CAGCACAGCCGATCACAAGG	GGG	ADGRB2	2	251330706	251367373
105607129	GAAACGGAGTAGTTCCACTG	AGG	AOPEP	2	32899339	33311579
105607129	GGGATCTCCCATAAACAACA	GGG	AOPEP	2	32899339	33311579
105607129	GGACAGAGTGTGCTGCAGAG	AGG	AOPEP	2	32899339	33311579
105607129	AGTTCTGCACCTCATCCTGG	AGG	AOPEP	2	32899339	33311579
100885760	GTGTCTCTGGGCGTAGACCA	CGG	CNTFR	2	38948697	38986527
100885760	GTTCTCCACCGTCAAGTACA	AGG	CNTFR	2	38948697	38986527
100885760	CGCTCCAACACTTATCCCAA	GGG	CNTFR	2	38948697	38986527
100885760	CGCGGTGGAAGCAGGCGTAG	AGG	CNTFR	2	38948697	38986527
101119612	TTTGAGTTCGAAACCAGGCA	AGG	DOK2	2	45914055	45918719
101119612	GACCCACAGAAGTCAGTCAG	AGG	DOK2	2	45914055	45918719
101119612	GTCAGCGGAAGGAGCTGTCA	GGG	DOK2	2	45914055	45918719
101119612	ATAGCTGGGTGCCCGAGTCG	GGG	DOK2	2	45914055	45918719
114112975	CATGGAGTACTGGGACACGG	AGG	LOC114112975	2	64077603	64117430
114112975	GGTCACAGTCATCCGCCGAG	GGG	LOC114112975	2	64077603	64117430
114112975	CAGGTGGTAACTCCACACAC	AGG	LOC114112975	2	64077603	64117430
114112975	GTGTCAGGACTGCATCCATG	AGG	LOC114112975	2	64077603	64117430
101110305	AGGATGCTTACAAACCTCGT	CGG	CCDC93	2	196496116	196608039
101110305	GCAGGAGATCGAAAGCCTGA	AGG	CCDC93	2	196496116	196608039
101110305	TAGAGGCCAAAGCTGATCCG	AGG	CCDC93	2	196496116	196608039
101110305	CACCACTTGCAACTTTGACG	TGG	CCDC93	2	196496116	196608039
101113990	CATTGGCATGAAGAGCAATG	AGG	GALNT5	2	164389842	164431715
101113990	CAGAGCAAACGACAATTCAG	GGG	GALNT5	2	164389842	164431715
101113990	GAAGGATGACGGAGGCAAGG	TGG	GALNT5	2	164389842	164431715
101113990	TGATCTCGCTGAATGAGAGG	CGG	GALNT5	2	164389842	164431715
101107502	GCGGTCGTATTGCTCTCCTG	GGG	SMIM27	2	109907874	109908537
101107502	AGGAGAGCAATACGACCGCG	AGG	SMIM27	2	109907874	109908537
101107502	CCTAGACCGGATTTATTCCG	CGG	SMIM27	2	109907874	109908537
101107502	AATAAATCCGGTCTAGGGTG	CGG	SMIM27	2	109907874	109908537
101106058	TCTGTGTCTCACCTGGACGG	AGG	SP110	2	247803037	247858675
101106058	ACTCTCAGTAGCTTCACAAG	AGG	SP110	2	247803037	247858675
101106058	TGATGAAGGAGTTGTCTCGG	AGG	SP110	2	247803037	247858675
101106058	CAGGGTGGGAGGCTCCGTAG	GGG	SP110	2	247803037	247858675
101104466	GCGCTCTACATCTCTACACG	CGG	RNF19B	2	250325246	250347802
101104466	CTGTAATCATATGACCTGCG	CGG	RNF19B	2	250325246	250347802
101104466	GCCGCTCATGCACAAGTACG	AGG	RNF19B	2	250325246	250347802
101104466	GCCCGGGTTAAACGATGAGG	AGG	RNF19B	2	250325246	250347802
101110302	CGTGGACTGGGAGATCGACG	TGG	DMRT2	2	74575045	74581952
101110302	TCGTCGTCCTCGTAGGCAGG	CGG	DMRT2	2	74575045	74581952
101110302	GGCGTGCGACTGAGCTTGCG	CGG	DMRT2	2	74575045	74581952
101110302	GACGTCGACGCGGAGGACGA	AGG	DMRT2	2	74575045	74581952
101119961	AGGCGATGGGAATCAGATCG	AGG	FARSB	2	239722730	239792235
101119961	TCTCGCTTCACGCTGACAGT	CGG	FARSB	2	239722730	239792235
101119961	GCAGGTCATATCTATTGGCA	GGG	FARSB	2	239722730	239792235
101119961	ACGCCCGTACGCTGTTGCAG	CGG	FARSB	2	239722730	239792235
101109782	AGGACGATAGCCTTCCCACG	GGG	SZRD1	2	265225296	265247317
101109782	GCTATCGTCCTGAATCACAA	TGG	SZRD1	2	265225296	265247317
101109782	GAGGCCCACCAGCAACGGTG	TGG	SZRD1	2	265225296	265247317
101109782	CGGTCAAGTCCCTGGCGCAG	CGG	SZRD1	2	265225296	265247317
101114587	CTTGCCTACCAGTATGACAT	GGG	PLGRKT	2	78989781	79032587
101114587	AACCATAGGAAAGATGAGGA	CGG	PLGRKT	2	78989781	79032587
101114587	CAGCAGTCTCTTTAACAGCT	GGG	PLGRKT	2	78989781	79032587
101114587	AGATGGCTATGCAGATTGCT	TGG	PLGRKT	2	78989781	79032587
101107069	GGTCAGTCCAGTGACCACCA	TGG	WDR31	2	10707183	10731927
101107069	ACATGAGCGTGAAATCACCA	AGG	WDR31	2	10707183	10731927
101107069	TTACATAATCCAGACCTCCG	AGG	WDR31	2	10707183	10731927
101107069	GTTCAGAGCAGCAACAACAG	AGG	WDR31	2	10707183	10731927
101122499	AAAGTGCGAAAGGATGACCT	AGG	STX17	2	50532352	50603780
101122499	TAATTCCAACAGATCTGGAG	AGG	STX17	2	50532352	50603780
101122499	GAGAGAAATCAGTCACCAGT	TGG	STX17	2	50532352	50603780
101122499	GTATCAGAGGTGCAGAGTAT	GGG	STX17	2	50532352	50603780
101122498	CGGTTTAGGAGGATACACCA	AGG	C2H9orf24	2	39142521	39156963
101122498	TCCCACGCAGACAATAGTGG	CGG	C2H9orf24	2	39142521	39156963
101122498	GGCCCTGCGAACCTTACAGT	AGG	C2H9orf24	2	39142521	39156963
101122498	ACACTTGAGCATCTTCTGCA	GGG	C2H9orf24	2	39142521	39156963
114113089	CTTCTCAAGCCTGGTCCCGT	GGG	LOC114113089	2	97058612	97065039
114113089	CTTCACACGTTCGAATCAGA	TGG	LOC114113089	2	97058612	97065039
114113089	TTTCCTCAGACCCTGGCCCA	CGG	LOC114113089	2	97058612	97065039
114113089	TCTTCTCAAGCCTGGTCCCG	TGG	LOC114113089	2	97058612	97065039
101104635	ATATCGCGATACAAGGACAA	AGG	SLC38A11	2	156199460	156264471
101104635	AAATGTCAGGTATCCACATG	TGG	SLC38A11	2	156199460	156264471
101104635	TGAGACCACTTAGCTACTGT	AGG	SLC38A11	2	156199460	156264471
101104635	TCAAGATGACAGAGAAACCC	TGG	SLC38A11	2	156199460	156264471
114113035	AGTAAGGATCATCTGTGATG	AGG	LOC114113035	2	120301913	120336373
114113035	GGATTCACACATGACTCTGA	TGG	LOC114113035	2	120301913	120336373
114113035	TCTCTGTGCAGGTTGAGAGT	AGG	LOC114113035	2	120301913	120336373
114113035	CTCTGTGCAGGTTGAGAGTA	GGG	LOC114113035	2	120301913	120336373
443532	AGTCAGGATGAGGATGACTG	TGG	CXCR4	2	187227593	187231089
443532	CACTTCCGATAATTACACTG	AGG	CXCR4	2	187227593	187231089
443532	GAAGTGTGAGGACAAAGAGG	AGG	CXCR4	2	187227593	187231089
443532	GTTTCAGTTTCAGCACATCG	TGG	CXCR4	2	187227593	187231089
101114418	CCACAAGTTACCCTCCAGGG	TGG	ESCO2	2	110392097	110419648
101114418	CGAGAATTTGAACACAGTGG	GGG	ESCO2	2	110392097	110419648
101114418	GCCACAGGACTTACACATGG	TGG	ESCO2	2	110392097	110419648
101114418	AGGATGAGACTTACATGTCC	CGG	ESCO2	2	110392097	110419648
101102876	TACTGGCAGAGGTCATTCCG	GGG	HNMT	2	185107953	185151656
101102876	GATACGTTGAGTCTTTCCGG	AGG	HNMT	2	185107953	185151656
101102876	AAAGTGCAAGCTCAGTACCC	AGG	HNMT	2	185107953	185151656
101102876	AAGATTCTAAGCATTGGCGG	TGG	HNMT	2	185107953	185151656
101102126	GCTCCCGTTAATCCCGTCCG	GGG	C1QA	2	259717526	259720581
101102126	CCCTCTGACGAGAGACAACG	TGG	C1QA	2	259717526	259720581
101102126	GAACGTGTACCAGAGCAACA	CGG	C1QA	2	259717526	259720581
101102126	GGACAGGCAGATGTCCCACT	GGG	C1QA	2	259717526	259720581
101110389	CTGACAGGCAGAGACGTCAG	TGG	NAB1	2	128345709	128397329
101110389	GAAGCACCTCACACTTCACG	AGG	NAB1	2	128345709	128397329
101110389	CCGTAGCCGAGTGTGTGGAG	CGG	NAB1	2	128345709	128397329
101110389	TGATGGCCGCAGCCTTACCC	AGG	NAB1	2	128345709	128397329
101107667	CTGGGAATAGGATACACAGT	GGG	PIP5K1B	2	72944018	73200144
101107667	ACTGTATTGCATGCAATCAG	GGG	PIP5K1B	2	72944018	73200144
101107667	TTCCTGCAGGACATGCATGA	AGG	PIP5K1B	2	72944018	73200144
101107667	TGGAATCCATCCAGGGTCCA	GGG	PIP5K1B	2	72944018	73200144
101122084	TGCAGCTGAAGAAGACACCG	TGG	PHYHIP	2	45602864	45615780
101122084	GGAAGCGCCAGCGACCGTAG	GGG	PHYHIP	2	45602864	45615780
101122084	TGCCGTGAAGCAGAGCGACG	GGG	PHYHIP	2	45602864	45615780
101122084	CCACTGCCTATGACGGTGAG	AGG	PHYHIP	2	45602864	45615780
101110026	CATGCACCGACTTACTTGGG	TGG	BNIP3L	2	41355696	41381096
101110026	GAGGCAGTTCTCATTGCGAC	AGG	BNIP3L	2	41355696	41381096
101110026	TTGTCCAACAGGTTCCTGGG	TGG	BNIP3L	2	41355696	41381096
101110026	CCAGCACTCACTGTTGAGGC	CGG	BNIP3L	2	41355696	41381096
101104121	GGTGTGGGACTGCTCCACCG	TGG	SEMA4D	2	25624730	25751810
101104121	GGTGTACTTCTTCTTCACGG	AGG	SEMA4D	2	25624730	25751810
101104121	ATTGCATACTCTGTCCTCAG	AGG	SEMA4D	2	25624730	25751810
101104121	CACAGCCGTCCCAAACACCA	CGG	SEMA4D	2	25624730	25751810
101115261	GGAGGTGTAGGTCTTCCCTG	AGG	DDX60	2	121723777	121777874
101115261	TTACCAAGGTGAAACCACAG	AGG	DDX60	2	121723777	121777874
101115261	TCTTGTCCAAACCACCACGA	GGG	DDX60	2	121723777	121777874
101115261	AGATAGAGAGACCCGCGACG	TGG	DDX60	2	121723777	121777874
101120391	ACGAAAGTAACACTGCACAA	AGG	TFPI	2	131971971	132060134
101120391	CCACAGGAACGGCATCAAGA	GGG	TFPI	2	131971971	132060134
101120391	AGAGTCTTACCAAAGGAGCT	GGG	TFPI	2	131971971	132060134
101120391	AATGAATGTACAGGTCGCAC	TGG	TFPI	2	131971971	132060134
101117220	CCATGAATTCCACCAACATG	GGG	UHRF2	2	79984935	80061597
101117220	TCTTCAGGGACCTTATCCAA	AGG	UHRF2	2	79984935	80061597
101117220	CCTGAATGTGATTCTTGTGG	TGG	UHRF2	2	79984935	80061597
101117220	GCTTCTGATGGACACTCACG	TGG	UHRF2	2	79984935	80061597
101120993	GGAGCAGAGCCATCCAACCA	CGG	LOC101120993	2	247949803	247974679
101120993	TGATGAGTTCGTTGTCACGG	AGG	LOC101120993	2	247949803	247974679
101120993	TGTACACCACTCTTTGTACG	GGG	LOC101120993	2	247949803	247974679
101120993	AACAGACCATCATCAGACAA	GGG	LOC101120993	2	247949803	247974679
101103627	TGCAGACCTCTCTTGCAATG	CGG	LOC101103627	2	19013196	19014158
101103627	GCTTAGAAGGACACATTCCG	TGG	LOC101103627	2	19013196	19014158
101103627	ATCCAGGACCCTACAGCCAT	AGG	LOC101103627	2	19013196	19014158
101103627	ATTTACGGAGATATCAGCAC	AGG	LOC101103627	2	19013196	19014158
101102965	TGGGACCCTCGAGACTACGG	CGG	CHRNG	2	249778894	249786150
101102965	CTACAGCGTTCACGACAATG	AGG	CHRNG	2	249778894	249786150
101102965	GTAGATGAGGATGGCCACGG	AGG	CHRNG	2	249778894	249786150
101102965	CACGTCCGAATCGTGCTCAG	CGG	CHRNG	2	249778894	249786150
101109422	GTAGGACCAGAAGATAAGGG	TGG	LOC101109422	2	55725650	55850320
101109422	AGTCGTGTACCATGCCAAGG	AGG	LOC101109422	2	55725650	55850320
101109422	GACGGCGTGCATGTGCAAGG	GGG	LOC101109422	2	55725650	55850320
101109422	CATGACAGACTGATTCTCCG	AGG	LOC101109422	2	55725650	55850320
101114679	AAGGACGCATACGAGCCCGG	AGG	CLASP1	2	200056820	200329552
101114679	ACATGTAGGAGAACGTGTGA	GGG	CLASP1	2	200056820	200329552
101114679	ATTGCTAGAGTTCACCCAAG	AGG	CLASP1	2	200056820	200329552
101114679	CCTAACAGCTACGACACCAG	AGG	CLASP1	2	200056820	200329552
101122574	TTTGGACAGATCACTAACTG	GGG	BNC2	2	91549592	92035543
101122574	GGACTGCACGATCTCCACCT	GGG	BNC2	2	91549592	92035543
101122574	GAGCGACTCCAGCTGAACCA	GGG	BNC2	2	91549592	92035543
101122574	CAATCACTGCCACTCCCAGG	AGG	BNC2	2	91549592	92035543
101118507	GTAATTCATCATCGGACGAG	AGG	CAVIN2	2	207296771	207313068
101118507	CTTTCACAAACACACTGGCA	GGG	CAVIN2	2	207296771	207313068
101118507	AGAAGAAGATGAACAAGCTG	GGG	CAVIN2	2	207296771	207313068
101118507	GCTGCTGGAGAAGTCGCGCA	AGG	CAVIN2	2	207296771	207313068
101110659	CCACCAGGTAGGAACACTGG	TGG	SESN2	2	254621612	254639743
101110659	GGACTCGCTGAACCACTCCG	GGG	SESN2	2	254621612	254639743
101110659	AGGGTGCAGGCCCATCACCA	CGG	SESN2	2	254621612	254639743
101110659	TCGGCCATGGCTCATCACCA	AGG	SESN2	2	254621612	254639743
101105220	AAGCTAAAGATAAAGCCCGG	CGG	EIF4G3	2	261010497	261391676
101105220	AGGACTTACTGTTGACACCG	AGG	EIF4G3	2	261010497	261391676
101105220	AGAACCACATCACTGATGGG	AGG	EIF4G3	2	261010497	261391676
101105220	TATCACGACGAGCAGATCAG	GGG	EIF4G3	2	261010497	261391676
101121402	AAACCGCTGCCTATCTACCG	CGG	EPC2	2	172163847	172293887
101121402	ATAGACCCTGAAATGCTGAA	TGG	EPC2	2	172163847	172293887
101121402	CGGTTAGTTTGGTCCAAACG	AGG	EPC2	2	172163847	172293887
101121402	TCCTCCGAAAGGCAACATAA	GGG	EPC2	2	172163847	172293887
105608211	CCGTTGTGTCTCAACCCAGG	AGG	RAB42	2	254363288	254365831
105608211	GTAGAACTCGACGCCCACCG	TGG	RAB42	2	254363288	254365831
105608211	CATTCGAGACTGGCATCAGG	AGG	RAB42	2	254363288	254365831
105608211	CAGCAGCGATGTCTTGCCCA	CGG	RAB42	2	254363288	254365831
101120139	AAGACATCTACTGAACCTGT	GGG	CEP44	2	114916577	114950274
101120139	GCTAAATTATCCTAGAGAGG	TGG	CEP44	2	114916577	114950274
101120139	TGCTACATAGGGTGAGTATG	AGG	CEP44	2	114916577	114950274
101120139	ATATGTGACTTCAGGAAAGG	TGG	CEP44	2	114916577	114950274
101118924	GAGACCCTAAGCCTGCTCTG	GGG	NPM2	2	45792222	45805186
101118924	CAAAGAAGAGGTGAACGTCG	TGG	NPM2	2	45792222	45805186
101118924	GAGCTGGAACGTGACTGGAG	GGG	NPM2	2	45792222	45805186
101118924	CAGGGAAGCTCACCATCGGG	AGG	NPM2	2	45792222	45805186
101119445	AATACCTCCACTTTCCACAA	AGG	NMI	2	169939399	169960230
101119445	AGTTTCTCTAAGTCTCGCAA	CGG	NMI	2	169939399	169960230
101119445	CATTCTGTACCTGCACAAGA	TGG	NMI	2	169939399	169960230
101119445	TAGACACTCCTACATAAACC	TGG	NMI	2	169939399	169960230
101123533	GACAGCAGAAGTGGTATTGT	AGG	LOC101123533	2	254322105	254322484
105608992	ATTCTGACAGCTGAACACGA	GGG	MSANTD3	2	24005341	24035024
105608992	GAAGTGCTGGGAGAACATCA	AGG	MSANTD3	2	24005341	24035024
105608992	AAATCCCGCAGCGACACGCT	GGG	MSANTD3	2	24005341	24035024
105608992	ACGCACGATACCTTGGGCAG	CGG	MSANTD3	2	24005341	24035024
100037665	CCTCATACCGTCTTTGTTTA	GGG	RPS6	2	95035277	95039896
100037665	CCCTCATACCGTCTTTGTTT	AGG	RPS6	2	95035277	95039896
101110995	GCTGCTATGGATATGCTGGG	AGG	HSDL2	2	11476183	11533845
101110995	CTCTGAACCTGAATCCACTG	TGG	HSDL2	2	11476183	11533845
101110995	GATTAGCTTGACCAACACAT	TGG	HSDL2	2	11476183	11533845
101110995	CAATCATGTTGCCCAACACT	GGG	HSDL2	2	11476183	11533845
101116811	GTGAACAAAGAGAACGCCAA	GGG	FAM110D	2	256465984	256469540
101116811	AGTGCTCCATAAGCCGCTGG	AGG	FAM110D	2	256465984	256469540
101116811	CATTCAGCCTCTCCATGCAG	AGG	FAM110D	2	256465984	256469540
101116811	CTTCTGGCGGTAGAAGATGA	GGG	FAM110D	2	256465984	256469540
114112942	TCTCTTCCGACACCAGACAC	AGG	LOC114112942	2	33471323	33478858
114112942	ACACCAGACACAGGTGCTGT	AGG	LOC114112942	2	33471323	33478858
114112942	ACAGCACCTGTGTCTGGTGT	CGG	LOC114112942	2	33471323	33478858
101120728	GCAGTGATCATGTACACAAG	CGG	ACSL3	2	240003361	240073957
101120728	GATGTTCATGAATCGCTGTG	TGG	ACSL3	2	240003361	240073957
101120728	GTGGTGAAGAGTAGCCGATG	CGG	ACSL3	2	240003361	240073957
101120728	ACATCCAGGGTATAATACGG	AGG	ACSL3	2	240003361	240073957
101103956	CCACTCCAAGTCGCACACAG	AGG	ZNF362	2	250003113	250033694
101103956	TCAAGGCGGAGAACCCAGGG	GGG	ZNF362	2	250003113	250033694
101103956	GATCAAGGAGCAGCTGATGG	CGG	ZNF362	2	250003113	250033694
101103956	AGGAGGGCAAGACATACAGG	TGG	ZNF362	2	250003113	250033694
101117221	AACAGTTGAACCTTTCCCAG	AGG	MSRA	2	112351449	112724793
101117221	CCACCCGGACTACTTCTGCG	TGG	MSRA	2	112351449	112724793
101117221	ACTCAAGTTGGTTACGCAGG	AGG	MSRA	2	112351449	112724793
101117221	TTAGGAATGGGCTGTTTCTG	GGG	MSRA	2	112351449	112724793
101114757	ATGTTCATACTGTCCTCGAG	AGG	NEK1	2	120781075	120905399
101114757	AGAACAAAGCTCGGGCCGAG	GGG	NEK1	2	120781075	120905399
101114757	GAATAATGCAAAGACACAGG	TGG	NEK1	2	120781075	120905399
101114757	GATGGATTACTGTGAAGGAG	GGG	NEK1	2	120781075	120905399
101112113	TCACTGTGGATCCTTACATG	AGG	PTGR1	2	12265901	12296948
101112113	GCCACCACAATAGTTCCTGG	TGG	PTGR1	2	12265901	12296948
101112113	GCAAAGTTGTTGGAACAGCA	GGG	PTGR1	2	12265901	12296948
101112113	CTGAAAGTAGCTGCTCCCGA	GGG	PTGR1	2	12265901	12296948
101121324	CCATCGCAGAGCTCACACAG	GGG	ZNF436	2	259009855	259019163
101121324	GCTGAGCTAGGTGAGAGCTC	CGG	ZNF436	2	259009855	259019163
101121324	AAGACCTGTTGGTAATACTG	AGG	ZNF436	2	259009855	259019163
101121324	GACCTCTGGACCCTACACAA	AGG	ZNF436	2	259009855	259019163
101118854	CTGGAAGGGACTTCACACTG	AGG	AKNA	2	9692041	9740407
101118854	CCACATACCACTTCACAGAG	TGG	AKNA	2	9692041	9740407
101118854	GGACTGGACTAACGTCCCTG	GGG	AKNA	2	9692041	9740407
101118854	TCAACCGGACATGACCAAAG	AGG	AKNA	2	9692041	9740407
105608906	GATTCTTCCAATGATCTGGT	CGG	LOC105608906	2	137057162	137057599
105608906	CATCGATTCTTCCAATGATC	TGG	LOC105608906	2	137057162	137057599
101119531	GATGACATTATTCCTGCAGA	AGG	LOC101119531	2	19185790	19186746
101119531	GTTTACAACTCCTATGATCC	AGG	LOC101119531	2	19185790	19186746
101119531	GCAGCTGGCTCCTGGATCAT	AGG	LOC101119531	2	19185790	19186746
101119531	CAGTGGTGTAGCAGATGTCC	AGG	LOC101119531	2	19185790	19186746
114113037	GGCTGCCAATGGCACAGACG	CGG	LOC114113037	2	120926283	120939181
114113037	CTCGCCCGCGTCTGTGCCAT	TGG	LOC114113037	2	120926283	120939181
101119019	GATGACATAAGCGATGACTG	TGG	SLC39A10	2	211670365	211822829
101119019	TTCCTACAGCTAGTGCAACA	AGG	SLC39A10	2	211670365	211822829
101119019	CCGATTCTGTCATTCCACGA	TGG	SLC39A10	2	211670365	211822829
101119019	CCTGATCGTGTACATAACCC	AGG	SLC39A10	2	211670365	211822829
101113461	CAGCAGGTCCTGCAGCACGG	TGG	CHMP7	2	44723836	44732767
101113461	GCTCTGACAGGGCCACCACG	GGG	CHMP7	2	44723836	44732767
101113461	TTTGAAGGCTGAGAACAGGA	AGG	CHMP7	2	44723836	44732767
101113461	TCATAAGGTTCCTGCCGAGG	AGG	CHMP7	2	44723836	44732767
114113131	GATGACTGGTTGTCATCAGG	CGG	LOC114113131	2	159295563	159312042
114113131	TCAGCAAGTCCCGAGAAGAG	AGG	LOC114113131	2	159295563	159312042
114113131	TGTCACTGACACAAGAAGCT	GGG	LOC114113131	2	159295563	159312042
114113131	AAACAGGGCCCACCTCAGGA	AGG	LOC114113131	2	159295563	159312042
101113662	GCGCCTTGTTGACCAGCACG	AGG	SLC35D2	2	31423024	31481674
101113662	TACCTGTCGAAGGTCTCCAG	TGG	SLC35D2	2	31423024	31481674
101113662	CGACAGTAGCTTGGCCACCC	GGG	SLC35D2	2	31423024	31481674
101113662	CTCCAAGAACAATTGGTGAT	GGG	SLC35D2	2	31423024	31481674
101104044	AGAAGTTCACATTCCCACAG	AGG	KCTD18	2	216773476	216800606
101104044	GCTGTATTTACACAGCCAGG	CGG	KCTD18	2	216773476	216800606
101104044	GTGTTGGAGAGAGCAATGGA	AGG	KCTD18	2	216773476	216800606
101104044	ACATGGCTCCAATTCGAAAG	AGG	KCTD18	2	216773476	216800606
106990934	AGGCCACGTTTCTGACAGAG	GGG	LOC106990934	2	53670430	53694294
106990934	ACATTGCAGCACGTGACACA	CGG	LOC106990934	2	53670430	53694294
106990934	GGAAGTTCAGGCTTGAAGGG	CGG	LOC106990934	2	53670430	53694294
106990934	CACGCTATATGAGCACCTGT	TGG	LOC106990934	2	53670430	53694294
101104637	AATCAGGTTGTCGTTACTGG	AGG	VWC2L	2	231108622	231297704
101104637	CCATCCAGAGCACAGACACA	TGG	VWC2L	2	231108622	231297704
101104637	AGGATAGTCTTCATGACTGA	TGG	VWC2L	2	231108622	231297704
101104637	CAGTGGCTTTGTATACAAGT	TGG	VWC2L	2	231108622	231297704
101104562	GCAGCCGGGTAGTAGACCGG	GGG	FOXE1	2	52485324	52487862
101104562	TGGCTGGTAAGCGGTGCTAG	CGG	FOXE1	2	52485324	52487862
101104562	GCCGAGGACATGTTCGAGAG	CGG	FOXE1	2	52485324	52487862
101104562	CTTCCTCAAGATCCCGCGCG	AGG	FOXE1	2	52485324	52487862
101118505	AACTCCCGTTGACCAGACAG	GGG	PTPRD	2	81954622	82518845
101118505	CCAGTTGTTGACATGCTGAG	TGG	PTPRD	2	81954622	82518845
101118505	CAAGCTGGTGTCCACCACAG	GGG	PTPRD	2	81954622	82518845
101118505	GCCACGATTCGTCAGCACAA	AGG	PTPRD	2	81954622	82518845
101116288	GATCTTACTCACCTAGAAGG	CGG	SRRM1	2	257802899	257831508
101116288	TGATGAACTACTCCCAGACA	AGG	SRRM1	2	257802899	257831508
101116288	TACCTCACCATTCTTCACAT	GGG	SRRM1	2	257802899	257831508
101116288	AGCGGTCTCGAAGCCCAAGA	AGG	SRRM1	2	257802899	257831508
101103625	GCCTTCAAAGGCACTCCGTG	GGG	SPATS2L	2	216583473	216767553
101103625	CCAGTTGTGTAATTCAGCAA	AGG	SPATS2L	2	216583473	216767553
101103625	ATGTGGCCATTCTGTATCTG	GGG	SPATS2L	2	216583473	216767553
101103625	GCAGTGCAGGCCTTTGTGGA	TGG	SPATS2L	2	216583473	216767553
101116289	GTAACGTGACCAGTGTCCGA	GGG	LOC101116289	2	2783097	2788686
101116289	TCTGTCTATCTCTTGCTGAG	TGG	LOC101116289	2	2783097	2788686
101116289	GATTATCGCCATGACGCAGT	GGG	LOC101116289	2	2783097	2788686
101116289	TTATATCCCAAGATGTGGCT	CGG	LOC101116289	2	2783097	2788686
101118502	AAACTTGTTGCCATCCTCGG	CGG	FGF17	2	45780052	45785053
101118502	GATGGTTCATGGCCTTCACA	CGG	FGF17	2	45780052	45785053
101118502	AAGCCGGGTGCGCATCAAGG	GGG	FGF17	2	45780052	45785053
101118502	AACCAGTACGTGAGGGACCA	GGG	FGF17	2	45780052	45785053
101121570	CTACACGGGAAAGAACATCG	TGG	LOC101121570	2	64334643	64694507
101121570	CGGCCACTTCTCCAGCACAG	CGG	LOC101121570	2	64334643	64694507
101121570	GTTGCACGGACAACCACACA	GGG	LOC101121570	2	64334643	64694507
101121570	AGATGATGATGGCAAGACTG	TGG	LOC101121570	2	64334643	64694507
101118417	ACCCTCGCTCCTGAGAACGA	GGG	FAM167A	2	113551131	113582924
101118417	GTGGTCCTTCCCAAGGCCGG	CGG	FAM167A	2	113551131	113582924
101118417	AAGCCCTCCAGCTTGCCAGT	GGG	FAM167A	2	113551131	113582924
101118417	ATCCAAGTAGAAGAAGTGGC	TGG	FAM167A	2	113551131	113582924
101111612	GGAAGTCCACCATTGCCCTG	CGG	WNK2	2	29768504	29954166
101111612	CTGCGAGTCTGAATACACCG	TGG	WNK2	2	29768504	29954166
101111612	CAACACGGGTGACAAGATGG	TGG	WNK2	2	29768504	29954166
101111612	TGACCGAACTGATGACCTCG	GGG	WNK2	2	29768504	29954166
101115760	CCAAAGTCTTTCCTACACAG	AGG	ZSWIM2	2	132646053	132665937
101115760	ACTTCTACCTTGTGAGTGCA	CGG	ZSWIM2	2	132646053	132665937
101115760	GTCAACAATTTCCACTTGAG	GGG	ZSWIM2	2	132646053	132665937
101115760	TGGAAAGATAGAGCGGTGAA	TGG	ZSWIM2	2	132646053	132665937
101116541	GTGGCATTTAGGATTAACAG	CGG	CNTNAP5	2	203610272	204846077
101116541	CGAGCCCTCAGAGAGCATCG	TGG	CNTNAP5	2	203610272	204846077
101116541	CAAACACGTGAATTTCACCG	TGG	CNTNAP5	2	203610272	204846077
101116541	TCGCATTGCTGAACTCCAGG	AGG	CNTNAP5	2	203610272	204846077
101110906	ACCTTTACAGTGTACTGCAA	TGG	CDC14B	2	31176084	31305205
101110906	AAGCCTCAGGAGAATGCTGA	TGG	CDC14B	2	31176084	31305205
101110906	CAGAAGGCAAGAAATCGGTC	TGG	CDC14B	2	31176084	31305205
101110906	AATTTCAGAGACGCTGCCTA	TGG	CDC14B	2	31176084	31305205
101109076	GCTCACCGTAGCTACCATGG	CGG	KIF13B	2	111839167	112087364
101109076	GATCAGCATTCAGATTAACG	AGG	KIF13B	2	111839167	112087364
101109076	GAGAGAAGCCAGTTACATCG	CGG	KIF13B	2	111839167	112087364
101109076	TCAAAGACCACCATGCACTG	AGG	KIF13B	2	111839167	112087364
101111940	ACTTGGCGGGAACCTCACAG	TGG	SH3YL1	2	167752	230098
101111940	AGCCTTCTTCTGCTCCCGGG	CGG	SH3YL1	2	167752	230098
101111940	TTATCACCGACAGGATCGCG	AGG	SH3YL1	2	167752	230098
101111940	TTTACTTACTGCAAGTCGAG	AGG	SH3YL1	2	167752	230098
105601854	GTCTGCTCTGTAATTATTGC	AGG	LOC105601854	2	127229787	127230327
101122170	GTTCGGAAATAACTTCACCA	CGG	UNC80	2	225730600	225947866
101122170	ACGTTGGCATCGTTCAACGT	CGG	UNC80	2	225730600	225947866
101122170	GCATATCGGACACAGCCTCG	GGG	UNC80	2	225730600	225947866
101122170	TTTGCCTGATGAAAGACAGG	CGG	UNC80	2	225730600	225947866
101122669	GCAACATCTACAGGCCACTG	GGG	CUL3	2	241723500	241830765
101122669	CGTTATTGAACGATTCCTGG	AGG	CUL3	2	241723500	241830765
101122669	CGATTGTAAAGGTGGTTGAG	AGG	CUL3	2	241723500	241830765
101122669	AGTTCCTATTTGAGGGAACA	AGG	CUL3	2	241723500	241830765
100302313	TGGAGACTGTTCAATCACCA	GGG	ARL5A	2	169493828	169514863
100302313	ATGGAGACTGTTCAATCACC	AGG	ARL5A	2	169493828	169514863
100302313	ATTGTTGGGCTGGATAATGC	AGG	ARL5A	2	169493828	169514863
100302313	ATTGAACAGTCTCCATATCC	TGG	ARL5A	2	169493828	169514863
114113130	GCCACACCTTGTAGATCGTG	GGG	LOC114113130	2	159061082	159152911
114113130	CCACACTGCCTAAACCACAC	TGG	LOC114113130	2	159061082	159152911
114113130	GAGCCACACCTTGTAGATCG	TGG	LOC114113130	2	159061082	159152911
114113130	AGCCACACCTTGTAGATCGT	GGG	LOC114113130	2	159061082	159152911
101113460	GAGGTCCACTCCTTGCCCTG	TGG	LOC101113460	2	33545762	33596469
101113460	AATGTTGCGACCTGGCTGCA	GGG	LOC101113460	2	33545762	33596469
101113460	CTCTTCATGCTTGACCCAGT	AGG	LOC101113460	2	33545762	33596469
101113460	ACTCTATGGAAGTGCAACCC	TGG	LOC101113460	2	33545762	33596469
101113984	CTGGTCCAAACCTTCCACCA	GGG	C2H9orf152	2	13592696	13599264
101113984	AGCCGAGTCCCTGGTCAGTG	CGG	C2H9orf152	2	13592696	13599264
101113984	CGTGTGCCACGGAGACTCAG	GGG	C2H9orf152	2	13592696	13599264
101113984	GGGTCTTACTACATGGCCGA	GGG	C2H9orf152	2	13592696	13599264
101103294	ACGCCTATCCGATTCCCAGG	AGG	RBM45	2	142597175	142625757
101103294	GGTGCGCGACAAGCACACCA	AGG	RBM45	2	142597175	142625757
101103294	CAGCAAGTACACTTCCGAGT	CGG	RBM45	2	142597175	142625757
101103294	CAGCGACACCAAGCCCATCA	AGG	RBM45	2	142597175	142625757
101116021	GCAGGTTTCACGAGCACTGG	AGG	TSN	2	200389602	200398014
101116021	GGAATCCAGCTCGTTGATGA	AGG	TSN	2	200389602	200398014
101116021	GAAGCGGTTACGGAGATCCT	TGG	TSN	2	200389602	200398014
101116021	ATACTGTTCAGCAGGAAACT	TGG	TSN	2	200389602	200398014
101105721	GTGGGAACTTGTGGACCTAG	AGG	SPTLC1	2	28575216	28640521
101105721	TGTTGTAGTTGAGAGCAGGA	TGG	SPTLC1	2	28575216	28640521
101105721	GATGGTCCAGGCTCTCTACG	AGG	SPTLC1	2	28575216	28640521
101105721	TCCTGCTTACTCTAAGAGAG	GGG	SPTLC1	2	28575216	28640521
101107846	TTAAAGGAAGTTTGGCTATG	TGG	NCL	2	248854765	248864763
101107846	CCTTCACTTTAAAGGAAGTT	TGG	NCL	2	248854765	248864763
101107846	GCTTACCTCCAAAGCCTCCC	CGG	NCL	2	248854765	248864763
101107846	GACTTACGGCTTCTTGCATT	AGG	NCL	2	248854765	248864763
101116803	CAATCTCGTTGACAGCATGT	GGG	FMNL2	2	168603403	168931815
101116803	CGGGACATCTTCACCCACGG	TGG	FMNL2	2	168603403	168931815
101116803	ATGTGCCAGAAGCCACGACA	GGG	FMNL2	2	168603403	168931815
101116803	CAAAGGCTATCTGGATCCAG	CGG	FMNL2	2	168603403	168931815
101104370	ACTGACTGCATTGGCACGGT	GGG	CHMP5	2	39896026	39909655
101104370	GATGAGGGAGGGACCTGCAA	AGG	CHMP5	2	39896026	39909655
101104370	GCACACATCTCACCTCAATC	TGG	CHMP5	2	39896026	39909655
101104370	AACTTAGAGTTGGATGCACT	GGG	CHMP5	2	39896026	39909655
101102212	ACATTACGACGAGTTCCAGG	AGG	ECEL1	2	249720120	249727345
101102212	GCTCACCTACGGCACCATCG	CGG	ECEL1	2	249720120	249727345
101102212	CAGAGCTAACGTCTCGCCGG	AGG	ECEL1	2	249720120	249727345
101102212	CAGTACATGATGGTGATGGT	GGG	ECEL1	2	249720120	249727345
101119958	GTTAACCTCAGAGCCACAGA	CGG	LURAP1L	2	87624700	87672820
101119958	GCTTCAGCTCGATGTCTCTG	AGG	LURAP1L	2	87624700	87672820
101119958	ACTCGATGCTCTCGTTGATG	AGG	LURAP1L	2	87624700	87672820
101119958	CCTAGTGCGCTCGCTCCGTG	GGG	LURAP1L	2	87624700	87672820
101122077	AGATCACCAACGTTACCCGG	CGG	TRAF1	2	2656512	2685384
101122077	GATCTGTCCCAAATGCAAAG	GGG	TRAF1	2	2656512	2685384
101122077	TGTCGCCGTCCTCAACAAGG	AGG	TRAF1	2	2656512	2685384
101122077	ATGGATACAAGCTGTGCCTG	CGG	TRAF1	2	2656512	2685384
101114755	CATCGTGGTGTACCGCAACG	GGG	DCDC2C	2	2057983	2109918
101114755	ATCAAACCGGTGGTGCACTG	TGG	DCDC2C	2	2057983	2109918
101114755	GAGAAGGTCTTCCCTCTGGG	AGG	DCDC2C	2	2057983	2109918
101114755	GCTCACTGTTGGACTTCACT	CGG	DCDC2C	2	2057983	2109918
101114752	CAATAATGTCACCAGGCCGG	AGG	PDLIM2	2	45249366	45262996
101114752	GTACCGCTGAGTCGCCAGCA	GGG	PDLIM2	2	45249366	45262996
101114752	TCGTCCTACCTGGAAGCGAG	TGG	PDLIM2	2	45249366	45262996
101114752	CGAAAGCCACCTCCTGAGAG	AGG	PDLIM2	2	45249366	45262996
101106234	ACATCTGAGGAAGTACAATG	AGG	IFIH1	2	159362830	159423020
101106234	AACATCCTAGCCCAGCCGAG	CGG	IFIH1	2	159362830	159423020
101106234	AGGACTGAAGGGTCAGCACG	AGG	IFIH1	2	159362830	159423020
101106234	AGTACCTGAATCACTTCCCA	TGG	IFIH1	2	159362830	159423020
101121571	GTCCTTCTAGGATAACAGGG	TGG	CWC22	2	140593908	140659700
101121571	CACTAATGCTGCATAAACGT	GGG	CWC22	2	140593908	140659700
101121571	TCAAAGTAGCCTCTATCCCG	AGG	CWC22	2	140593908	140659700
101121571	GAGGAACTCTGGGTTACCGA	TGG	CWC22	2	140593908	140659700
101101953	AGCAGGGTCTATGTGAGACA	GGG	ALG2	2	51305525	51310142
101101953	CAAGAAGATCATGCGCACGT	AGG	ALG2	2	51305525	51310142
101101953	TGGGTAGAGGAATATACCAC	AGG	ALG2	2	51305525	51310142
101101953	ACAGCACTACCAGGAACTGA	AGG	ALG2	2	51305525	51310142
101115186	CAGGTCTATAGGATATACTG	CGG	SLC25A12	2	148777044	148876189
101115186	GCGCTGGACAAAGTCTTCCG	GGG	SLC25A12	2	148777044	148876189
101115186	TACTTACACAACCTCCAGCG	AGG	SLC25A12	2	148777044	148876189
101115186	GACTAAGTTCTCCTCCACGA	AGG	SLC25A12	2	148777044	148876189
101108549	GTTTGGTTAAGCACGGACAG	AGG	STRADB	2	217831654	217865834
101108549	ACAGCCTGTGAATTGGCCAG	TGG	STRADB	2	217831654	217865834
101108549	TTCTCACTATGAACTCCAAG	TGG	STRADB	2	217831654	217865834
101108549	ACCAGAAATGAGGATATGGC	TGG	STRADB	2	217831654	217865834
101108548	ACCAACGGCGATACTGTCAA	AGG	ATF2	2	145538627	145618340
101108548	ACATACCGGAGTTTCTGTGG	TGG	ATF2	2	145538627	145618340
101108548	GTGATTACAGTACTTGACGT	TGG	ATF2	2	145538627	145618340
101108548	ATAGGCAATACAAGGACCTG	TGG	ATF2	2	145538627	145618340
101110997	GTAGGCGTACTCCACAATGG	CGG	PUM3	2	76401961	76447248
101110997	TACCTGGCACACACGCACGA	TGG	PUM3	2	76401961	76447248
101110997	GGCCGCCAGTAACACCAAGT	GGG	PUM3	2	76401961	76447248
101110997	CAATGATCTCTCGTACTGTG	TGG	PUM3	2	76401961	76447248
101121833	CACATCTGGGATCTTCCTGT	AGG	C2H8orf58	2	45237476	45244081
101121833	TGGCCTGGAACAAGCAGAGG	TGG	C2H8orf58	2	45237476	45244081
101121833	TGGGAGGCCAGTTTGAGAAG	CGG	C2H8orf58	2	45237476	45244081
101121833	GTGTTGAGATAAGCTGGTAG	GGG	C2H8orf58	2	45237476	45244081
101117399	GCCCACGTTCACGTTCAGCG	TGG	KCNV2	2	76334507	76348437
101117399	GGCGCTGGCACTCAACACGG	TGG	KCNV2	2	76334507	76348437
101117399	CTATAACTACTACATCGAGG	AGG	KCNV2	2	76334507	76348437
101117399	CTATGCTGAAACAGACTGAG	AGG	KCNV2	2	76334507	76348437
101116536	ATGCTGGAGAAGGATGATGT	AGG	POLR3D	2	45581017	45589559
101116536	CCGTGGATATGTCAGACGTG	GGG	POLR3D	2	45581017	45589559
101116536	CCACAGACACATCCTTCGGG	AGG	POLR3D	2	45581017	45589559
101116536	CGAGGGTAAGATCCCTGGAG	CGG	POLR3D	2	45581017	45589559
101105639	ATTCTCCGAGATAAACCAAG	CGG	SCRN3	2	146248856	146279993
101105639	ATTGGGAATGAAGCTGTATG	GGG	SCRN3	2	146248856	146279993
101105639	CCAGGGTGGAAATTGTTCAG	AGG	SCRN3	2	146248856	146279993
101105639	CCTGTAAAGAAGTGAATGCA	AGG	SCRN3	2	146248856	146279993
101102206	CGAGCAGCAAGATCCACAGA	TGG	ABHD17B	2	69089285	69133170
101102206	CTGATAGGTGTAAAGTCCAA	CGG	ABHD17B	2	69089285	69133170
101102206	CAGCTTCTATGTCTGCATAG	AGG	ABHD17B	2	69089285	69133170
101102206	TCTGCTGTCCACCTTGTCCG	GGG	ABHD17B	2	69089285	69133170
101123607	CTGCTAAATGCCCATTACGA	CGG	FKBP7	2	142272071	142279753
101123607	CTCGAAATTCTACTGCAGGT	AGG	FKBP7	2	142272071	142279753
101123607	TATCCATCATCCCAATGTCT	AGG	FKBP7	2	142272071	142279753
101123607	GAACTTTATGCTGTGACCAA	AGG	FKBP7	2	142272071	142279753
101116707	TAACTGTTGTGAAATGCCCA	AGG	LOC101116707	2	149530925	149674141
101116707	GCTTTGGCTGTACAATAGGG	TGG	LOC101116707	2	149530925	149674141
101116707	AGAATGGGTGAATCAGCAAA	GGG	LOC101116707	2	149530925	149674141
101116707	AGGCTAATTGTGATCTCAGA	CGG	LOC101116707	2	149530925	149674141
101122252	GGCAGACCTGAAGAACACGG	AGG	CERS6	2	151682260	152030737
101122252	CTTTGTATTCCACAGCCAGG	GGG	CERS6	2	151682260	152030737
101122252	TGGTACGGCTCATCTTCGAG	AGG	CERS6	2	151682260	152030737
101122252	GTCAACAACATGGCCCGAGT	AGG	CERS6	2	151682260	152030737
101110742	TGGTGACGAAGAGATTATCG	AGG	AAMP	2	235117762	235122695
101110742	TCTCCGATTCGGACTCCATG	CGG	AAMP	2	235117762	235122695
101110742	TGCCACTCTCACCATCAGGG	AGG	AAMP	2	235117762	235122695
101110742	CTAGGGACCGAGGGTCACCA	GGG	AAMP	2	235117762	235122695
114113100	CTGGTGTGGAACAGAGACTG	GGG	LOC114113100	2	124310650	124312731
114113100	GGTGGTATCAAAGCTGTACG	GGG	LOC114113100	2	124310650	124312731
114113100	GGGATGAGGAATGTGAGCAG	GGG	LOC114113100	2	124310650	124312731
114113100	GCTCACAAGGACTCTGAACA	AGG	LOC114113100	2	124310650	124312731
494439	GCCGTGGTTAGAGCCAATCG	AGG	ATP6V1B2	2	48012340	48036074
494439	TCAATGTCGAATCTATCCAG	AGG	ATP6V1B2	2	48012340	48036074
494439	TGCTGGCTTACCGCACAATG	AGG	ATP6V1B2	2	48012340	48036074
494439	CCTGATGGGACGAAGAGGAG	CGG	ATP6V1B2	2	48012340	48036074
101113830	TCCGTAGCGAGTATAGACCT	GGG	ASIC4	2	236249900	236273716
101113830	CGATCGAGGAGAGAGACAAG	CGG	ASIC4	2	236249900	236273716
101113830	AGACGAGACATCGTTTGAAG	CGG	ASIC4	2	236249900	236273716
101113830	GGAAGCGGTTGATGTTGCAG	AGG	ASIC4	2	236249900	236273716
101117480	GAGCTGCTGGACCTCAACCG	CGG	MYORG	2	39158304	39166370
101117480	ACATGTCGTCGATTTCCAGG	TGG	MYORG	2	39158304	39166370
101117480	CTGTAGGTACTGAAGTCCCG	GGG	MYORG	2	39158304	39166370
101117480	CGAGTCATTGACCTTGATGG	CGG	MYORG	2	39158304	39166370
101112956	ACAGGGCCATCAACTCCACG	CGG	PXDN	2	826230	890753
101112956	AACACGCGGGAGACAGACCA	GGG	PXDN	2	826230	890753
101112956	CAGATGCATGCAGCGCACCG	TGG	PXDN	2	826230	890753
101112956	CGGCGACACGGTCTACCACG	AGG	PXDN	2	826230	890753
101115771	CCATCTTGCTCACCTTTGCA	GGG	HMGN2	2	256181475	256185132
101115771	ACGTACCTTTCTCTTGGGCA	TGG	HMGN2	2	256181475	256185132
101115771	CGCGCCACGTACCTTTCTCT	TGG	HMGN2	2	256181475	256185132
101115771	CAGCTGTACCTGGTCTGTTT	TGG	HMGN2	2	256181475	256185132
101106827	ATCAGAAGAGCTGCCCAGCG	CGG	HTR2B	2	248514839	248530877
101106827	CATCACCTGTGGGCTGACAA	AGG	HTR2B	2	248514839	248530877
101106827	CATCAAGAAATAACCAGGCA	GGG	HTR2B	2	248514839	248530877
101106827	ATGCGAAGAATGTCCACAGT	AGG	HTR2B	2	248514839	248530877
114113096	GTCCGTACTTGCACTCGACG	TGG	DEFB136	2	113979665	113980347
114113096	CTATGAGACTCCGTCTCTCG	GGG	DEFB136	2	113979665	113980347
114113096	ACTTTGGCTGTAAACTGGGA	TGG	DEFB136	2	113979665	113980347
114113096	CGTACTTGCACTCGACGTGG	TGG	DEFB136	2	113979665	113980347
101106309	CTAATAGGGCAAGAAAGACG	TGG	CAB39	2	248164214	248259213
101106309	TGAGACTTCCCAAATGGGAA	CGG	CAB39	2	248164214	248259213
101106309	TCTGTATGGCACAAACGAGA	AGG	CAB39	2	248164214	248259213
101106309	CTCAAGAACTGTACAACAGT	GGG	CAB39	2	248164214	248259213
101114498	TCACTACACAATGACCAACG	GGG	CLCN3	2	120660250	120758161
101114498	AGTCTCGTTACCTAGGCACG	CGG	CLCN3	2	120660250	120758161
101114498	GACCTCCACAGAGTCTTCAG	AGG	CLCN3	2	120660250	120758161
101114498	GCTCCTGTAGTCGCACAGGG	AGG	CLCN3	2	120660250	120758161
101115259	GGACTCGGTCACCATCAGCG	TGG	STOM	2	2210988	2243975
101115259	CTGGGTCGCATCTTACAAGG	AGG	STOM	2	2210988	2243975
101115259	AAACACCAAGGCCTGCACTG	GGG	STOM	2	2210988	2243975
101115259	CGGGCAGCATGTCTGACAAG	CGG	STOM	2	2210988	2243975
101110912	CAGATCCTTGTACACGACCA	GGG	FBXO42	2	265247871	265372547
101110912	TCCTTACGGGAGACTGCGAG	CGG	FBXO42	2	265247871	265372547
101110912	TCGGTGGCTCCCTAGGATCG	CGG	FBXO42	2	265247871	265372547
101110912	ATACCACTGCTTGCAGACGA	GGG	FBXO42	2	265247871	265372547
101107675	GCAACCATAGAAGCTGTAAG	TGG	LOC101107675	2	262254302	262259885
101107675	CACTGTGGTGCGGGTAACAG	AGG	LOC101107675	2	262254302	262259885
101107675	AAAGTTGTAGCTCTGGAAGC	TGG	LOC101107675	2	262254302	262259885
101107675	GGAAATCTGCCAAACTTCCA	TGG	LOC101107675	2	262254302	262259885
101112032	TGTAGAGTTCCACAAACATG	TGG	WDR12	2	219122584	219148313
101112032	TGGCAGTCTAAAGTCAACTT	TGG	WDR12	2	219122584	219148313
101112032	TGTAGACTGGACAGACTCAG	GGG	WDR12	2	219122584	219148313
101112032	TTAAGCTGTGGGATACCAGA	AGG	WDR12	2	219122584	219148313
101118588	CCAGGCCGCACATTGCAGGT	AGG	METTL5	2	150843123	150852354
101118588	GCCGCCCTACCTGCAATGTG	CGG	METTL5	2	150843123	150852354
101118588	CCAACCAGGCCGCACATTGC	AGG	METTL5	2	150843123	150852354
101118588	CCTACCTGCAATGTGCGGCC	TGG	METTL5	2	150843123	150852354
101104963	GTACAAAGTGAAATTACCCG	AGG	TDRD7	2	52819470	52957445
101104963	AACCTGCACAGTCTGGACTG	GGG	TDRD7	2	52819470	52957445
101104963	TGTACATACAGTACCTGAGG	TGG	TDRD7	2	52819470	52957445
101104963	TCCTGACTTAGTGAAAGTGG	TGG	TDRD7	2	52819470	52957445
101111606	CACTACAAACAAGCAACTGT	GGG	DBI	2	198151612	198156775
101111606	ACTGTGGGTGACATAAATAC	AGG	DBI	2	198151612	198156775
101111606	TAAGACCAAGCCAGCAGATG	AGG	DBI	2	198151612	198156775
101111606	CCTGGAATGTTGGACTTCAA	AGG	DBI	2	198151612	198156775
101105480	AGAGGACATTCTCTACCTGG	GGG	SYNC	2	250574117	250594808
101105480	AGGCGGCCAGGATATCCCGG	TGG	SYNC	2	250574117	250594808
101105480	GGATGAGGCCCTGTACCTGG	AGG	SYNC	2	250574117	250594808
101105480	CTGCATCCCTGTATGACCTG	GGG	SYNC	2	250574117	250594808
101118667	GCAGACCATCGTCTCCACTG	GGG	NEIL2	2	113840136	113850403
101118667	AGAGGTGGGACGGACCACAG	GGG	NEIL2	2	113840136	113850403
101118667	TCGCAGAGGCTCTGACAGTG	GGG	NEIL2	2	113840136	113850403
101118667	TGGTGAAACTTCCTCACCAA	CGG	NEIL2	2	113840136	113850403
101107672	AGAAGCCGCTCACCTCACTG	AGG	MGAT5	2	188781656	189183998
101107672	AGTCGCGTGTACTTCCGTGT	AGG	MGAT5	2	188781656	189183998
101107672	CACTGAACTAATTCACCAAG	AGG	MGAT5	2	188781656	189183998
101107672	TGGCAAGTTGGAGTCAAAGG	TGG	MGAT5	2	188781656	189183998
101120384	CCTCATGATGCACCACCGGG	TGG	HAND2	2	115743055	115745466
101120384	ACAGGGCCATGCTGTAATCG	GGG	HAND2	2	115743055	115745466
101120384	GGCCAGCAGGTCCATGAGGT	AGG	HAND2	2	115743055	115745466
101120384	GATCTTGGAGAGCTTGGTGT	CGG	HAND2	2	115743055	115745466
101112035	TTCCTCATCAGAAATCGAAG	AGG	CEP78	2	62249772	62287375
101112035	AAGAGACAGGTGCACCAGAG	TGG	CEP78	2	62249772	62287375
101112035	GGGTGTAATCTGACATGGCA	GGG	CEP78	2	62249772	62287375
101112035	CCAATGGATAACTTCTCCAT	CGG	CEP78	2	62249772	62287375
101114683	GCATGTCCTCGATGACCGTG	CGG	GAS1	2	34500120	34502580
101114683	GGAACGGCCCATCTGCGAGT	CGG	GAS1	2	34500120	34502580
101114683	CGTGTGGTTGAGCTGAATGA	GGG	GAS1	2	34500120	34502580
101114683	TGCCACAGTAGGTCAGGTAG	CGG	GAS1	2	34500120	34502580
101101869	GTTGGAAATAGCTTGCAACA	TGG	MYL1	2	226253657	226279080
101101869	GATTTGTGCCCAGAGCCCGA	AGG	MYL1	2	226253657	226279080
101101869	CACAAATCCCACCAATGCAG	AGG	MYL1	2	226253657	226279080
101101869	CTGTACGACAGAACAGGTGA	TGG	MYL1	2	226253657	226279080
101116205	TGGTACCTGGGTGTGCCCGG	TGG	CCDC107	2	55595944	55598445
101116205	CAAGACAGTAAACCGAACAA	GGG	CCDC107	2	55595944	55598445
101116205	AGGATTCATTGCAGTCAGGT	GGG	CCDC107	2	55595944	55598445
101116205	TCGCGCTGGTTCTTGGACGG	CGG	CCDC107	2	55595944	55598445
101119703	TGAAGTCCCACAGAACACCT	CGG	DNER	2	247015361	247394024
101119703	ATTTGCAATGAAGGCTACGA	AGG	DNER	2	247015361	247394024
101119703	ACATGCGTTTCTAATCTCAG	TGG	DNER	2	247015361	247394024
101119703	CTATCATGGCCTCTACTGTG	AGG	DNER	2	247015361	247394024
101107259	GCGGGTCTCACCCTTCTACG	CGG	LOC101107259	2	251558031	251570992
101107259	ATGGCCTTCATGAAGTTACG	GGG	LOC101107259	2	251558031	251570992
[truncated: 3,613 more rows]

## Sheet: chr3
#gene id	sgRNA	PAM	GeneName	ChromosomeName	Start	End
101118601	AGACATGTTGCTCTTCGTGG	AGG	LARP4	3	145388168	145457499
101118601	TGCTAATGATTTACCTCTAT	TGG	LARP4	3	145388168	145457499
101118601	CAGCTGAGCTTTCTGTATTA	AGG	LARP4	3	145388168	145457499
101114432	CAATGACCTACCTCAGTCTG	TGG	SARNP	3	175350559	175398944
101114432	AGAAAGCTGCGCGGGCAGCT	AGG	SARNP	3	175350559	175398944
101114432	GAAGATGTAATAGTACCTGA	TGG	SARNP	3	175350559	175398944
101114432	ACTATTACATCTTCTCTTCC	TGG	SARNP	3	175350559	175398944
101103059	TAACAGAAGATGACAAGAGG	AGG	C3H12orf75	3	186637660	186683070
101103059	AACTATGGAGGAGTGTATGT	TGG	C3H12orf75	3	186637660	186683070
101103059	GAACTCCACCGCCGCCAGCG	CGG	C3H12orf75	3	186637660	186683070
101103059	ACCTTGGCCCGCGCCCGCGC	TGG	C3H12orf75	3	186637660	186683070
101112639	CACATACAGGAACTTGCCGT	CGG	LOC101112639	3	109618062	109649921
101112639	CAAGTTCGATGTCAGCCATG	AGG	LOC101112639	3	109618062	109649921
101112639	GGACCAAATTTGACACACTG	TGG	LOC101112639	3	109618062	109649921
101112639	CAACGGCACCTACGCCATCG	CGG	LOC101112639	3	109618062	109649921
101105899	ACCCACCTGAGCTTGTTGTG	TGG	NACA	3	174568595	174580091
101105899	ACCACACAACAAGCTCAGGT	GGG	NACA	3	174568595	174580091
101105899	GGGTAGGTCAGACTGAATAG	AGG	NACA	3	174568595	174580091
101105899	AGACGGAGGAGTCATAGCTG	GGG	NACA	3	174568595	174580091
101105898	CCATCTTCCAGATCTCCCGG	AGG	ESPL1	3	142747691	142769385
101105898	GAGTGTGAAGACCAACTCAG	TGG	ESPL1	3	142747691	142769385
101105898	GCTCTACATATGCACCATGG	AGG	ESPL1	3	142747691	142769385
101105898	ACACAGTTGCTCCCACAGCG	GGG	ESPL1	3	142747691	142769385
100301555	GTCGACGGTATAGATGCGGG	AGG	APOBEC3Z1	3	231362850	231366759
100301555	GAAACTGACTACATTCCTGG	AGG	APOBEC3Z1	3	231362850	231366759
100301555	TCTGGGCACAATTGTAACAG	GGG	APOBEC3Z1	3	231362850	231366759
100301555	GATTCTGGGTCCCATCAGAG	TGG	APOBEC3Z1	3	231362850	231366759
101119971	GAAGTCGTGTGATCTCACTA	CGG	KIF21A	3	158932679	159150760
101119971	TTACCTGACAGCCACCCGCA	CGG	KIF21A	3	158932679	159150760
101119971	GAAGGCATTTCTATCAACTG	TGG	KIF21A	3	158932679	159150760
101119971	TACAGTGAATACAGAATCCG	AGG	KIF21A	3	158932679	159150760
114114121	GATGGTGATCGTAGGCTGTG	GGG	FUT7	3	868911	871005
114114121	CGAAGATGTCCGAGTCACGC	CGG	FUT7	3	868911	871005
114114121	CTCTCGGTGGTGGAAGACCA	CGG	FUT7	3	868911	871005
114114121	CCGGTGCTCGGAGTTCTCGA	AGG	FUT7	3	868911	871005
101104476	CCTTCAGAAGACACCTACCA	AGG	SYT10	3	194325919	194438223
101104476	GACTTCGGCTGGGATATCAG	GGG	SYT10	3	194325919	194438223
101104476	AAAGGCGCTGCACATCGTCA	CGG	SYT10	3	194325919	194438223
101104476	TTCCCATGAAGTCTTTAGCA	GGG	SYT10	3	194325919	194438223
101102715	ACATCCTCCTCTACATCCAG	AGG	EIF3L	3	230505389	230526055
101102715	AGGTGACCCGCAGGTCTACG	AGG	EIF3L	3	230505389	230526055
101102715	GAACATCGAACTGAACAAGA	AGG	EIF3L	3	230505389	230526055
101102715	CAATGTCCTTCACTCCCTAG	TGG	EIF3L	3	230505389	230526055
100885770	CCTGAGCCAGAGTGAAGGTG	TGG	IL22	3	162601245	162606507
100885770	ATGGTGCTGTGCGCCCAGGG	AGG	IL22	3	162601245	162606507
100885770	GCACCACCTTCTTCATATGG	GGG	IL22	3	162601245	162606507
100885770	CATGACAAGGAGGCAGCCAG	CGG	IL22	3	162601245	162606507
101123547	GAGGAAGACTATCTCCATAG	AGG	LOC101123547	3	147714723	147715661
101123547	GAGGCTCGTGTTGATTTCGT	GGG	LOC101123547	3	147714723	147715661
101123547	CATAAGAGAAGATTATTGGG	AGG	LOC101123547	3	147714723	147715661
101123547	CCACCCACTGCTCTATAGCC	AGG	LOC101123547	3	147714723	147715661
101111617	CTCATGAGCTGACATCACAC	GGG	LOC101111617	3	64095660	64103004
101111617	TAGAGACGGCTAGAAGAATG	GGG	LOC101111617	3	64095660	64103004
101111617	AACCCTCACCTTCAGCTGCA	GGG	LOC101111617	3	64095660	64103004
101111617	GAGCCTCAGTGCTCCTCAGA	AGG	LOC101111617	3	64095660	64103004
101118436	AGAACGGGAAGAGCCCACTG	GGG	FAM234B	3	217059365	217098727
101118436	AAAGACAGATGTGCGCACGT	AGG	FAM234B	3	217059365	217098727
101118436	AGATGGTGTTAGAGACCTCG	CGG	FAM234B	3	217059365	217098727
101118436	CCTGTTTGGATCTGACACCA	GGG	FAM234B	3	217059365	217098727
101114252	GATGCCGATGAGCTTGACCA	TGG	PLPP7	3	5571436	5586650
101114252	CTGCATGTCCAAGCGCCTGG	GGG	PLPP7	3	5571436	5586650
101114252	GCTCCTGGACATCATGACGG	TGG	PLPP7	3	5571436	5586650
101114252	CGTACACGTCCATGGTGAGG	TGG	PLPP7	3	5571436	5586650
101102712	GGTGAGCGAGAGTCATCACG	AGG	SYT1	3	122442902	123075902
101102712	ACAGTCAGCTTGCCAGCAGT	AGG	SYT1	3	122442902	123075902
101102712	GCTGGCTCTGTGGCGTTGTG	TGG	SYT1	3	122442902	123075902
101102712	AGCAGTAGGTACATAGCGAA	GGG	SYT1	3	122442902	123075902
101117578	CAACTTCGACGTGTACGTCC	GGG	TMEM250	3	3480213	3484310
101117578	CGAAGTTGTTGTACTTGGTG	CGG	TMEM250	3	3480213	3484310
101117578	CACGGACGCCCAGATACTGC	AGG	TMEM250	3	3480213	3484310
101117578	TGTACTTGGTGCGGGCCGGG	CGG	TMEM250	3	3480213	3484310
114108611	TCACGTGTGATCCAGTTAGG	GGG	CLEC7A	3	220136325	220167497
114108611	AGCAATCAGACGCCAACGAG	AGG	CLEC7A	3	220136325	220167497
114108611	AGTGCTGCTGGTGATAACTG	TGG	CLEC7A	3	220136325	220167497
114108611	GCCATGGTTCTTCTGTCCGA	CGG	CLEC7A	3	220136325	220167497
101114255	CGACAAGGGCGAGACCATGG	AGG	NCK2	3	64951315	65069509
101114255	ATACGCGAACTTGACCACGG	CGG	NCK2	3	64951315	65069509
101114255	CTCGCTGGTGAAGAACATCA	AGG	NCK2	3	64951315	65069509
101114255	GGTGCCCAAGAACTATGTGG	TGG	NCK2	3	64951315	65069509
101117494	ATATGCACAGGATACAGGAG	CGG	LOC101117494	3	177414611	177415546
101117494	GCAGGAATGCTAGAAACAGG	AGG	LOC101117494	3	177414611	177415546
101117494	CAGTACAACCTCGTTCACAA	AGG	LOC101117494	3	177414611	177415546
101117494	GTAACTGGCTCCTATATCTG	CGG	LOC101117494	3	177414611	177415546
100135686	CTTTCAGCTTCTGGGATGCA	GGG	CLEC4E	3	222839229	222867017
101114090	GGGACCTTAAGGCCTCCGTG	TGG	PREB	3	35744308	35748416
101114090	ACTCTCATGACACAGAGACA	CGG	PREB	3	35744308	35748416
101114090	TGGCGCTGAAACCCACCAGG	AGG	PREB	3	35744308	35748416
101114090	GACCGGCATAAAGAATGGCG	TGG	PREB	3	35744308	35748416
101107588	TCTAGAGATTCCCATCAGTG	GGG	MYBPC1	3	183090793	183186731
101107588	CATGCAGTTACCTAAGATCG	GGG	MYBPC1	3	183090793	183186731
101107588	GGTCACTCTCCTGAACAGGT	AGG	MYBPC1	3	183090793	183186731
101107588	TGTTTGGTCACCATAACTGG	AGG	MYBPC1	3	183090793	183186731
101118771	CTATCAAATCGAGATCTCCG	AGG	SRSF7	3	90960131	90965405
101118771	ATGGGCCTTTGAGAACTGTG	TGG	SRSF7	3	90960131	90965405
101118771	AGATCACATTCGAGATCCAG	AGG	SRSF7	3	90960131	90965405
101118771	TCATCATGTCGCGCTACGGG	CGG	SRSF7	3	90960131	90965405
101107589	TCTGAGGGATAGGACCCGGG	AGG	GRAP2	3	232087744	232158984
101107589	GCTCAGTTCATCTTCTCCCG	AGG	GRAP2	3	232087744	232158984
101107589	CCTGTTAGGTGGTTTCACGA	AGG	GRAP2	3	232087744	232158984
101107589	CAAAGTCATGAGAGACAACA	AGG	GRAP2	3	232087744	232158984
101107690	GATCAGTGGAATGTACATGG	GGG	HK2	3	103100689	103168729
101107690	GATGCGCCACATTGACACGG	TGG	HK2	3	103100689	103168729
101107690	AGGCCCGTGAGATCCTGGTG	CGG	HK2	3	103100689	103168729
101107690	ATGAAGATAGAAATGGAGCG	AGG	HK2	3	103100689	103168729
101106250	CTAGATGGTAGGATTCTGGT	GGG	LCN8	3	1119202	1121001
101106250	CAAGGCCTCCAGCCTCCTCG	GGG	LCN8	3	1119202	1121001
101106250	CTTGTTGTAGGCGACCGTCA	CGG	LCN8	3	1119202	1121001
101106250	CATAGTCCGTGTCCATCACG	TGG	LCN8	3	1119202	1121001
101120646	CAGATGAAGAGGGATCCAGA	GGG	COQ4	3	8232160	8243132
101120646	AGCTGGCATACGTGATCCAG	CGG	COQ4	3	8232160	8243132
101120646	ATGGAGATACGCGCAGCCAA	AGG	COQ4	3	8232160	8243132
101120646	CTTCAGGGCACGGTGTCCTG	TGG	COQ4	3	8232160	8243132
101109868	CAAGTGCACGAAGATCTCGA	AGG	TMEM203	3	717357	718807
101109868	TCCATCCTGGAAGAGTCGCA	CGG	TMEM203	3	717357	718807
101109868	TGTGCTGCTAGCCCTGCGTG	TGG	TMEM203	3	717357	718807
101109868	CAAAGACGTTCCACCAGGAG	AGG	TMEM203	3	717357	718807
100191064	ACATTTCTGGACGATGGAGA	GGG	LOC100191064	3	223563789	223648941
100191064	AACATTTCTGGACGATGGAG	AGG	LOC100191064	3	223563789	223648941
100191064	TTAAAGACTATCGTAATGAT	AGG	LOC100191064	3	223563789	223648941
100191064	ATGATAGGTATATCCACAAC	TGG	LOC100191064	3	223563789	223648941
101121842	AGACAGTTCATGAAAGGACA	AGG	SULT6B1	3	92489311	92505467
101121842	CTAGCATCTTATCCAAAGTG	TGG	SULT6B1	3	92489311	92505467
101121842	ATTCCCAGTTCTTGAATGTG	GGG	SULT6B1	3	92489311	92505467
101121842	GTGCACATGGTGACTGGGTA	AGG	SULT6B1	3	92489311	92505467
101111703	TGGTGTAGGAATGACCCGGG	AGG	HSP90B1	3	185412361	185431144
101111703	ATTCATCAAACAGACCACGT	GGG	HSP90B1	3	185412361	185431144
101111703	GTCCGAGAGTGTTTCCTCTG	GGG	HSP90B1	3	185412361	185431144
101111703	AGTGCGGGCTGATGATGAAG	TGG	HSP90B1	3	185412361	185431144
101107516	GTATGGCTCCGGGTACCCAG	GGG	C1RL	3	224096572	224106557
101107516	CACTCACCAGGCATACAGCG	GGG	C1RL	3	224096572	224106557
101107516	AGAGGGAGTTTGTGTCCTCG	GGG	C1RL	3	224096572	224106557
101107516	GACCAGATGCTGGAGCTGGG	CGG	C1RL	3	224096572	224106557
101111183	GACGGGCATCGAGTACATCG	TGG	ADAMTSL2	3	2539272	2571434
101111183	TGATCTGCACTGCACCACCG	TGG	ADAMTSL2	3	2539272	2571434
101111183	TGTCCGCTACGACGGCATCG	AGG	ADAMTSL2	3	2539272	2571434
101111183	GAGACATCCAGATCGTGGAG	CGG	ADAMTSL2	3	2539272	2571434
101119805	TTCTGGGACAATTATCACCG	AGG	GPN1	3	36178801	36205859
101119805	ACGGAATCTCAAGCTTCAGG	GGG	GPN1	3	36178801	36205859
101119805	GTTCATCTAAACCTGTACCC	AGG	GPN1	3	36178801	36205859
101119805	GTAGGTCACCTGTACAAAGG	TGG	GPN1	3	36178801	36205859
101118258	CATGCTAGTAAATCTCACGG	GGG	DHX57	3	90798600	90906576
101118258	GAGATGGCAGAGATTCGTCG	GGG	DHX57	3	90798600	90906576
101118258	ACAAGCAACAGTTACCTGGA	GGG	DHX57	3	90798600	90906576
101118258	AAGATGCAATTGCTGTGACA	AGG	DHX57	3	90798600	90906576
101110316	GACCAGGACGAAGTGCTCGG	CGG	GNS	3	166291597	166339850
101110316	GTACCCACACAATCATCACG	TGG	GNS	3	166291597	166339850
101110316	GCTTGACCAGCTTCTCCACG	AGG	GNS	3	166291597	166339850
101110316	GCAATTCTCAGATCAATGTG	TGG	GNS	3	166291597	166339850
101121845	TACTCCCTGAACATCCACAG	CGG	TTLL11	3	14212651	14483444
101121845	CCGACGAGTACTGCTCTCTG	CGG	TTLL11	3	14212651	14483444
101121845	ACTTTAGTAGGACGTACAGA	CGG	TTLL11	3	14212651	14483444
101121845	GCTCAGGCTCCGGTTGACAA	GGG	TTLL11	3	14212651	14483444
101118259	GCGTGGACGTGCTGTTCGGT	GGG	MRPL53	3	102638676	102641261
101118259	TGCGTGGACGTGCTGTTCGG	TGG	MRPL53	3	102638676	102641261
101118259	ATCAAGCGATGCCCATCTCC	TGG	MRPL53	3	102638676	102641261
101118259	CGACGGCTCCGAGCCTTGCG	TGG	MRPL53	3	102638676	102641261
101122010	AGTGACTGATATGTCTCAGG	AGG	CCDC88A	3	73493862	73612569
101122010	GCGCTGCCTTAAGGAGGACA	CGG	CCDC88A	3	73493862	73612569
101122010	CCACTTACCCAAGTGACCAA	GGG	CCDC88A	3	73493862	73612569
101122010	ATGAGCAAAGTACTGATGAC	CGG	CCDC88A	3	73493862	73612569
101119291	TATGATCCTACTCCTGCAGG	TGG	TSPAN8	3	113420529	113455659
101119291	CTGCCGCCACCTGCAGGAGT	AGG	TSPAN8	3	113420529	113455659
101119291	GTAGCTATTTCAATACGAGC	AGG	TSPAN8	3	113420529	113455659
101119291	AGCAACTGCTAGGAAATCTA	AGG	TSPAN8	3	113420529	113455659
101113667	GTTGGAGCTCTCCAGCACGG	CGG	CHST11	3	185865968	186128549
101113667	ACGGCACCAAGATCATCAAG	CGG	CHST11	3	185865968	186128549
101113667	AGCAGATGTCCACACCAAAG	GGG	CHST11	3	185865968	186128549
101113667	CGTAGCAATAGATGAGCTCG	TGG	CHST11	3	185865968	186128549
101122683	AGAGTGACTTTGCATCACAG	AGG	LOC101122683	3	221156005	221209470
101122683	TGTCGTAGAAGGATCAACCA	GGG	LOC101122683	3	221156005	221209470
101122683	GGGTTTATCTGTCTGCACAA	AGG	LOC101122683	3	221156005	221209470
101122683	AGAGAAGCATACCATACCCT	GGG	LOC101122683	3	221156005	221209470
101115532	CTTCAACTATGGCAGCTGCG	TGG	TMBIM4	3	164878952	164894928
101115532	TCGTCCTCGATGGAGGAGCA	GGG	TMBIM4	3	164878952	164894928
101115532	CGCCAGCGTGCACATCCGAA	TGG	TMBIM4	3	164878952	164894928
101115532	CATTCGGATGTGCACGCTGG	CGG	TMBIM4	3	164878952	164894928
101107346	CGTGGAGTACCAGATCCTGG	TGG	HS1BP3	3	29799270	29848589
101107346	GGACACAGATAGCCAAGCAG	GGG	HS1BP3	3	29799270	29848589
101107346	AGGAGGTTGATCCTGATGAG	GGG	HS1BP3	3	29799270	29848589
101107346	CTGTTTGACGATCCTGACCT	CGG	HS1BP3	3	29799270	29848589
105609492	CCAATGCACACAGCACACGG	AGG	LOC105609492	3	230376284	230405325
105609492	GGACACTGTTGAGAGACGGG	AGG	LOC105609492	3	230376284	230405325
105609492	TCTCGGTACCCAATACACAC	AGG	LOC105609492	3	230376284	230405325
105609492	TACCAACAAAGACATCCCAT	GGG	LOC105609492	3	230376284	230405325
101106839	CATCATCAAAGACCGGATGG	AGG	KCTD17	3	193513194	193523959
101106839	GCTGGTGCTAGACAAGGACA	TGG	KCTD17	3	193513194	193523959
101106839	GCCTTTGTAGGATGAGACAG	GGG	KCTD17	3	193513194	193523959
101106839	TGAGGAAGGACTTCTGCTCG	CGG	KCTD17	3	193513194	193523959
101102217	TGAATCCTGGAAACCTCTGG	AGG	TRMT61B	3	37297577	37312739
101102217	CAGCATGAAGTGCTTACCAG	AGG	TRMT61B	3	37297577	37312739
101102217	GAGGGCTCGAGTGGAGACCA	GGG	TRMT61B	3	37297577	37312739
101102217	TCGATGATGAATATCCACCC	AGG	TRMT61B	3	37297577	37312739
101123616	AATGAAGTGAGTCCTGCGCG	TGG	DHH	3	147051119	147055838
101123616	GGGCTGCGGGAACTGCATCG	CGG	DHH	3	147051119	147055838
101123616	TCGTAGCGGTGGAGACCGAG	CGG	DHH	3	147051119	147055838
101123616	AGAAGTGCCAAGCAGCACAG	AGG	DHH	3	147051119	147055838
101116303	GGTGAAGCCAGCAATGACGA	GGG	SNAPC4	3	3246477	3264390
101116303	TCAAGCAGTTGCCAAATACG	GGG	SNAPC4	3	3246477	3264390
101116303	ACAGGAGTGGAGTGAACAGG	AGG	SNAPC4	3	3246477	3264390
101116303	GGTCCTGCTCAGGAAGTCGG	TGG	SNAPC4	3	3246477	3264390
101116716	GACAAGGTAGGTGACAGACG	GGG	SLC8A1	3	89142186	89601143
101116716	TGAGAGCATTGGCATCATGG	AGG	SLC8A1	3	89142186	89601143
101116716	AGACCACCAAGACAACTGTG	AGG	SLC8A1	3	89142186	89601143
101116716	TCAGGCGGGTAGCTTGAATG	CGG	SLC8A1	3	89142186	89601143
101118684	AGCCTGGAATGATGACAGTG	TGG	FBXO7	3	188904964	188924269
101118684	TTGGTCATTATTCTGCAGTG	AGG	FBXO7	3	188904964	188924269
101118684	ATGACGATGAGGTTTCCCAA	AGG	FBXO7	3	188904964	188924269
101118684	ATACTATCAGGGCATCGCAG	GGG	FBXO7	3	188904964	188924269
114114120	CTGGCACCTGATACTTGGTG	GGG	STPG3	3	678505	679872
114114120	CTTCAACCGAGAGCAGAAGG	TGG	STPG3	3	678505	679872
114114120	GCTCCCTCAGGTTCCAAGTG	AGG	STPG3	3	678505	679872
114114120	GGAGGCAGACACTGGACGCA	TGG	STPG3	3	678505	679872
101119970	AATGAGGAGATAGCGTCCCA	GGG	GPR84	3	141734291	141736252
101119970	AGAGCAGATCAGCCACTGTG	AGG	GPR84	3	141734291	141736252
101119970	CCAAGATATAGATTGGCCAG	AGG	GPR84	3	141734291	141736252
101119970	TGTGCTGGGCTATCGTTACG	TGG	GPR84	3	141734291	141736252
101118942	GGGCTTGTAGAGCTCCAGGG	CGG	DUSP16	3	217519710	217611086
101118942	GAGTGGACTTTCCTTCACAG	AGG	DUSP16	3	217519710	217611086
101118942	TCCACTGATTTGTCCAACCA	CGG	DUSP16	3	217519710	217611086
101118942	GCGAGATGTCCTCAACAAGG	TGG	DUSP16	3	217519710	217611086
105607653	GCTCCTCATAGATCGTGGAG	AGG	TDRD15	3	30342086	30348304
105607653	GCTGGCATAAGAAGTCACCT	GGG	TDRD15	3	30342086	30348304
105607653	ACTACAAGATCTCCTACCAT	CGG	TDRD15	3	30342086	30348304
105607653	GAGGGCGACTAGTGCTTCTG	AGG	TDRD15	3	30342086	30348304
114113956	CTCTCTCTAGACTAACAAGG	GGG	LOC114113956	3	107665075	108075782
114113956	TAAGTCGAAGCTGTCCATGG	TGG	LOC114113956	3	107665075	108075782
114113956	AGAAGCCTACCGCCTACGTG	CGG	LOC114113956	3	107665075	108075782
114113956	CAAACAGGTGTGCAACGTCG	AGG	LOC114113956	3	107665075	108075782
106991011	TGTCAGGATGTGGATCAACA	CGG	LOC106991011	3	237478154	237485390
106991011	ACCTCATCTAGAGATACAAG	AGG	LOC106991011	3	237478154	237485390
106991011	ATGAAAGGTTCGGTCCAAAG	AGG	LOC106991011	3	237478154	237485390
106991011	CCACCGGTCACAGCACGTAG	AGG	LOC106991011	3	237478154	237485390
105607227	GAACATCCAGTTCTGCTGCG	AGG	SOHLH1	3	3782894	3787724
105607227	CTCACCCTCGTCCACACCAG	CGG	SOHLH1	3	3782894	3787724
105607227	CGAGCGGACTGGCCACAGAG	GGG	SOHLH1	3	3782894	3787724
105607227	TTGAGCTGTGAGCACCTGCG	GGG	SOHLH1	3	3782894	3787724
101111272	ATATTGCTCCTGAGCATGGG	GGG	LOC101111272	3	200575931	200584239
101111272	TTGAGGTGCCCCCCATGCTC	AGG	LOC101111272	3	200575931	200584239
101102893	TGATTCCATCGACAACCTAG	AGG	NAGK	3	99382745	99391898
101102893	AGCATGGTTACGCTGTACGG	GGG	NAGK	3	99382745	99391898
101102893	GCCTAGGGCCTATCCCTGAG	CGG	NAGK	3	99382745	99391898
101102893	GATCAACGAGATGGTGAACA	GGG	NAGK	3	99382745	99391898
101102470	TCACCTCCTGAAGATCAGCG	AGG	DPH7	3	394095	413336
101102470	GCCACTGGAACGTGACACCT	AGG	DPH7	3	394095	413336
101102470	GCAGGCTCCGCATGTCCCAG	AGG	DPH7	3	394095	413336
101102470	CGGAAGTCGTATACTCAGGT	TGG	DPH7	3	394095	413336
101122011	GATAGGTTATGCTTACACTG	TGG	TACR1	3	103250396	103422353
101122011	AGTGGTGAACTTCACCTACG	CGG	TACR1	3	103250396	103422353
101122011	CACCACGTTGCCCACCACGG	AGG	TACR1	3	103250396	103422353
101122011	GCTTGGCTGAGACTTGCTCG	TGG	TACR1	3	103250396	103422353
101106926	AATGAAGATCAGTAGCCTGG	AGG	PKN3	3	7942520	7955983
101106926	CTGTGAGAAGCGAATCCTCG	AGG	PKN3	3	7942520	7955983
101106926	GTTCCTTCTGGATGGCCCGG	CGG	PKN3	3	7942520	7955983
101106926	CTCCCAGGTACCTGTCATGG	CGG	PKN3	3	7942520	7955983
101104730	TGCCTCGTCCAGAACCACAT	AGG	DDX23	3	147252704	147267114
101104730	AGGATCGAAGAGTCCGACCA	GGG	DDX23	3	147252704	147267114
101104730	TCGATGACCTCCAAGATGTG	CGG	DDX23	3	147252704	147267114
101104730	GCCGCTTCTTGATGCCACCG	AGG	DDX23	3	147252704	147267114
101120405	CTCAGATACCGGAATCCAGG	AGG	NXPH4	3	174025967	174035471
101120405	AAGATCGTGGACCATGTGAA	CGG	NXPH4	3	174025967	174035471
101120405	CCTGGCCGGCTAACCACACA	GGG	NXPH4	3	174025967	174035471
101120405	GCGGCACGATACTGACGCTG	AGG	NXPH4	3	174025967	174035471
101106251	TATTCTGCACAAAGGTCGAG	GGG	IL36A	3	63999275	64003864
101106251	CTTGAAGGACCCATACCAGA	TGG	IL36A	3	63999275	64003864
101106251	CAGGGTACACCCGATTCTGG	TGG	IL36A	3	63999275	64003864
101106251	TGTCCCGAGGAAGGACCAAA	TGG	IL36A	3	63999275	64003864
101120402	ATTGCGTTAAACCATCTGGA	AGG	IAPP	3	207959750	207965146
101120402	AAGAGCACAATGAGAACCAC	TGG	IAPP	3	207959750	207965146
101120402	CAGGCGTTGAGTCGCGCAAG	TGG	IAPP	3	207959750	207965146
101120402	GCGCCAAGTTTGTTGCCAGA	TGG	IAPP	3	207959750	207965146
106990321	GTCCCGTTCTAAGGGTCCAC	TGG	CEBPZOS	3	92476396	92482836
106990321	TAATGTCTAGCAGTACACAC	AGG	CEBPZOS	3	92476396	92482836
106990321	GAGGCAGTGAGGGAGTAGGA	AGG	CEBPZOS	3	92476396	92482836
106990321	TTGCCAGTGGACCCTTAGAA	CGG	CEBPZOS	3	92476396	92482836
101114949	CCATCTTCAGCATGGACACG	CGG	TRABD	3	240604263	240612638
101114949	AGAGCCCGTCGTGACTTCAG	GGG	TRABD	3	240604263	240612638
101114949	CAGGTTGAACGCGTCCACGT	CGG	TRABD	3	240604263	240612638
101114949	CAGCTGCTCGGTGATGTGGG	CGG	TRABD	3	240604263	240612638
101103549	TGGTGTCCATGACTTTCAAG	CGG	LAPTM4A	3	29229600	29245973
101103549	GCACCGGGACGATCATCCTG	GGG	LAPTM4A	3	29229600	29245973
101103549	GATGGCAATTCTGCTGACTG	TGG	LAPTM4A	3	29229600	29245973
101103549	ACGGAATCAGCCAACCCACT	TGG	LAPTM4A	3	29229600	29245973
100526798	GAAGCGGTTCAGGTTCTGAG	GGG	KRT84	3	143535482	143543678
100526798	TGGTGATGTAGTTCTCGAAG	AGG	KRT84	3	143535482	143543678
100526798	GGCCGACCTAGAGGCCAATG	TGG	KRT84	3	143535482	143543678
100526798	GGGCACACAGCTGCTATCCG	GGG	KRT84	3	143535482	143543678
100233164	TGTCTCCTCACATGGCAAGT	GGG	CNGA3	3	109051255	109092696
100233164	GCAATCCAGATCTCTGTCCG	AGG	CNGA3	3	109051255	109092696
100233164	AAACCGGTCAGTTACCTGGT	GGG	CNGA3	3	109051255	109092696
100233164	AAGCCATACCCAGTTCAATG	TGG	CNGA3	3	109051255	109092696
101121416	GTCTGCAGGGTAGACCACCG	TGG	UCK1	3	5421368	5426829
101121416	GTTCTATAAGGTCCTGACTG	CGG	UCK1	3	5421368	5426829
101121416	CGGAGTCAGTGTCCACAAAG	AGG	UCK1	3	5421368	5426829
101121416	GACAGAATGAAGTGGATCAC	CGG	UCK1	3	5421368	5426829
101111959	AAGGGTCCTTACCTTCACAG	AGG	DYRK4	3	226324112	226363397
101111959	CAAAGACAACACCTACAACG	TGG	DYRK4	3	226324112	226363397
101111959	ATGGTGAACCTCCCACACAT	CGG	DYRK4	3	226324112	226363397
101111959	TGAACACGGCTCCTACATGA	AGG	DYRK4	3	226324112	226363397
101119710	GGAACCAGAAGATAAGACCA	AGG	RECQL	3	207861285	207896013
101119710	GTTCATTGCTGTAGTCAGTG	GGG	RECQL	3	207861285	207896013
101119710	GATCAGTGGGCAAATCACAA	GGG	RECQL	3	207861285	207896013
101119710	ATTCAGGATCAGTTCAATGG	TGG	RECQL	3	207861285	207896013
101115270	TACCCAAGGGAATTCCTGCA	GGG	CRADD	3	139399200	139592304
101115270	CTTCCTGATAAAGATACTGG	AGG	CRADD	3	139399200	139592304
101115270	CAGCTGGTTGATCTGCCGGT	CGG	CRADD	3	139399200	139592304
101115270	GCACCACAGGCTCCCACTCG	GGG	CRADD	3	139399200	139592304
101112043	GCTGCAGGACGCTGTGAACT	CGG	MED21	3	201427407	201437426
101112043	TTACCTTCTGTAGGGTTAGC	CGG	MED21	3	201427407	201437426
101112043	AAACCTATTTACCTTCTGTA	GGG	MED21	3	201427407	201437426
101122509	GGAGGCATCACTCAGCACAT	TGG	MTIF2	3	73627300	73650752
101122509	CAAATGTGACAAAGCTGAGG	CGG	MTIF2	3	73627300	73650752
101122509	GCAAAGTGCCATACTTCTCG	CGG	MTIF2	3	73627300	73650752
101122509	GCCTGTCCTAGCATGCCAGT	GGG	MTIF2	3	73627300	73650752
101115529	TGGATCTGTTCTAGAACCAG	GGG	EEF1AKMT3	3	173502570	173510527
101115529	CGAAGAGCCCGACCTCACGT	GGG	EEF1AKMT3	3	173502570	173510527
101115529	CTTCCCTGGAGACTATGACC	TGG	EEF1AKMT3	3	173502570	173510527
101115529	CAGGTCCGCGCCTTGTCCTG	GGG	EEF1AKMT3	3	173502570	173510527
101105318	GCTGATTTATCAGGGCACAG	AGG	PDCL3	3	107296480	107307663
101105318	GAAGTTACCAAAGCTGGTGA	GGG	PDCL3	3	107296480	107307663
101105318	CATGACTTTGGAAGAACTGG	AGG	PDCL3	3	107296480	107307663
101105318	GCTCACCAATGGACTGCTGG	AGG	PDCL3	3	107296480	107307663
101105319	GAGGAGGACTTGGACGAACG	CGG	FAM84A	3	24242002	24246451
101105319	GACCGCGTAGACGCTCAGGT	CGG	FAM84A	3	24242002	24246451
101105319	CCTCGTACAGGCTGTCCTGG	CGG	FAM84A	3	24242002	24246451
101105319	TGCCCACCGGAGACCCGTCA	GGG	FAM84A	3	24242002	24246451
101109953	CCAGGGAGATGTCTTCTACG	AGG	HEBP1	3	217146374	217184887
101109953	GTAGGTTCCCATCGTCACTG	GGG	HEBP1	3	217146374	217184887
101109953	ATTAAGATCGAAGACAGGGA	AGG	HEBP1	3	217146374	217184887
101109953	TGTTTCCAGGACTCGGAATG	GGG	HEBP1	3	217146374	217184887
101112720	CGTCATTGAGAAGAACAGGG	CGG	STKLD1	3	2685850	2704032
101112720	GCTGTGAGATCAGTGGACTG	CGG	STKLD1	3	2685850	2704032
101112720	TCACGGTGACTCGCTCCGCG	GGG	STKLD1	3	2685850	2704032
101112720	CATGCTGCTGGAGAGCAACG	TGG	STKLD1	3	2685850	2704032
101116976	TTATCACTCTACCAAATAAC	TGG	ZCRB1	3	154803841	154821722
101116976	GACCAACAATGACTTATATC	GGG	ZCRB1	3	154803841	154821722
101116976	GTTGAATACCTGGAAAGCTA	TGG	ZCRB1	3	154803841	154821722
101102051	AGGAGAGGAGCAGAAATACG	AGG	E2F7	3	120113631	120150858
101102051	GTGCATGTCACGGAAGATCG	AGG	E2F7	3	120113631	120150858
101102051	AGGATCTTCAGGTTAGCGGT	GGG	E2F7	3	120113631	120150858
101102051	ACTCACCTTGGGCATGACAA	GGG	E2F7	3	120113631	120150858
101107947	GGATAGGTACTCAGGCAGAG	GGG	LOC101107947	3	174824123	174825528
101107947	GCGCTCAGTTACCCTTCTGG	AGG	LOC101107947	3	174824123	174825528
101107947	TGCCCAGTTTCTGAGATGGA	CGG	LOC101107947	3	174824123	174825528
101107947	GAGCAGCACGGCCTGCATCA	CGG	LOC101107947	3	174824123	174825528
101111791	TGCTGCCTACATGACCAACG	TGG	LOC101111791	3	143202329	143211256
101111791	CCAGGGCCACCAAAGCCATG	GGG	LOC101111791	3	143202329	143211256
101111791	CAAGAAGATCTCCATCAGCG	TGG	LOC101111791	3	143202329	143211256
101111791	TGAGAAGGACAAGCTGCACG	AGG	LOC101111791	3	143202329	143211256
101119203	AAGTTCCACCATATCCAGAG	AGG	TROAP	3	146824960	146832393
101119203	GTCTCCGGAAGGGATCCTGA	GGG	TROAP	3	146824960	146832393
101119203	GGAGCTCAGGCCTAGCCATG	GGG	TROAP	3	146824960	146832393
101119203	AGTGGTATAAGGTTGCAGGA	GGG	TROAP	3	146824960	146832393
101110491	GAAGAAAGAGTCATCAGACG	GGG	PPFIBP1	3	200725766	200799390
101110491	GTGCTTGCCAGAATTCAGGT	AGG	PPFIBP1	3	200725766	200799390
101110491	AGACAAATGGACACCTCCCT	GGG	PPFIBP1	3	200725766	200799390
101110491	TCGCAAGCTTCCCATGAACG	GGG	PPFIBP1	3	200725766	200799390
101104213	TGGCTCATTAAGATGATCGG	GGG	LOC101104213	3	175714662	175715591
101104213	TCACTGCCTGGACCTCAGGT	TGG	LOC101104213	3	175714662	175715591
101104213	GGACCTCAGGTTGGTTTGTG	AGG	LOC101104213	3	175714662	175715591
101104213	CTGGCTCATTAAGATGATCG	GGG	LOC101104213	3	175714662	175715591
101117656	CCTTCATCTTCGCCAGAAAG	GGG	COMMD1	3	48013298	48181755
101117656	GATACTTTCTACGGGCACCC	GGG	COMMD1	3	48013298	48181755
101117656	TGCCTGAGTGGGCTGTTGAG	CGG	COMMD1	3	48013298	48181755
101117656	AGACATGGATTTCAACCAGC	TGG	COMMD1	3	48013298	48181755
101111265	TTGGCTGTGATAGTCGTGCG	CGG	LHX3	3	3393534	3413686
101111265	TGGTCGCAGCCGGCACACAG	CGG	LHX3	3	3393534	3413686
101111265	GGTACACGAAGTCCTGGGCG	CGG	LHX3	3	3393534	3413686
101111265	AGGCGGCTCTAAGTCTGACA	AGG	LHX3	3	3393534	3413686
101102800	ACTGCAACATAACAGACACG	CGG	IL1RL2	3	105878875	105905827
101102800	ACGTCCGTCCGGGTACACGG	GGG	IL1RL2	3	105878875	105905827
101102800	TCTACTCTCTGCCAACATCG	GGG	IL1RL2	3	105878875	105905827
101102800	AGAATCTGCTTGTACTCATG	AGG	IL1RL2	3	105878875	105905827
101116296	TTCTGTACCAGAATGCCAAG	CGG	DOLK	3	7621321	7623423
101116296	CCGAGTCCATGAATACAAAG	AGG	DOLK	3	7621321	7623423
101116296	GAAGACAGCCAGACATACGG	TGG	DOLK	3	7621321	7623423
101116296	CCACGAGTATCGATCCCACA	CGG	DOLK	3	7621321	7623423
101111530	ACTCAGCACCCTCTCAGACG	CGG	UBAC1	3	3613238	3632858
101111530	CCTCGCGCTGGTCTGCACCA	CGG	UBAC1	3	3613238	3632858
101111530	CTCCTTGAGCTTCTCCACCG	AGG	UBAC1	3	3613238	3632858
101111530	GGGATTCCCGGAGACCAGGG	CGG	UBAC1	3	3613238	3632858
114113852	ACGGTGCACGTGTAGCCCGG	TGG	RXRA	3	1886358	1978936
114113852	AGGACTGCCTGATTGACAAG	CGG	RXRA	3	1886358	1978936
114113852	AGGACGCCATGTTCCCTGAG	GGG	RXRA	3	1886358	1978936
114113852	CAAGACCGAGGCCTACGTGG	AGG	RXRA	3	1886358	1978936
443349	CAGCGAATGAATTCGCACAG	TGG	HOXC6	3	142024007	142037189
443349	GCGGTCGCCAAATCTACTCG	AGG	HOXC6	3	142024007	142037189
443349	TCGGCTATGGAGCGGACCGG	AGG	HOXC6	3	142024007	142037189
443349	CACACAGACCTCAATCGCTC	AGG	HOXC6	3	142024007	142037189
101111447	GAGTCCAAGACGATCAACAG	AGG	LRRK2	3	157521823	157736057
101111447	AAGGAACTCTTGAACAAACG	AGG	LRRK2	3	157521823	157736057
101111447	GGTCCTGGGAGCTTTGAACA	GGG	LRRK2	3	157521823	157736057
101111447	AGTGATGACCTGGATAGTGA	AGG	LRRK2	3	157521823	157736057
101110747	GATGCCAGTAAGTTTCCAAG	TGG	POC1B	3	135162520	135268788
101110747	GTGATGAGATAGTTACCCGA	AGG	POC1B	3	135162520	135268788
101110747	CAAAGCTGCGATCACCTCCG	TGG	POC1B	3	135162520	135268788
101110747	TGTGGCAAGAAACTGGCCAT	CGG	POC1B	3	135162520	135268788
101104392	TGAGTCGGATTGGTCTGAGG	CGG	PYM1	3	175288696	175305907
101104392	GACCTGGCGAAAGCAGCGGA	GGG	PYM1	3	175288696	175305907
101104392	CTTCTCAAGAGTCCGGCTCA	AGG	PYM1	3	175288696	175305907
101104392	ATCTCCGCATCCAGGCCTGA	AGG	PYM1	3	175288696	175305907
101102050	ACTGAACGGTCACTGTCCTG	CGG	MRPS9	3	103761016	103797692
101102050	ACACTTAGCCAACATGATGG	GGG	MRPS9	3	103761016	103797692
101102050	TAGCAGATGGCTGATTAAGG	AGG	MRPS9	3	103761016	103797692
101102050	CGCTTCTCAAACAAACCGCT	GGG	MRPS9	3	103761016	103797692
101109785	CCAGCAGTAGTACATAACAA	TGG	TMTC3	3	133803481	133851590
101109785	ACTCCCAATCCCAATTCCTG	TGG	TMTC3	3	133803481	133851590
101109785	ATTGGTGCCCACATGAATGT	AGG	TMTC3	3	133803481	133851590
101109785	GCTCTGCTGTGATTGGACCA	TGG	TMTC3	3	133803481	133851590
443371	CTTTCACATCATCAGTCACA	CGG	KITLG	3	134105873	134235735
443371	TCATTGTTGGATAAGCGAGA	TGG	KITLG	3	134105873	134235735
443371	ATCCCTTGAGTGTGGACCAG	AGG	KITLG	3	134105873	134235735
443371	TGATGATCTTGTGGAGTGCA	TGG	KITLG	3	134105873	134235735
101110224	GCTATCACAAGGGTAGCCGG	GGG	TNS2	3	142917630	142933403
101110224	ACTCTGTCACCCACACCCGG	GGG	TNS2	3	142917630	142933403
101110224	AGGTGAGGTCCAAGTCCCAG	CGG	TNS2	3	142917630	142933403
101110224	GGAGAAGCTAGCACTGCCCA	CGG	TNS2	3	142917630	142933403
101121592	TATGGAGGATATGTACACTG	CGG	LGR5	3	113735858	113843808
101121592	TTACAGGAATAGATGACAGG	CGG	LGR5	3	113735858	113843808
101121592	CCTGTCATTTCAGAGACCTG	CGG	LGR5	3	113735858	113843808
101121592	GCTCTGACGTACATTCCCAA	GGG	LGR5	3	113735858	113843808
101108826	CTTCCTGCTCTTCTACCCGG	AGG	P3H3	3	224377781	224391249
101108826	TAAGTACAGACGGATGTCAG	GGG	P3H3	3	224377781	224391249
101108826	GTCCGCGTAGAGCAAGTCGG	GGG	P3H3	3	224377781	224391249
101108826	CTTCGTCCTTCGATCCCTGG	GGG	P3H3	3	224377781	224391249
101102972	ATGATCTGTCCATAGAGTAG	AGG	LOC101102972	3	147835223	147836161
101102972	TGGAGAACCTCCTGTCTCGA	AGG	LOC101102972	3	147835223	147836161
101102972	GTCTGCCAACCCTCACACCC	AGG	LOC101102972	3	147835223	147836161
101102972	GGCGGTGATAATGCAGGCAT	AGG	LOC101102972	3	147835223	147836161
101109350	CAAGTGACTTGTCTTGTACG	CGG	LAG3	3	224433481	224440189
101109350	ACCCAGCTGGAGGTCCACAG	AGG	LAG3	3	224433481	224440189
101109350	TCCAACTAAGTGGTGATGTG	GGG	LAG3	3	224433481	224440189
101109350	AGTCTTCTCTCACTGCCATG	TGG	LAG3	3	224433481	224440189
101112550	TCTTCTCCTCAGCATGATCA	CGG	OST4	3	35686469	35687731
101112550	CTTACCTGATCAGCAGGGCT	CGG	OST4	3	35686469	35687731
101112550	CGCCAATTCGGCTCCAAACC	AGG	OST4	3	35686469	35687731
101112550	GCGCTGCAGACTTCCGGTCC	AGG	OST4	3	35686469	35687731
101116559	TGTGACGGTAGACAGTTGGA	AGG	RIC8B	3	187874792	187979376
101116559	GCGCAATTGTGACCTGATGT	CGG	RIC8B	3	187874792	187979376
101116559	TAACCTCCTGAGAAAGTGCA	AGG	RIC8B	3	187874792	187979376
101116559	CCTGAGGGATTACAGCGATA	AGG	RIC8B	3	187874792	187979376
101116558	CGGAGCTGGTCCATGCCCAG	AGG	LETMD1	3	144656477	144668984
101116558	GTCCAGTTGGTGGATTACAG	TGG	LETMD1	3	144656477	144668984
101116558	CGGTGTCTCAATAAGACAGA	AGG	LETMD1	3	144656477	144668984
101116558	GAGAAGCATGGCTCGACTCA	AGG	LETMD1	3	144656477	144668984
105610939	GGCACTTTCCTCCTGCAGAG	CGG	LOC105610939	3	143641358	143645532
105610939	AGAAACACACGCAGAACCTG	CGG	LOC105610939	3	143641358	143645532
105610939	GGCTGAACCAGGCCATCCAG	CGG	LOC105610939	3	143641358	143645532
105610939	AGATGGCGATCTCAAACTCC	AGG	LOC105610939	3	143641358	143645532
101115271	CTGAGGATGAGTCTCCAGGG	AGG	SEC16A	3	3184745	3215733
101115271	CGTGCCTCACACAAACACTG	GGG	SEC16A	3	3184745	3215733
101115271	CTGCTGATAGAAACGGTCCG	AGG	SEC16A	3	3184745	3215733
101115271	CCTGATCGATTTCACCAACG	AGG	SEC16A	3	3184745	3215733
101119711	CCTGTACTCACTCAGCTGCT	GGG	CLEC12B	3	220227838	220233196
101119711	TCCAGTCTATTGAACAGGCA	GGG	CLEC12B	3	220227838	220233196
101119711	CTGAAACGTGAGTGTTGCGT	AGG	CLEC12B	3	220227838	220233196
101119711	GCTGTTTATCTTCACCAGCG	TGG	CLEC12B	3	220227838	220233196
101121164	GCAGTACGACAACATCTCCG	AGG	RAPGEF1	3	5236506	5373355
101121164	GCCTGTCACAGTCAACCGAG	GGG	RAPGEF1	3	5236506	5373355
101121164	CATCGGCAAGCTCAGCAAGT	CGG	RAPGEF1	3	5236506	5373355
101121164	TACCTTCACTCCATCCAGCA	CGG	RAPGEF1	3	5236506	5373355
101116391	TGAGAAGATTGCTGTTCCTG	AGG	LOC101116391	3	144866642	144906474
101116391	GAACGTGGACATCTACAAAG	GGG	LOC101116391	3	144866642	144906474
101116391	TGTGATGACGGCGCCCACGA	TGG	LOC101116391	3	144866642	144906474
101116391	TGGAATTGAGGAGTTACTGC	AGG	LOC101116391	3	144866642	144906474
101114003	AGCAGCTCCTGTAAACACAG	TGG	EEA1	3	138588099	138716075
101114003	TGGATTCTAGGGAAAGGACA	CGG	EEA1	3	138588099	138716075
101114003	AGAATTGGAAGGTCACATCA	AGG	EEA1	3	138588099	138716075
101114003	ACATACACAGCAACTTCCTG	GGG	EEA1	3	138588099	138716075
101109256	ACGATGCACACCTACAACCA	CGG	THNSL2	3	62882680	62901819
101109256	CAGCAGATTCCGCTGCAGAG	AGG	THNSL2	3	62882680	62901819
101109256	AGTGGTGGGCTATTTGCACG	AGG	THNSL2	3	62882680	62901819
101109256	ATCCACAGGACCATCCAATG	GGG	THNSL2	3	62882680	62901819
101107854	CCCAAGGATGAGGAACCCAG	CGG	TNRC6B	3	232232571	232494868
101107854	AGAGTTCAGTGGCTGCACGG	GGG	TNRC6B	3	232232571	232494868
101107854	ACAGTCACAATTCTGGCCGT	CGG	TNRC6B	3	232232571	232494868
101107854	ACAATGGACTAGGAAACTGG	AGG	TNRC6B	3	232232571	232494868
101111086	ATAGTGAGTATCCAGCAGAG	CGG	XPOT	3	166561272	166735196
101111086	GTAGTGGACCTAAATCCAAG	GGG	XPOT	3	166561272	166735196
101111086	ATGGCTTTCTTAGATCACAG	GGG	XPOT	3	166561272	166735196
101111086	GTTGCAGCTCCTAATTCATG	AGG	XPOT	3	166561272	166735196
101103386	TCACAGAAGCGCTGAAACAT	TGG	YPEL5	3	38656011	38670207
101103386	ACAGAAGCGCTGAAACATTG	GGG	YPEL5	3	38656011	38670207
101103386	CACAGAAGCGCTGAAACATT	GGG	YPEL5	3	38656011	38670207
443308	AGAAGAGGCCGATAATCAGT	CGG	SLC2A3	3	222584545	222597190
443308	GCGTGCTCCTCACATCCCTG	TGG	SLC2A3	3	222584545	222597190
443308	AGATGAAGGACGAGAGTATG	CGG	SLC2A3	3	222584545	222597190
443308	GCCTATGGTAGCAATCGAGA	TGG	SLC2A3	3	222584545	222597190
101102801	GCACCGTCGACAATGCCCGG	GGG	C1QTNF6	3	193648242	193655525
101102801	AAGACCGTGTCGAAGAGCAG	CGG	C1QTNF6	3	193648242	193655525
101102801	GCGCTTCTCAGCCTTCTCCG	TGG	C1QTNF6	3	193648242	193655525
101102801	CCTCAGGCAGCACATATGGG	AGG	C1QTNF6	3	193648242	193655525
101108644	GAGGTAGCAGATACTGTAGG	AGG	ITSN2	3	33349061	33465826
101108644	CAGCTTTGGCCATATCAGTG	AGG	ITSN2	3	33349061	33465826
101108644	TCTTGGGTGAATTCCCTGAG	AGG	ITSN2	3	33349061	33465826
101108644	GCAACTGGAGGCAATGACTG	AGG	ITSN2	3	33349061	33465826
101110490	TCTTGTGGACGACGACCTGG	TGG	KRT74	3	143327499	143335175
101110490	TGCAGCCTACACGGTCAAGG	TGG	KRT74	3	143327499	143335175
101110490	ATTCAGTTGCCGGCTCATGG	TGG	KRT74	3	143327499	143335175
101110490	TGCTGTCCAAGTCCAGGTCA	CGG	KRT74	3	143327499	143335175
101118866	GTTCGAGCTGCTAACCTGAG	TGG	LOC101118866	3	173189915	173210738
101118866	GCAGGCCAAATGTCTGACAT	TGG	LOC101118866	3	173189915	173210738
101118866	AACAGCCAGGATAGAACGAA	TGG	LOC101118866	3	173189915	173210738
101118866	CAGAGCCATTCGTTCTATCC	TGG	LOC101118866	3	173189915	173210738
101111790	GCAGGCCGTAGACACCATGT	CGG	TRIM54	3	35895032	35916815
101111790	GCAGTGCTGGAGGAGCGGAA	GGG	TRIM54	3	35895032	35916815
101111790	GGAGGTGTGCCAGACCATCG	AGG	TRIM54	3	35895032	35916815
101111790	GGAGATGTTCTCCAAACCGG	TGG	TRIM54	3	35895032	35916815
101115199	GAACACGCTGGGTCCCATCG	GGG	RDH5	3	175432388	175440587
101115199	GACAAACCTGGAAACTCTGG	AGG	RDH5	3	175432388	175440587
101115199	GGGATCTGTGACATCCAGCA	GGG	RDH5	3	175432388	175440587
101115199	GTCCTCCCGCGTCTGCCATG	GGG	RDH5	3	175432388	175440587
101115198	TTAGAAATGTGACACCAGAG	AGG	PUS7L	3	153157046	153178447
101115198	GAATCCTTGATAAGAACCAG	AGG	PUS7L	3	153157046	153178447
101115198	CAGTGCCGATAACCCAAATG	TGG	PUS7L	3	153157046	153178447
101115198	GGACCACAGAGATTTGGGAT	GGG	PUS7L	3	153157046	153178447
101111873	CAAACGAAATCAGTCCCACA	AGG	SCAI	3	11123745	11231549
101111873	TGAGACCAGCTATCTGAATG	AGG	SCAI	3	11123745	11231549
101111873	GATGTTACAAGCCCTGGAAA	GGG	SCAI	3	11123745	11231549
101111873	TCACTATCAGAACGACCTGT	GGG	SCAI	3	11123745	11231549
101114010	ACTCACCTCAAACACAAGCG	TGG	FKBP4	3	227763167	227771398
101114010	GTCCTGGGAGATGAGTTCAG	AGG	FKBP4	3	227763167	227771398
101114010	CTGTGTAGTGGACAAAGACA	CGG	FKBP4	3	227763167	227771398
101114010	GCGGGATCATCAGGAGAACA	CGG	FKBP4	3	227763167	227771398
101107945	TCGCCACCTCCAATATCCTG	CGG	VAX2	3	99275754	99302740
101107945	AGGTGCCGGCAATCTCCCTG	GGG	VAX2	3	99275754	99302740
101107945	CGTTTACCTGGGTCTCCGAG	AGG	VAX2	3	99275754	99302740
101107945	ATGACCTCCGCAGATGCCAA	AGG	VAX2	3	99275754	99302740
101103146	CGTGGTGGTTCATGGCCTCG	GGG	EMX1	3	101242800	101259638
101103146	TCTTTGGTGGCCAAGGACGG	CGG	EMX1	3	101242800	101259638
101103146	TGCAGAAGCAGCCCGTCCTG	GGG	EMX1	3	101242800	101259638
101103146	GCGCCGAAGAAGGAGTGCGG	GGG	EMX1	3	101242800	101259638
101107942	GATTTCAATCACTGTCACAA	AGG	NFU1	3	40680415	40708758
101107942	AAACTTTAAACTGTTGGGAT	TGG	NFU1	3	40680415	40708758
101107942	TTGTGACAGTGATTGAAATC	TGG	NFU1	3	40680415	40708758
101102300	TGGGTGCAGTTCTTCCACAG	GGG	TMEM182	3	105420647	105471006
101102300	CACCTTCTCTACAAAGCCGG	GGG	TMEM182	3	105420647	105471006
101102300	CTTACTGACTGCAGAGTCGT	AGG	TMEM182	3	105420647	105471006
101102300	GGCAGTCCTGATGCTTCTGG	GGG	TMEM182	3	105420647	105471006
101107684	TGACTCTTCAGCTAACCAAG	GGG	LRRIQ1	3	129959223	130199626
101107684	TCGATGTGTACATGAACATG	GGG	LRRIQ1	3	129959223	130199626
101107684	TAGCCACCCAAATCTTCACA	AGG	LRRIQ1	3	129959223	130199626
101107684	GATGAACATGGTTTGCCAGG	TGG	LRRIQ1	3	129959223	130199626
101104895	GGGCAGGAGAGTGAAACTCG	TGG	EHD3	3	39689372	39721352
101104895	GAAGATCGTCAACACGCCCG	AGG	EHD3	3	39689372	39721352
101104895	TTTCTTAGGATCCACCACCA	GGG	EHD3	3	39689372	39721352
101104895	GGAGCACCAGATCTCACCTG	GGG	EHD3	3	39689372	39721352
541600	TCTTACCTCCTTGTTTCCAG	GGG	DDIT3	3	173764469	173768390
541600	AGCCTGGTATGAGGACCTGC	AGG	DDIT3	3	173764469	173768390
541600	GAAACAGAGTGGCCAGTCCC	CGG	DDIT3	3	173764469	173768390
541600	CTCCTGCAGGTCCTCATACC	AGG	DDIT3	3	173764469	173768390
101123361	CCACTAGACGAACAGCAGAG	TGG	TGFBRAP1	3	103666127	103697415
101123361	TTTGTGCTTCTCCAGCCAGG	CGG	TGFBRAP1	3	103666127	103697415
101123361	GAACGGGAACAGGTCCTGGG	CGG	TGFBRAP1	3	103666127	103697415
101123361	GAACGAGGTCCGCAGCACGG	AGG	TGFBRAP1	3	103666127	103697415
100135698	GTGGACCGGGACACTGTGTG	TGG	TNFRSF1A	3	224787377	224799110
100135698	TGCTGCACCAAGTGCCACAA	AGG	TNFRSF1A	3	224787377	224799110
100135698	TCGTCGGAGATGGTTCTCCA	AGG	TNFRSF1A	3	224787377	224799110
100135698	CCGAAGTTGGACCGGTCACA	GGG	TNFRSF1A	3	224787377	224799110
100135699	GCCTGAGGTAGTACTCCCAG	CGG	APAF1	3	180506958	180589062
100135699	GTTTGCGCAGCATCAGAACG	CGG	APAF1	3	180506958	180589062
100135699	CCAGAGGATACATAACACCT	AGG	APAF1	3	180506958	180589062
100135699	AGGAATGCCACCATGCAGCA	GGG	APAF1	3	180506958	180589062
101103714	TATACTTCTGGCTCTAAACG	TGG	LOC101103714	3	220646660	220664695
101118346	GTTGGTGAATTCAAACCCAG	AGG	PUS10	3	67339461	67418579
101118346	AGAAAGCAGAGTCTGTCGCT	GGG	PUS10	3	67339461	67418579
101118346	TTGTGACAAGCTGCAAGTCA	CGG	PUS10	3	67339461	67418579
101118346	GAGCTTGTTTGAAGTGAGTG	TGG	PUS10	3	67339461	67418579
101116473	ACAGGGCCTCGTACACACAG	CGG	PLXNB2	3	240686383	240713845
101116473	GACGGAGCTGAACCACCTGG	TGG	PLXNB2	3	240686383	240713845
101116473	AGGTCTTGTAGTCCAACACG	GGG	PLXNB2	3	240686383	240713845
101116473	CAAGGCCATGACCATTCACG	AGG	PLXNB2	3	240686383	240713845
114113857	CGTGCACTACTCGTCCTACG	CGG	DIPK1B	3	2850338	2858177
114113857	ACACATGTAGAAGGTCCCGT	AGG	DIPK1B	3	2850338	2858177
114113857	AAGGAGGTGACCATCAAGTG	TGG	DIPK1B	3	2850338	2858177
114113857	CTGTTTGACAAACCCACTCG	GGG	DIPK1B	3	2850338	2858177
101106248	AATGACAATCCCGAACACTG	CGG	ANO4	3	182343355	182706880
101106248	TCTTCCAAGCACTTCCCATG	GGG	ANO4	3	182343355	182706880
101106248	AGCACTCATAGAGCAGATGT	CGG	ANO4	3	182343355	182706880
101106248	AGGTGGAGACTAGAAGAGGT	CGG	ANO4	3	182343355	182706880
101111442	TTTCAATGACCTCCTCATCG	GGG	NT5DC3	3	185265878	185328756
101111442	CTTTGACTATGACTACACCT	TGG	NT5DC3	3	185265878	185328756
101111442	TCTATGGGAGCGCTACCGGG	AGG	NT5DC3	3	185265878	185328756
101111442	GCACCTGTACAAAGATGTCA	AGG	NT5DC3	3	185265878	185328756
101118261	TACCTTTCCCAGAATGCTGA	TGG	LDHB	3	207705076	207723578
101118261	AAATTGTGGCCGACAAAGGT	AGG	LDHB	3	207705076	207723578
101118261	TGCACCAGTTGCCGGAGAAG	AGG	LDHB	3	207705076	207723578
101118261	AAGATCACTGTAGTGGGCGT	TGG	LDHB	3	207705076	207723578
105613000	TCTTGTGTTCCATTGTCCAG	CGG	LOC105613000	3	219726040	219731802
105613000	TCAATTACCAGAGCCTCCGC	TGG	LOC105613000	3	219726040	219731802
105613000	CCAGAGCCTCCGCTGGACAA	TGG	LOC105613000	3	219726040	219731802
105613000	TGTGTTCCATTGTCCAGCGG	AGG	LOC105613000	3	219726040	219731802
101115354	CTACCTCCCACAGATCAGCA	AGG	VPS54	3	46209221	46306628
101115354	GATACAGAATCACTGCTGCA	GGG	VPS54	3	46209221	46306628
101115354	GTCCTGCAATTCGTGTTGAG	AGG	VPS54	3	46209221	46306628
101115354	TCGATCATGGCATATATCTG	AGG	VPS54	3	46209221	46306628
443024	GTGGCCCAGAGCCTGCACGA	GGG	AQP2	3	146265087	146270096
443024	GGTGATCTCATGGAGCAGGG	CGG	AQP2	3	146265087	146270096
443024	GAGCGCCGTGGAGACAACGT	GGG	AQP2	3	146265087	146270096
443024	CGGCCACGTAGAAGACAGCA	CGG	AQP2	3	146265087	146270096
101123200	TCTGACGCTCCCTTACTCAG	TGG	A2ML1	3	221898659	221949146
101123200	TAATCCACCAGCACTTCCTG	GGG	A2ML1	3	221898659	221949146
101123200	ACTGTTACTCTGGAGACCAA	GGG	A2ML1	3	221898659	221949146
101123200	AACGCTGGGTACCTACAGTG	TGG	A2ML1	3	221898659	221949146
101120654	CGTGTACTTACTGCCGACAG	CGG	NTNG2	3	4760886	4830659
101120654	CGAGTGCGAGCACAACACCA	CGG	NTNG2	3	4760886	4830659
101120654	ATGTTCGACAGGGAGGACGA	GGG	NTNG2	3	4760886	4830659
101120654	ACATGGACAACCTGTACACG	CGG	NTNG2	3	4760886	4830659
105612424	CGAGTTCGATCGGACCATCG	CGG	SSNA1	3	729597	731163
105612424	CCGATCGAACTCGTTCCGAG	AGG	SSNA1	3	729597	731163
105612424	AGAAGCCGCCTACCTCAAGG	TGG	SSNA1	3	729597	731163
105612424	GCAGAATTACAACAACGAGC	TGG	SSNA1	3	729597	731163
100505402	TCTTTACAGACAGAGCGGCA	AGG	BCL2L11	3	111503881	111572844
100505402	GACAATTGCAGCCTGCCGAG	AGG	BCL2L11	3	111503881	111572844
100505402	AGTTCTGAGTGTGACAGAGA	AGG	BCL2L11	3	111503881	111572844
100505402	GTCACACTCAGAACTTACAT	CGG	BCL2L11	3	111503881	111572844
101111445	GTGTCCTGACCATCGCCGTG	CGG	MYMK	3	2581853	2593702
101111445	CTCGGCCATCCTCATCATCG	CGG	MYMK	3	2581853	2593702
101111445	GTACTTCAGCATCTACGGGA	CGG	MYMK	3	2581853	2593702
101111445	CAGAAGGCGGTTCCACATGG	AGG	MYMK	3	2581853	2593702
101113924	GGATGGTGAGAATCACGATG	CGG	ABCG5	3	85701296	85733591
101113924	CAATCAGTTGATCTGCCACG	TGG	ABCG5	3	85701296	85733591
101113924	GGTGCCATCCAGGATCGTGT	GGG	ABCG5	3	85701296	85733591
101113924	CGAGATGCGATGTCCCACCA	GGG	ABCG5	3	85701296	85733591
101115611	GGTTATTGGAACACTTCCGT	GGG	POU6F1	3	144550833	144579718
101115611	CGTACCAGTTGCCTCCACGG	AGG	POU6F1	3	144550833	144579718
101115611	CATAACTCCTGTCAGAACTG	TGG	POU6F1	3	144550833	144579718
101115611	CTGAACGGTGATCTGTGTGG	GGG	POU6F1	3	144550833	144579718
101122679	GACACTGTTGTAAAGAACGA	AGG	BBS10	3	119458614	119462767
101122679	GGGTCTTGTTGAACAACATG	AGG	BBS10	3	119458614	119462767
101122679	ACTTCGTGAGATCACAGGCA	AGG	BBS10	3	119458614	119462767
101122679	TCCTGGAATCGGAAACAGGA	AGG	BBS10	3	119458614	119462767
101122678	GAAGTCCCATGATCACAGGT	GGG	LOC101122678	3	176559397	176560332
101122678	TGCAGGAGATCAGTAGCATG	GGG	LOC101122678	3	176559397	176560332
101122678	GTGTGGGTCTACCAGAGTAA	GGG	LOC101122678	3	176559397	176560332
101122678	TGAAGTCCCATGATCACAGG	TGG	LOC101122678	3	176559397	176560332
443005	ATCGTGGAGGGACTTATGGT	AGG	GAPDH	3	224633224	224637793
443005	ATACTGGAACATGTAGACCT	GGG	GAPDH	3	224633224	224637793
443005	CTGCAGGCTCACCTGAAGGG	TGG	GAPDH	3	224633224	224637793
443005	GGTCTTACCCGTTGAGCTCA	GGG	GAPDH	3	224633224	224637793
101108899	GATGTGCCACTCCAGCCACG	AGG	EFR3B	3	34039386	34132222
101108899	TGATGGTAGAGAACTTGTGA	CGG	EFR3B	3	34039386	34132222
101108899	GGATGCCAATAGCCGCAGCG	CGG	EFR3B	3	34039386	34132222
101108899	GAACATACGGAAGCACTACG	AGG	EFR3B	3	34039386	34132222
101111267	GCTGTACGAGATCCAGCAAG	GGG	WDR92	3	41931799	41962987
101111267	AGAACACAGCATCCAACCAA	AGG	WDR92	3	41931799	41962987
101111267	TGGATATGCGAGATGATCTG	AGG	WDR92	3	41931799	41962987
101111267	TCAGAAATATGTCCTTACGG	TGG	WDR92	3	41931799	41962987
101108898	GGGCGTGGACAAGTCGACGG	AGG	LOC101108898	3	12012967	12031991
101108898	GTTAAGACGGACGTCACAGT	CGG	LOC101108898	3	12012967	12031991
101108898	GTTGGTAAGAGTCGTTTGCG	AGG	LOC101108898	3	12012967	12031991
101108898	AGAACGCCCGGGCCAAGTTC	AGG	LOC101108898	3	12012967	12031991
101106581	GCACGTGTGTATCAGTGACG	GGG	MATN3	3	29197344	29214945
101106581	GACATGGTGCCCGTAGACAA	GGG	MATN3	3	29197344	29214945
101106581	CACCTACAAAGAAGGGCATG	GGG	MATN3	3	29197344	29214945
101106581	TTATCACTGTGAGTGCTACG	AGG	MATN3	3	29197344	29214945
100500776	GCGTACCAGTACGATGACGA	CGG	DNMT3A	3	34190274	34294728
100500776	CAGGTGGGTAAACCTTCGGA	GGG	DNMT3A	3	34190274	34294728
100500776	TCATCCACCAAGACACAATG	CGG	DNMT3A	3	34190274	34294728
100500776	AGAACAAACAGATGATCGAG	TGG	DNMT3A	3	34190274	34294728
101106070	GAAATCATGAGCTCTTTGAG	GGG	RAD51AP2	3	26907549	26914220
101106070	TCCTGAACGAGTCATGAGTG	TGG	RAD51AP2	3	26907549	26914220
101106070	CTAGAACGTCTTGCGAACCA	GGG	RAD51AP2	3	26907549	26914220
101106070	CCTCTCATGACAGAAACACT	GGG	RAD51AP2	3	26907549	26914220
101111179	AGCCTCGTGAATAAAGCCAA	GGG	AMIGO2	3	149593950	149596936
101111179	GGTGCAGCTGACGATGTCAG	TGG	AMIGO2	3	149593950	149596936
101111179	GGGCAAATACCGATTTCGTG	TGG	AMIGO2	3	149593950	149596936
101111179	CGGTCTGACAACTCCAGGCA	GGG	AMIGO2	3	149593950	149596936
101102633	GTGGAGCGGATCCTGGCCCG	GGG	VAMP8	3	61442466	61445722
101102633	GTCCAGGAGGCCAGTGGCGG	TGG	VAMP8	3	61442466	61445722
101102633	TGTGGAGCGGATCCTGGCCC	GGG	VAMP8	3	61442466	61445722
100820756	GTACTCGGAGAACCTGATGC	CGG	SRD5A2	3	98440386	98488936
100820756	GGCACTGGTCCTGTACCTCG	CGG	SRD5A2	3	98440386	98488936
100820756	AGCCTGGAGAAATCACCTAT	AGG	SRD5A2	3	98440386	98488936
100820756	TCTGCGCGCATTACTTCCAC	AGG	SRD5A2	3	98440386	98488936
101123360	CCAAGTCCCTTTCTTCACGG	AGG	ELMOD3	3	61233008	61268328
101123360	GTCATACCTTGAAGGAGGAG	AGG	ELMOD3	3	61233008	61268328
101123360	GTCTCGTCATCATATCCAGG	TGG	ELMOD3	3	61233008	61268328
101123360	CTCCTCTCTTAAGGCCTGGA	TGG	ELMOD3	3	61233008	61268328
101110829	GCTCAAGGCACACTACATCG	AGG	SIX2	3	84590007	84594195
101110829	TAACAGCCACAACCCGCTGG	CGG	SIX2	3	84590007	84594195
101110829	GTGGAAACTTGCGGCGCACG	CGG	SIX2	3	84590007	84594195
101110829	ACCCACCTTCGGCTTCACGC	AGG	SIX2	3	84590007	84594195
101103886	CCCAAACACCTACCAGCATT	GGG	PRR13	3	142593968	142597430
101103886	GGATATGGTCCTGGCTGCCC	TGG	PRR13	3	142593968	142597430
101122091	GGTTCACTGGGACAACAACG	TGG	DDX1	3	25140567	25172389
101122091	ACTCTGAAAGACCAACAAGA	AGG	DDX1	3	25140567	25172389
101122091	AGCTATTAAGATCCTGAAGG	GGG	DDX1	3	25140567	25172389
101122091	AGGTATCCTGTCATGACCAA	GGG	DDX1	3	25140567	25172389
114113908	GCGAAATAGGCCTGGCTCTG	CGG	LOC114113908	3	37323669	37346983
114113908	GCAGGTACCGCTGAGGTGCG	CGG	LOC114113908	3	37323669	37346983
114113908	CGACGGTCACCTGCGAGTGT	GGG	LOC114113908	3	37323669	37346983
114113908	AGCCAACAACCGGCTACACC	AGG	LOC114113908	3	37323669	37346983
114114082	CCAGCCAGAATCCACCACAG	GGG	LOC114114082	3	233844225	233846235
114114082	GGTCAGGTACGAGCTCACCA	GGG	LOC114114082	3	233844225	233846235
114114082	CAGATTGGTATCCAGATCAG	GGG	LOC114114082	3	233844225	233846235
114114082	CGTGTGCAGTCACTGGAACG	GGG	LOC114114082	3	233844225	233846235
101102301	ATAGATGAATGGAGCCACAG	TGG	NAV3	3	120731445	121450409
101102301	CTGCTTCACGGTGAGCATGG	TGG	NAV3	3	120731445	121450409
101102301	GTCTCGGCAGACCAACCAAG	AGG	NAV3	3	120731445	121450409
101102301	TGAAAGTTGAGATGTGAGGG	TGG	NAV3	3	120731445	121450409
114114039	CCAGGGCCATGACGTCACTG	CGG	LOC114114039	3	198670198	198689230
114114039	AAAGACAGATCATCGTTGGG	AGG	LOC114114039	3	198670198	198689230
114114039	GAATTTGTCTGGATATCCAG	TGG	LOC114114039	3	198670198	198689230
114114039	TTGACCCATTTCTCACTGAA	GGG	LOC114114039	3	198670198	198689230
101109787	TGGTCCTAAGGTCTTCGTAG	GGG	TBC1D30	3	166184061	166275997
101109787	AGATAGCCAGCGACACCCGT	AGG	TBC1D30	3	166184061	166275997
101109787	CAGTTCGTACTGTGGCCAGG	AGG	TBC1D30	3	166184061	166275997
101109787	CAGGGAGATTCAGTCTCAAG	AGG	TBC1D30	3	166184061	166275997
101106580	GAAATTCTCCAACAACAACG	AGG	DNAL4	3	231229315	231241146
101106580	GCCGATCACCACGTGCCAGG	AGG	DNAL4	3	231229315	231241146
101106580	CCAGCACTCGGACATGCCAG	AGG	DNAL4	3	231229315	231241146
101106580	GGCCGTGACACACAGCTCCA	TGG	DNAL4	3	231229315	231241146
101109526	GAGCTTCAACACTTTCACAG	CGG	CEP290	3	133711346	133803392
101109526	GAACACAATCCGTAGTCTGG	AGG	CEP290	3	133711346	133803392
101109526	CTTGTTGGTAGGAACTGGAG	TGG	CEP290	3	133711346	133803392
101109526	CTTGAAGAGAGACTATGTGT	TGG	CEP290	3	133711346	133803392
114113922	CTCACTCTCTTTGGTCGGCA	GGG	TMSB10	3	60789060	60790131
114113922	ACTCACTCTCTTTGGTCGGC	AGG	TMSB10	3	60789060	60790131
114113922	GCGGACTCACTCTCTTTGGT	CGG	TMSB10	3	60789060	60790131
114113922	GGGGGCGGACTCACTCTCTT	TGG	TMSB10	3	60789060	60790131
105613001	CTACTTGCTGTTCTCTTGAC	TGG	LOC105613001	3	219803162	219818976
101123201	GATGTCGGAGGTGATGACCT	CGG	PRDM12	3	6091313	6106122
101123201	GCTCTGCGCGATGATCACCT	CGG	PRDM12	3	6091313	6106122
101123201	CTGCGCCCAGGTGTTCAATG	AGG	PRDM12	3	6091313	6106122
101123201	CGTGCTCTGGAGCGATGACA	CGG	PRDM12	3	6091313	6106122
101106514	GCTCCGAGGAACTACCACGA	GGG	IL36G	3	64021207	64028971
101106514	AGAGACTCCGGATACTTGCA	CGG	IL36G	3	64021207	64028971
101106514	ATGGCTTCACAGGCTCGGCG	TGG	IL36G	3	64021207	64028971
101106514	AGTCTCCGACTTGAGTCAGC	AGG	IL36G	3	64021207	64028971
105613823	TGCCAGACTACTGTGGAGGG	AGG	C3H12orf42	3	184825087	184832990
105613823	AGTACTGGCAAATCCAGGAA	GGG	C3H12orf42	3	184825087	184832990
105613823	TAGGCCTAGATTCCCAAAGC	CGG	C3H12orf42	3	184825087	184832990
105613823	CCCGGAAATCCAGTCCGAAT	AGG	C3H12orf42	3	184825087	184832990
101118260	TGCTCTGTGCTTGGCTCAGT	GGG	LOC101118260	3	176747476	176748411
101110915	ACGTGAGTGGAATAGCCCTG	CGG	ENTPD2	3	852086	857594
101110915	CGTCTCGAAGGTGATCTGTG	TGG	ENTPD2	3	852086	857594
101110915	TGTAGATGAACATGGCCGTG	TGG	ENTPD2	3	852086	857594
101110915	GGCCTTCAACGGGAGCACCA	GGG	ENTPD2	3	852086	857594
101119389	ACATTTCGCTAGACAGCCCG	GGG	GALR3	3	230466729	230472665
101119389	TCTATTCATCCTCAACCTGG	CGG	GALR3	3	230466729	230472665
101119389	GTGCACAGCCTTACAAACCA	GGG	GALR3	3	230466729	230472665
101119389	TGGCCGGGCTGAAGGCGAAG	CGG	GALR3	3	230466729	230472665
101119388	ATACCAGTCTCACCTCCCTG	GGG	B4GALNT1	3	173663058	173671762
101119388	ACAGCGCAAGAGGTGCCCGG	AGG	B4GALNT1	3	173663058	173671762
101119388	CTTCTACCCAACGGTCACAG	TGG	B4GALNT1	3	173663058	173671762
101119388	GGAGGCAGTCAGGTTCACCT	GGG	B4GALNT1	3	173663058	173671762
101123542	CCAAGATGTCAGTCTCCATG	AGG	FAM98A	3	96666481	96682044
101123542	AAGATCTTAAGGACGAGCAG	TGG	FAM98A	3	96666481	96682044
101123542	GAATTCCAGCTTGAGGTGAG	TGG	FAM98A	3	96666481	96682044
101123542	TCACTACTCACCCAGTGGGC	CGG	FAM98A	3	96666481	96682044
101111169	GGTGTGGCTCAACATCTCAG	CGG	ABCA2	3	872888	892642
101111169	CATGCTGTCGAAGAACCGTG	CGG	ABCA2	3	872888	892642
101111169	CGCCTTCGAGAAGTGCATCG	CGG	ABCA2	3	872888	892642
101111169	CAGGAAAGATGTGTTACCAG	GGG	ABCA2	3	872888	892642
101114257	CATATGGAATGTCCACAGAA	GGG	MRPL42	3	139208155	139237949
101114257	TATGCACTGGATCTGGCCGA	GGG	MRPL42	3	139208155	139237949
101114257	GTGATAGCATACTATTGTCC	TGG	MRPL42	3	139208155	139237949
101114257	TCATATGGAATGTCCACAGA	AGG	MRPL42	3	139208155	139237949
101110832	TGTGCCGGGAGGATACTCTG	AGG	CHST10	3	107367358	107389487
101110832	AGGAGCCTTCCCTTCCATCG	AGG	CHST10	3	107367358	107389487
101110832	GTACTTTCTGATGATGCCGG	GGG	CHST10	3	107367358	107389487
101110832	GCGAGGCTGAAATCCAGAAG	CGG	CHST10	3	107367358	107389487
101123545	GTGCTGTGTGAGGACCACCG	GGG	EHMT1	3	246073	353463
101123545	ACCTCAGAACCAATGCTACG	TGG	EHMT1	3	246073	353463
101123545	TGGAGAGCAACAGCTTCACG	AGG	EHMT1	3	246073	353463
101123545	GCATATGGCAGATGTCCACG	TGG	EHMT1	3	246073	353463
101112214	GGGTCACCCTGTACTCCACG	CGG	ADAMTS13	3	2638630	2672495
101112214	GGTGATGTACAGGACCAGGT	CGG	ADAMTS13	3	2638630	2672495
101112214	GAACACGACGTGTATGCCGG	GGG	ADAMTS13	3	2638630	2672495
101112214	TGTTGCACATCTCGGCCTGG	AGG	ADAMTS13	3	2638630	2672495
101117063	GCATTCTCTTTGATCTACAG	TGG	LOC101117063	3	19429273	19430008
100037691	GATACCCTCTCCAGAAGCAG	CGG	APOBEC3F	3	231388839	231403656
100037691	GATGAAATCGACCAGTTCAC	TGG	APOBEC3F	3	231388839	231403656
100037691	GCTTGATCCAGTGGAAGTAC	AGG	APOBEC3F	3	231388839	231403656
100037691	CACTGGCGCAGTTCGGGCAA	GGG	APOBEC3F	3	231388839	231403656
101109163	CTTAGTTCCGAATAGCCGGG	CGG	CS	3	174891512	174914487
101109163	CAACCGAACCAAGTACTGGG	AGG	CS	3	174891512	174914487
101109163	CTACCGGAATCTGTACCGAG	AGG	CS	3	174891512	174914487
101109163	GTCCAGCATGGTGACCACAT	GGG	CS	3	174891512	174914487
101109427	CCCAGCTTGTCAAAGCACAG	AGG	ASXL2	3	34613250	34729706
101109427	TGATCAGCCAGAGTTGATGG	AGG	ASXL2	3	34613250	34729706
101109427	ATGCTGCACACAAACTCCCG	AGG	ASXL2	3	34613250	34729706
101109427	TGGGACTACACTGACAGGTG	AGG	ASXL2	3	34613250	34729706
101116560	GCGCGTGCAGCATCTCAAGG	AGG	CARD9	3	3265230	3277178
101116560	TGACGGAGATGAGCTTCACT	CGG	CARD9	3	3265230	3277178
101116560	GGCGGAAGACGACTGCAGGG	TGG	CARD9	3	3265230	3277178
101116560	GACGGGCCACAAGGGCTACG	TGG	CARD9	3	3265230	3277178
101120228	GAGCCAGTACAACTTCATCG	CGG	HTRA2	3	102689440	102692596
101120228	GTCCGTGTAAGGCTGCCTAG	CGG	HTRA2	3	102689440	102692596
101120228	GAATGGCTCAGGATTCGTGG	TGG	HTRA2	3	102689440	102692596
101120228	CACACTCACCAGGTTAACCA	GGG	HTRA2	3	102689440	102692596
101120229	GTATGTAGAGATGTACCCAG	TGG	NFE2	3	141793156	141800398
101120229	TTGCTACCATAGGAGTACGG	AGG	NFE2	3	141793156	141800398
101120229	CTGACAACCCAATGTCCAGG	AGG	NFE2	3	141793156	141800398
101120229	ACTTCAACGAGCTGCTGGCG	CGG	NFE2	3	141793156	141800398
105609911	GCATGCGCTCAAGCTCACGG	AGG	PTRHD1	3	33831394	33834879
105609911	AAGTACTGTACTAGGATCTG	CGG	PTRHD1	3	33831394	33834879
105609911	CTTTAAGGTGGTCTCATCCG	GGG	PTRHD1	3	33831394	33834879
105609911	ACAGTACTTGGTGTTACGAA	AGG	PTRHD1	3	33831394	33834879
101120156	ATTATGGACTCTACATCCGG	GGG	CFAP77	3	4458958	4606013
101120156	AATTCCGGGTCAGCTCGTGG	GGG	CFAP77	3	4458958	4606013
101120156	GGCCGGGCATGGAGAACGAG	AGG	CFAP77	3	4458958	4606013
101120156	ATGGAAGAAGAAGAAGCCGC	CGG	CFAP77	3	4458958	4606013
101102967	GAAATCGGGCTTTCCAGAGT	TGG	LOC101102967	3	223061490	223112338
101102967	GACAGCTCCGCCTATTGGAC	GGG	LOC101102967	3	223061490	223112338
101102967	TGCTGTTCGTATTCCTCAAA	AGG	LOC101102967	3	223061490	223112338
101102967	GACCGCCCCCGTCCAATAGG	CGG	LOC101102967	3	223061490	223112338
101119807	CTGTTTAGCCAACACCACGG	GGG	DCTN2	3	173741383	173755083
101119807	ACTTAGCCAGAGCTCCATCG	GGG	DCTN2	3	173741383	173755083
101119807	TGACCAAGCTGCTATCTGGG	GGG	DCTN2	3	173741383	173755083
101119807	GGAGCTGACCAGTACCAGTG	TGG	DCTN2	3	173741383	173755083
101109694	CGTCCAGAAAGACTTCAAAG	GGG	CAPRIN2	3	197087064	197129084
101109694	GCATCCTGTTCTTCACACGT	GGG	CAPRIN2	3	197087064	197129084
101109694	GTCACCTTCAGGCCATTCAG	AGG	CAPRIN2	3	197087064	197129084
101109694	CAAAGCAGGATACATTCAAG	AGG	CAPRIN2	3	197087064	197129084
641303	TTGCGCCTACAATACCAAGA	CGG	PPP1R12A	3	123320575	123490560
641303	CGACATCAATTACGCCAATG	TGG	PPP1R12A	3	123320575	123490560
641303	TGCTTCGAGATGCCCGACAG	TGG	PPP1R12A	3	123320575	123490560
641303	GCAGTCTAGAAGATCAACAC	AGG	PPP1R12A	3	123320575	123490560
105614872	GAACTTCCCGAAATACAGGT	GGG	CHADL	3	233248314	233256540
105614872	GCGTCTGCGACAATCCCAGG	AGG	CHADL	3	233248314	233256540
105614872	GCTGAATGGGAGGCTTTGTG	AGG	CHADL	3	233248314	233256540
105614872	CCGACAGGTAGAGGTAGACG	AGG	CHADL	3	233248314	233256540
101105398	GCTCATCAACATAATCCCAG	AGG	POLR1A	3	61956174	62041389
101105398	TCCCTGAGGAGAAAGTCCTG	CGG	POLR1A	3	61956174	62041389
101105398	TCCTCATGTCTAGAACTGGG	CGG	POLR1A	3	61956174	62041389
101105398	CAATTCCTGAACGTTCCAGG	GGG	POLR1A	3	61956174	62041389
101118933	TGGGCAACGTGTGATCCGAG	AGG	FNDC4	3	36057318	36060314
101118933	GTCACATTCACAGGAGATGG	AGG	FNDC4	3	36057318	36060314
101118933	AGACAGTGACTACACAGTGC	AGG	FNDC4	3	36057318	36060314
101118933	AGAGTTCGGAAGTGCACCCG	CGG	FNDC4	3	36057318	36060314
101119123	GAGGGCTGAAGTAGACACAG	AGG	GLE1	3	8073207	8100325
101119123	TGGGTTAAGTGTGACAGACA	CGG	GLE1	3	8073207	8100325
101119123	GAATGGCTTTCCCACCGTAG	AGG	GLE1	3	8073207	8100325
101119123	GACCGCGATTGGCTGCTGCG	GGG	GLE1	3	8073207	8100325
101109264	CTGGGAGTCTTCATTCCGGG	AGG	ATXN10	3	236975255	237120418
101109264	TACATGCATTCCGGAGACAT	CGG	ATXN10	3	236975255	237120418
101109264	ATCGTCGGCAGGCTGTTCAG	AGG	ATXN10	3	236975255	237120418
101109264	ACTCTCTGGAAGATAGTCCT	GGG	ATXN10	3	236975255	237120418
101112386	TCTGGTTGCCTTACCCTCAT	TGG	SNU13	3	233590722	233601076
101104973	GACGTCTCTATGCCACACTG	GGG	RALGPS1	3	9178902	9481076
101104973	TTTCAGGACATCGAAGACAA	CGG	RALGPS1	3	9178902	9481076
101104973	CTTGGAAGAGACTAGTCTCG	GGG	RALGPS1	3	9178902	9481076
101104973	GTTTAAAGCCATCCAGCCGG	AGG	RALGPS1	3	9178902	9481076
101113740	GGGTTGGGTACCGTTCTCCG	CGG	LHX6	3	14091914	14117776
101113740	GCCGAACGAACTCACCATGG	CGG	LHX6	3	14091914	14117776
101113740	AGCAGGCGAAACAGGCCAGG	TGG	LHX6	3	14091914	14117776
101113740	CAAGATGGACTACTTCAGGT	AGG	LHX6	3	14091914	14117776
101114509	CCTGCCAGATGAAGTCACGG	AGG	LTBR	3	224741225	224749033
101114509	CCTGCTCAAGAGGCACCCAG	AGG	LTBR	3	224741225	224749033
101114509	GCACCTCTTCCTCCAAACCC	GGG	LTBR	3	224741225	224749033
101114509	GCTCATTGTACGACTTCTCG	GGG	LTBR	3	224741225	224749033
101114508	CCACGATCATGCGAGACCAG	GGG	TMEM117	3	152464223	153060271
101114508	AGCTGGGACAAGCTGAATCG	GGG	TMEM117	3	152464223	153060271
101114508	AGCCTCCAGCCAACTCCTCG	AGG	TMEM117	3	152464223	153060271
101114508	TCAACGTCTCCCATGAAATG	CGG	TMEM117	3	152464223	153060271
780509	GATCCCTGTCAAGTACCTGG	AGG	MB	3	191831400	191847700
780509	AGTTGGTGCTGAATGCCTGG	GGG	MB	3	191831400	191847700
780509	AAAGAAGGGTCACCACGAGG	CGG	MB	3	191831400	191847700
780509	ACCGTGCTCACGGCCCTAGG	GGG	MB	3	191831400	191847700
101101879	GGAGATACATACCTGCCCAG	TGG	EML6	3	73892696	74181776
101101879	ACTGAAAGTCATGAGACCAG	CGG	EML6	3	73892696	74181776
101101879	AGCACCGTATGCTGGCAGTG	AGG	EML6	3	73892696	74181776
101101879	ATTGTGCAGCCATCTCACGT	TGG	EML6	3	73892696	74181776
105601967	GAGCGTGTACCTGATCACTG	TGG	LOC105601967	3	13577456	13593028
105601967	GCATCTGGGACTCATGACCA	AGG	LOC105601967	3	13577456	13593028
105601967	CAGGTACACACCCAAGAACA	GGG	LOC105601967	3	13577456	13593028
105601967	CAGTGGTGGATGATAAACCC	AGG	LOC105601967	3	13577456	13593028
100217407	GACTTTCAGAGGCTTCCGTG	TGG	TIMP3	3	189199882	189254687
100217407	TCTGTCCACAGATGTACCGA	GGG	TIMP3	3	189199882	189254687
100217407	AGTTGCAGAACGCGTCCTGG	GGG	TIMP3	3	189199882	189254687
100217407	TCACCTGGGCTGTAACTGCA	AGG	TIMP3	3	189199882	189254687
101113051	GCTCCTAGTAAAGTCTACCG	AGG	EGR4	3	101608905	101611521
101113051	CCAGCAGACTTTACACCATG	GGG	EGR4	3	101608905	101611521
101113051	AGGTTTCGGGAAGTCCGCTG	CGG	EGR4	3	101608905	101611521
101113051	CTCATACAGACACTGCGAGG	GGG	EGR4	3	101608905	101611521
101109349	CGAATTCGAGAAGCTGACAG	CGG	EDAR	3	66359112	66377854
101109349	GCGGAGAAGTTCTCCAAGGG	CGG	EDAR	3	66359112	66377854
101109349	GAAGTTGGCAGAAACTCCCG	AGG	EDAR	3	66359112	66377854
101109349	ATAGCAGGCATAGCTCCGGG	GGG	EDAR	3	66359112	66377854
101115866	TGTCGGCCAACCCTGTCAGG	GGG	MAGOHB	3	219262000	219272211
101115866	CCTGTCGGCCAACCCTGTCA	GGG	MAGOHB	3	219262000	219272211
101115866	TCTACCTGCGCTACTACGTA	GGG	MAGOHB	3	219262000	219272211
101115866	GTAGCGCAGGTAGAAATCGC	TGG	MAGOHB	3	219262000	219272211
101109348	CAGGCCAACTGTGTCCAGAG	GGG	SLC34A3	3	691718	697369
101109348	AGACATCTTCAAGGATAACG	TGG	SLC34A3	3	691718	697369
101109348	ATCATCATGGGTGTCAACGT	GGG	SLC34A3	3	691718	697369
101109348	AGCCTTATTAAGCGATGGTG	CGG	SLC34A3	3	691718	697369
101122426	AATCTGTGTTGAGTACTCTG	AGG	CDK17	3	178256767	178365627
101122426	TTGATCAACCCATGAGCCGA	AGG	CDK17	3	178256767	178365627
101122426	TTTCTAAGACAAACACCCGT	AGG	CDK17	3	178256767	178365627
101122426	GAAGGAGTGCATACTGTGCG	AGG	CDK17	3	178256767	178365627
101116561	CGAAGCGCCAGGTCTCATGG	AGG	OXER1	3	86692601	86694775
101116561	AGAAACGTCTCTCAGGTCCA	CGG	OXER1	3	86692601	86694775
101116561	GGTGAGTGTGATGCTCACGA	TGG	OXER1	3	86692601	86694775
101116561	GGCCTGGTGCCAGATGAGTG	AGG	OXER1	3	86692601	86694775
101118004	GAGCATCTGTACTTTCGCTG	GGG	LOC101118004	3	141273865	141279367
101118004	ACTGCTCCACAGGACACACC	AGG	LOC101118004	3	141273865	141279367
101118004	AACCAGCAGAGGTTGTGGTG	GGG	LOC101118004	3	141273865	141279367
101118004	GAACCAGCAGAGGTTGTGGT	GGG	LOC101118004	3	141273865	141279367
101103551	AATGGATCCCACTCTATGTG	TGG	ASB3	3	75192915	75300145
101103551	CCAACCGGGTTTGTGACACA	GGG	ASB3	3	75192915	75300145
101103551	TCTTGAGCAGCAATGAACAA	GGG	ASB3	3	75192915	75300145
101103551	TTACATCTTGCTGCAAGTCA	GGG	ASB3	3	75192915	75300145
101115023	ATCTACTCTCAAGATCCCTG	TGG	KDM5A	3	228048760	228108469
101115023	GGCACAGTCCTATGACACGT	GGG	KDM5A	3	228048760	228108469
101115023	CACTCTAACTCTCACCACTG	TGG	KDM5A	3	228048760	228108469
101115023	GCAGTGCATCAAGACGCACG	GGG	KDM5A	3	228048760	228108469
101112549	CTTCTTCCACGTCTGGACCG	CGG	GTF3C5	3	4044303	4064873
101112549	AGCGGTTGGCACACACAGGG	TGG	GTF3C5	3	4044303	4064873
101112549	GTACCTGGCGGTGCACACAG	AGG	GTF3C5	3	4044303	4064873
101112549	GCGACGTGTCCAAGATGCTG	CGG	GTF3C5	3	4044303	4064873
100528013	TCCTATCTAGCCGAGCCCAG	AGG	C3H12orf29	3	133701599	133711212
100528013	AGGATGATGCCTCAGGACCA	GGG	C3H12orf29	3	133701599	133711212
100528013	GAACAAACACTGGAGCTCAT	AGG	C3H12orf29	3	133701599	133711212
100528013	AGCACAGTGATCTGTTGTCC	TGG	C3H12orf29	3	133701599	133711212
101110410	AGACACACTGGAATTCAGTG	AGG	PLEKHG6	3	224799220	224817301
101110410	GCGGAAGCTCAAGATCATGA	CGG	PLEKHG6	3	224799220	224817301
101110410	GGGCTCTCAGAACAGCACGG	AGG	PLEKHG6	3	224799220	224817301
101110410	CGGAGCGACCTCCAGCATGG	GGG	PLEKHG6	3	224799220	224817301
106991003	GTGTGGGATGATGACCACCA	GGG	ELFN2	3	193828054	193870726
106991003	GAACGAGATCTCCTACATCG	AGG	ELFN2	3	193828054	193870726
106991003	GGCGATGGTGGAGATCTCAG	CGG	ELFN2	3	193828054	193870726
106991003	TGCGGGATGGTCTCATAGGG	CGG	ELFN2	3	193828054	193870726
101123454	TGACGCTGTATAACTAGACA	GGG	SPDYA	3	37266747	37300615
101123454	TAACTCACTGAACATCGAAG	GGG	SPDYA	3	37266747	37300615
101123454	ACATGTACAGTGACAGTAGG	TGG	SPDYA	3	37266747	37300615
101123454	ACTATAGGGCTATTGTAAGC	AGG	SPDYA	3	37266747	37300615
101123022	ACACGTACCTGAGACGACAA	AGG	VIT	3	92823304	92948764
101123022	GAGGCTGAACCAGTTCTGCA	CGG	VIT	3	92823304	92948764
101123022	ATTGATGGGAGCTCGAGCGT	CGG	VIT	3	92823304	92948764
101123022	AGACGTCAGTGCCGTAAACG	TGG	VIT	3	92823304	92948764
101123025	GGATGGAGAAGATCTCGAAG	CGG	GGA1	3	230296555	230316639
101123025	CGAGGAGGTGAAGATTGCAG	AGG	GGA1	3	230296555	230316639
101123025	TGACACGGAGGACAATGACG	AGG	GGA1	3	230296555	230316639
101123025	CTTCTGTGAGCAGCTCAACG	AGG	GGA1	3	230296555	230316639
101119896	TTTATACTCAGAGTCCGATG	AGG	BARHL1	3	4443226	4449616
101119896	GTCTGGAGACGGGAGCCCAG	CGG	BARHL1	3	4443226	4449616
101119896	CGTGTCGGTGAGGTTGAGCG	AGG	BARHL1	3	4443226	4449616
101119896	TGTGCACCCTACTCTAGCAG	CGG	BARHL1	3	4443226	4449616
105607222	CTATCCACATAGGACCTGGG	CGG	CCDC187	3	3329857	3365089
105607222	GGGTGTCGAAGTGCCCAGCG	AGG	CCDC187	3	3329857	3365089
105607222	GACGAAGGTCACAATGCCGG	GGG	CCDC187	3	3329857	3365089
105607222	CGTGCCTGAGAAGGAGAACG	AGG	CCDC187	3	3329857	3365089
101110670	GATGAGCGCTGACTTCAACA	TGG	GXYLT1	3	154993093	155047820
101110670	TGCCATTGCGGCAATTTGTG	TGG	GXYLT1	3	154993093	155047820
101110670	GGACACGGCGAGCTGGCTGA	AGG	GXYLT1	3	154993093	155047820
101110670	ACGGCCCGTACCTGTCTGAC	CGG	GXYLT1	3	154993093	155047820
100192423	AGGATTTGACTGTGCCAGCA	AGG	ODC1	3	20245165	20252430
100192423	TCTTGACTCTAGGCTGAGGT	TGG	ODC1	3	20245165	20252430
100192423	ACTCTTACTGCAGGATGATA	AGG	ODC1	3	20245165	20252430
100192423	TGTAAAGCTTAAATTTGAAG	AGG	ODC1	3	20245165	20252430
106990112	CGCGTTAGCACTCACCATCT	TGG	RPS26	3	175190851	175193336
106990112	CTCACCGCAGGTCTAAATCG	GGG	RPS26	3	175190851	175193336
106990112	CTCGGGAAGCCCGTAAGGAC	CGG	RPS26	3	175190851	175193336
106990112	ACTCACCGCAGGTCTAAATC	GGG	RPS26	3	175190851	175193336
101121414	AAACTGCACCATCTCCAACG	TGG	LOC101121414	3	192731237	192764294
101121414	TACGTGTTCCACAATGCTGG	TGG	LOC101121414	3	192731237	192764294
101121414	GCCAACAGGTATCAATGAAG	AGG	LOC101121414	3	192731237	192764294
101121414	ATGACAGCAGGCATCAGTCT	GGG	LOC101121414	3	192731237	192764294
101116043	GCTCCTGTCTAGACTCCCGG	CGG	LEMD3	3	165787299	165858904
101116043	ACTGTCCTGCCGGACCACAG	CGG	LEMD3	3	165787299	165858904
101116043	GTGTGTTGGTTATGGCCCTG	AGG	LEMD3	3	165787299	165858904
101116043	TCCTACTTACGGACTCCTGG	GGG	LEMD3	3	165787299	165858904
101111950	CGGGCCACAGCACAACACCG	TGG	SLC3A1	3	85271324	85304451
101111950	CCATGTACCAGATCTACCCA	AGG	SLC3A1	3	85271324	85304451
101111950	AGGCAACCCATAGTAAACCA	TGG	SLC3A1	3	85271324	85304451
101111950	GTGTATATGGAAACTCCAGT	TGG	SLC3A1	3	85271324	85304451
101106157	CCTCCGCTCACAGTTCACAG	AGG	SH3GLB2	3	7561743	7578612
101106157	AGGGAAGACGCTGATCAAGG	TGG	SH3GLB2	3	7561743	7578612
101106157	AGGCATCCAGGTCTAGACGC	CGG	SH3GLB2	3	7561743	7578612
101106157	GGGCGTGAGGAAGTTGATGG	AGG	SH3GLB2	3	7561743	7578612
101109688	CTTCGTGGATACCTCCACCA	GGG	KRT2	3	143271718	143279600
101109688	TCCTGCTTGAGCCGTCATGG	CGG	KRT2	3	143271718	143279600
101109688	CTGCTACAACAAATCGATGT	GGG	KRT2	3	143271718	143279600
101109688	TCCTCCAGACACGCTAATGG	AGG	KRT2	3	143271718	143279600
101109689	GGTTGTGCTCACAGTCACTG	AGG	RNF41	3	174952748	174980647
101109689	TGATGTAACCCGTTTCCAGG	GGG	RNF41	3	174952748	174980647
101109689	GCAATGCCTGCATCACCCAG	TGG	RNF41	3	174952748	174980647
101109689	GCCCAGTACCTCGGATCATG	CGG	RNF41	3	174952748	174980647
101104981	TCAAGGGCTAAAGGCCCTGG	CGG	YARS2	3	195356021	195368314
101104981	GGACCTGGTGGACTTCCTAG	CGG	YARS2	3	195356021	195368314
101104981	CATGAAGCGAGTCGGCCGTG	GGG	YARS2	3	195356021	195368314
101104981	CTGGGTGGATCAGATCAGCT	GGG	YARS2	3	195356021	195368314
443193	GTCTCACCACTACGACCCAG	AGG	CPT1B	3	240940548	240948862
443193	GCATCTCAAACATCCAACCG	TGG	CPT1B	3	240940548	240948862
443193	CTGTGTTCTTGACAAGCACG	AGG	CPT1B	3	240940548	240948862
443193	GGGTTCCTCCTGCTACAACG	TGG	CPT1B	3	240940548	240948862
101115451	ATGACTTCAGAACCATCCTG	AGG	TUBGCP6	3	240635773	240659043
101115451	CAGATCGGCAAATGTCGGAG	CGG	TUBGCP6	3	240635773	240659043
101115451	CTCCTCGAGGGAGAAGACCA	CGG	TUBGCP6	3	240635773	240659043
101115451	CCACGACTGGGTCTACAGTG	GGG	TUBGCP6	3	240635773	240659043
101114765	GGTACAAACTGACGTGAGTG	TGG	TWF1	3	153099568	153115485
101114765	CGGTTGTTTGTCCTCCAACA	GGG	TWF1	3	153099568	153115485
101114765	AACTTGTGATTGGGTCGTGT	AGG	TWF1	3	153099568	153115485
101114765	AGAATGCCCAGGGATATGAA	TGG	TWF1	3	153099568	153115485
101109431	CTGGACGTGAGGGACCACAA	GGG	ANKRD52	3	174924396	174941188
101109431	TCAACGCTAAGGACACACTG	TGG	ANKRD52	3	174924396	174941188
101109431	GCAAGTGCAGGGAATCAGTG	TGG	ANKRD52	3	174924396	174941188
101109431	CCTACTGAGTAGCCTCAACG	TGG	ANKRD52	3	174924396	174941188
101116974	ACTGGGAAGTACCTTCCGAG	GGG	GTF3C2	3	35932356	35953362
101116974	TAAGAGACCAGGAACCCGAG	GGG	GTF3C2	3	35932356	35953362
101116974	GGTGCTGATGGATACCTACG	GGG	GTF3C2	3	35932356	35953362
101116974	ATGAAGGCACTTCCAAACAG	GGG	GTF3C2	3	35932356	35953362
101119968	TTGCAAGATGAAGTGCCTAG	TGG	RMDN2	3	91619487	91685212
101119968	TAAGGCGTTTAACACTCATG	TGG	RMDN2	3	91619487	91685212
101119968	ATCACAAGGTTCGTAAACCA	AGG	RMDN2	3	91619487	91685212
101119968	AAGCTGGAGGAGTATATACA	AGG	RMDN2	3	91619487	91685212
101119969	GCAGGAGACAGCTTACATCG	AGG	LOXL3	3	102692545	102711051
101119969	ATGCAACCTGCCCTACACTG	GGG	LOXL3	3	102692545	102711051
101119969	GGATTCAGGGAATGTAACAG	AGG	LOXL3	3	102692545	102711051
101119969	GCAACAGTCGAAGCCTCAGG	GGG	LOXL3	3	102692545	102711051
101123620	TTTGTCGCAGAGACTATCTG	AGG	LMO3	3	213311556	213372953
101123620	GACATGCAAAGCAGTCGAGG	TGG	LMO3	3	213311556	213372953
101123620	CAGCCAGACACCAAGCCGAA	AGG	LMO3	3	213311556	213372953
101123620	TGAGATGGTGATGCGCGCTA	AGG	LMO3	3	213311556	213372953
114114135	GGGACTTTCCTCGGAGCCAG	AGG	LOC114114135	3	13815323	13816255
101118175	CACCCTCTGGTAGTACACAT	GGG	TSPAN11	3	227333010	227372974
101118175	GCCCGCGAAGATGAGGATGT	AGG	TSPAN11	3	227333010	227372974
101118175	GTAGCCGCTCTTCTCCACCA	GGG	TSPAN11	3	227333010	227372974
101118175	CTTCGGCGCCATCATCCGCG	AGG	TSPAN11	3	227333010	227372974
101103311	CTCAACAACAACCTCCCGGG	CGG	PAWR	3	123158478	123271203
101103311	GCTGGGAATATGGCGACCGG	TGG	PAWR	3	123158478	123271203
101103311	ACTTGAGACATCTTCTTCAG	AGG	PAWR	3	123158478	123271203
101103311	CGAGCTCTTGCCCTTCTCCG	GGG	PAWR	3	123158478	123271203
101111011	ATTGGAGGATACACTACCAG	AGG	KLHL42	3	200546928	200570684
101111011	GATGGTGCAGATTCGCCTGG	AGG	KLHL42	3	200546928	200570684
101111011	GGTGCTGGACTTCATCAACG	CGG	KLHL42	3	200546928	200570684
101111011	CACCAGCCAGGAGATCTCCG	CGG	KLHL42	3	200546928	200570684
101119033	AAGCATCCCAGACATGCAAG	AGG	CLEC9A	3	220186688	220197725
101119033	GAATCCAGTTGTTTGGACAA	GGG	CLEC9A	3	220186688	220197725
101119033	TTGCTGCTGCATTATAGCAG	TGG	CLEC9A	3	220186688	220197725
101119033	TGAGCAGTGCTCTCTCCTGT	TGG	CLEC9A	3	220186688	220197725
101106760	TAACAAGCGCAACCACACCG	TGG	AMN1	3	196494125	196572485
101106760	GGCAATTGAGTGCAAGAGCA	AGG	AMN1	3	196494125	196572485
101106760	TGCTGCAATCTCACTGATGA	AGG	AMN1	3	196494125	196572485
101106760	AGGAGCTGACTGACCCGCTG	GGG	AMN1	3	196494125	196572485
101102468	TCTCCGAACGAAGGATATCG	GGG	FRS2	3	161091730	161202356
101102468	ACACTGTCCCAGATAACCAT	CGG	FRS2	3	161091730	161202356
101102468	CGGGTTCAAGAAGAATCTGA	GGG	FRS2	3	161091730	161202356
101102468	CACACCTGTAGTGTTGACAT	AGG	FRS2	3	161091730	161202356
101102469	TGGCGTCGCATACCTCAAAG	AGG	GCAT	3	230459415	230466128
101102469	TTGCCGTAGCAGGGACACCA	GGG	GCAT	3	230459415	230466128
101102469	CACCGTATTGAGAGGCAAGG	TGG	GCAT	3	230459415	230466128
101102469	CTGCCTGGATGACCTCCGGG	TGG	GCAT	3	230459415	230466128
100141295	GTATCCTGGACTGATCCTGT	AGG	LOC100141295	3	143554666	143562257
100141295	AAGCCGCTCACCGCTATGCG	GGG	LOC100141295	3	143554666	143562257
100141295	CTACCTGCGAAAGTCAGACC	TGG	LOC100141295	3	143554666	143562257
100141295	CTCCCAGTGTGAGGAGATGA	AGG	LOC100141295	3	143554666	143562257
101105232	CCAGCCCAACCAAGACACTG	AGG	C3H12orf10	3	142735214	142742136
101105232	TGTGACATCGTGGTAGACGT	GGG	C3H12orf10	3	142735214	142742136
101105232	GCAGACCAAGCTGAGCAGTG	CGG	C3H12orf10	3	142735214	142742136
101105232	GGGCACCCTCTATGACAAGG	TGG	C3H12orf10	3	142735214	142742136
101109871	ACTTACAAAGATCCATAATG	TGG	RBX1	3	233018425	233031645
101109871	AGTGGAAGTGGAAAGCATGC	TGG	RBX1	3	233018425	233031645
101109871	GTCCGTTGGACAACAGAGAG	TGG	RBX1	3	233018425	233031645
101110923	GGAAGACGAAGTGCACTGGG	TGG	CNNM4	3	109938274	109977074
101110923	GCTGGTCAACGTGAGCCGCG	GGG	CNNM4	3	109938274	109977074
101110923	AGTCCAGGATGGCATCGCTG	CGG	CNNM4	3	109938274	109977074
101110923	GGCATCATCTACGTGTCCGA	GGG	CNNM4	3	109938274	109977074
101105235	TGTGCCGCCTGTGTGCACGA	GGG	TRAF2	3	966054	983211
101105235	CGGCACGCTCACCTTCATGT	CGG	TRAF2	3	966054	983211
101105235	CACACAGACGATGTTCTCGA	AGG	TRAF2	3	966054	983211
101105235	GCTTCTCCAAGACCCTCCTG	GGG	TRAF2	3	966054	983211
101120481	GATACTTTGCCAGGATCTCC	TGG	LOC101120481	3	52213889	52215231
101120819	TGCCGTCATGTCTAAATCAG	AGG	HNRNPA1	3	141802144	141808514
101120819	GGTACTTACTTCTCTTGAGA	CGG	HNRNPA1	3	141802144	141808514
101120819	CTTGATTCTTCAGGTCGAAG	TGG	HNRNPA1	3	141802144	141808514
101120819	CATTAGGATTCTCAAAGACC	TGG	HNRNPA1	3	141802144	141808514
101109430	GGACGCTGCTTACATCACCA	AGG	KRT1	3	143242196	143248035
101109430	CATACATCAGCAATCTTAGG	AGG	KRT1	3	143242196	143248035
101109430	AAGAGCTCCAGATCACTGCT	GGG	KRT1	3	143242196	143248035
101109430	GGTTATGGCGGCGGTTATGG	CGG	KRT1	3	143242196	143248035
101114697	CGACAACTGCTACCACCGGG	CGG	PANX2	3	240594113	240601589
101114697	TGATGTCGCAGAACTGCGAG	CGG	PANX2	3	240594113	240601589
101114697	CGACCTCATGTACGACAACG	TGG	PANX2	3	240594113	240601589
101114697	CGGTGCCGATGGTGACCACG	CGG	PANX2	3	240594113	240601589
101119634	AGTGTAGAGTCCGAACACTG	GGG	SLC26A10	3	173671857	173679284
101119634	GGACACAAGCACGTGCAGGG	CGG	SLC26A10	3	173671857	173679284
101119634	GTACTTGTCTGCATAGATGG	AGG	SLC26A10	3	173671857	173679284
101119634	ACTATGGCGCATCAGCCGTG	TGG	SLC26A10	3	173671857	173679284
101108824	CCAGCTAGAAGCCTTGACCA	AGG	GCC2	3	66129601	66165980
101108824	GGAGAAGAACCTGCTGAGCA	GGG	GCC2	3	66129601	66165980
101108824	CAAGAAATTACTCACCTCCA	AGG	GCC2	3	66129601	66165980
101108824	GCAGACCACGCTAATGAACA	TGG	GCC2	3	66129601	66165980
101115450	AACCAGCCATCCAAGAGCTA	AGG	LOC101115450	3	177136028	177136963
101115450	AATCAAATGCGTATCTGTGC	AGG	LOC101115450	3	177136028	177136963
101115450	GCTGGTCCTTAGCTCTTGGA	TGG	LOC101115450	3	177136028	177136963
101115450	TCCAAGAGCTAAGGACCAGC	TGG	LOC101115450	3	177136028	177136963
101113999	TCCCAAAGACTGGAAGCTAG	AGG	MORN5	3	14119960	14154117
101113999	GCAGGCGCCATGGAGTACAC	CGG	MORN5	3	14119960	14154117
101113999	CCATCCTGGTTGTCATGGTG	AGG	MORN5	3	14119960	14154117
101113999	CAATGGGAGCCGATTTGATG	CGG	MORN5	3	14119960	14154117
101104980	TCACCCAACAATATCTCAGG	AGG	SLC17A8	3	181747714	181786581
101104980	ATTGTGACACAAATTCCAGG	TGG	SLC17A8	3	181747714	181786581
101104980	TTGAGCTGAATGAAGAAGGG	AGG	SLC17A8	3	181747714	181786581
101104980	GGAGGGAGTGAAGAACGCTG	TGG	SLC17A8	3	181747714	181786581
101113998	GTTCTGATAGGCGAGCTCAG	GGG	PRRC2B	3	5445434	5529874
101113998	CCACAGTCAACAGAGAACCA	GGG	PRRC2B	3	5445434	5529874
101113998	AGGTGAACTCTCGGAACCCG	CGG	PRRC2B	3	5445434	5529874
101113998	TAAAGCCGGAACTGGCAGAG	GGG	PRRC2B	3	5445434	5529874
101116721	ATGATCCTTCTAGGGAACCT	TGG	LOC101116721	3	177321045	177322046
101116721	AAGGTTCCCTAGAAGGATCA	TGG	LOC101116721	3	177321045	177322046
101116721	TGATAATGATCATCATGCCA	AGG	LOC101116721	3	177321045	177322046
101116721	TGATCTGTACATTCCTAATA	TGG	LOC101116721	3	177321045	177322046
101111951	AGTGATCATCTCTGACAACG	CGG	PRADC1	3	101553918	101558895
101111951	GCAGATTCACCTTGTCCCTG	CGG	PRADC1	3	101553918	101558895
101111951	CTTCCTCTCCAAGACCCGGG	TGG	PRADC1	3	101553918	101558895
101111951	CACGAGACACCACCAGCCCG	CGG	PRADC1	3	101553918	101558895
101117235	CCAATAGCAATGTGACCATG	AGG	LOC101117235	3	176512627	176516480
101117235	GAGAAATGAAGAACCGTACA	AGG	LOC101117235	3	176512627	176516480
101117235	CATAGGACATAGCCGCCAGA	AGG	LOC101117235	3	176512627	176516480
101117235	AGTGATCCTTTCATTTGCTG	AGG	LOC101117235	3	176512627	176516480
101103053	GCACCAATACAGGTCCGTGA	CGG	TMEM121B	3	229668958	229673175
101103053	AGGGCGCGCGCAGTTCGATG	AGG	TMEM121B	3	229668958	229673175
101103053	GTAGGCGAAGGCGAACTCGC	CGG	TMEM121B	3	229668958	229673175
101103053	GCTGTTCTTGGCGAAGAAGA	TGG	TMEM121B	3	229668958	229673175
101120908	CAAGTGAATACAGCCAACTG	CGG	SEMA4F	3	102796667	102821683
101120908	AAAGAATTGAGAGTGGCCGG	GGG	SEMA4F	3	102796667	102821683
101120908	GTAATTGTATGTCTGAGGGA	CGG	SEMA4F	3	102796667	102821683
101120908	GCTGAAACATGACTGCAACA	GGG	SEMA4F	3	102796667	102821683
101120909	TGAGATATCCTTCCATCCGG	AGG	CPNE8	3	159413499	159673925
101120909	GTGGGTGCCAGACAATTCCA	CGG	CPNE8	3	159413499	159673925
101120909	GGACAGAACAGTCAAAGTAG	AGG	CPNE8	3	159413499	159673925
101120909	GCGTCCTCACCTGCAGGACA	CGG	CPNE8	3	159413499	159673925
101115521	GGACATGGTGGACGTAACGG	AGG	NTMT1	3	7028751	7037180
101115521	CGATGTGATCTGGATCCAGT	GGG	NTMT1	3	7028751	7037180
101115521	GTGAGGAACTTCTTCTGCTG	CGG	NTMT1	3	7028751	7037180
101115521	CAGATCACATCGTATGACTG	TGG	NTMT1	3	7028751	7037180
101121166	TCTCGGCCGAGGAGGTGACG	CGG	MAFF	3	230801611	230810853
101121166	TCTGGCACACGCGCTTCACG	CGG	MAFF	3	230801611	230810853
101121166	GTCGAGCTCCAAGCGCATGG	CGG	MAFF	3	230801611	230810853
101121166	AGCGCTTCGTCCGACAGGTG	CGG	MAFF	3	230801611	230810853
101119197	ACCTTCCCTTGGATGGACAG	CGG	TLX2	3	102675826	102677936
101119197	TGCCGAAACTGATTGGCTCG	TGG	TLX2	3	102675826	102677936
101119197	ATACGGCGCGTCCCGGAGAA	GGG	TLX2	3	102675826	102677936
101119197	TTTCACGGAGCCTCAAGCTA	CGG	TLX2	3	102675826	102677936
101107856	GGTTGTGGACGAAACAGTGA	CGG	SMUG1	3	141878189	141885373
101107856	CAACCCTGTGGAGTACGCGT	GGG	SMUG1	3	141878189	141885373
101107856	CTTTGGCATGGCCCAGACAG	GGG	SMUG1	3	141878189	141885373
101107856	TGCCCTCAGTCCGAGGTGAG	CGG	SMUG1	3	141878189	141885373
101119457	ATTCATACCAGTGAGCATGG	CGG	DQX1	3	102678806	102686156
101119457	ACACCAGTACCACTCCACTG	GGG	DQX1	3	102678806	102686156
101119457	AGAGTCTGGCCCAAACCCTG	AGG	DQX1	3	102678806	102686156
101119457	GTATCCAACCTCATGACCCA	GGG	DQX1	3	102678806	102686156
101110320	TATTCACGAGATGAAAGCGG	AGG	TTC38	3	237526965	237550122
101110320	CAGTAGAGACCTTTGCCAAG	GGG	TTC38	3	237526965	237550122
101110320	TGCGGCCGTGAAGACGATGG	TGG	TTC38	3	237526965	237550122
101110320	GGTACCTGGCAGTCGCGAAG	CGG	TTC38	3	237526965	237550122
100158235	AAAGCACATGAGGATCACGT	CGG	RHOB	3	29654512	29656639
100158235	CTATGTGGCCGACATCGAGG	TGG	RHOB	3	29654512	29656639
100158235	TCATGCGGGCCAGCTCTGTG	CGG	RHOB	3	29654512	29656639
100158235	GGTCTTTCTTGTTGGCCACG	AGG	RHOB	3	29654512	29656639
114113743	GCAGGATCCACCGTTGCAGA	GGG	LOC114113743	3	128520148	128523714
114113743	AAGATCTTGGAATGGTCTAA	AGG	LOC114113743	3	128520148	128523714
114113743	AGGTCAGCCACCCCATAGTT	TGG	LOC114113743	3	128520148	128523714
114113743	TCCACCGTTGCAGAGGGTTT	TGG	LOC114113743	3	128520148	128523714
101105737	CGTGTACAAGAACTGCAACG	GGG	RABL6	3	1016005	1035015
101105737	TGTGCTCGGAGGCACCACAG	GGG	RABL6	3	1016005	1035015
101105737	GGACATCACTCTGTCCAGCG	AGG	RABL6	3	1016005	1035015
101105737	TAGTTCCCAAGCACGCACAC	GGG	RABL6	3	1016005	1035015
443195	AGGTAGACGTGTAGACTCCG	GGG	ACR	3	241065317	241072820
443195	TCACGTACCACAACAACCGG	CGG	ACR	3	241065317	241072820
443195	TACTGCCAAGACCAGCAGAA	CGG	ACR	3	241065317	241072820
443195	GAAATACTCCGCGAGCTCAG	AGG	ACR	3	241065317	241072820
101112207	CATGGCCATTGACTGCTACG	TGG	LOC101112207	3	13523525	13524454
101112207	GATAATGATGCACATGAAGG	GGG	LOC101112207	3	13523525	13524454
101112207	GATTCAGCAAGTGGACATGA	AGG	LOC101112207	3	13523525	13524454
101112207	CATGCACTCACTGTAGAGGA	TGG	LOC101112207	3	13523525	13524454
101116644	TATCCACCCAGACTTCAACG	TGG	TMPRSS12	3	145008894	145037386
101116644	ATCTCCCGGAATGAATCTGT	AGG	TMPRSS12	3	145008894	145037386
101116644	ACTGCCAGCCTGTTCCCGCG	AGG	TMPRSS12	3	145008894	145037386
101116644	GGAGCTCAGACATGGCGCTG	GGG	TMPRSS12	3	145008894	145037386
101113751	GGGTCATCTAGCCCTCTGGA	TGG	TEX52	3	227719500	227725411
101113751	ACCACCCTACACGGAGATGA	AGG	TEX52	3	227719500	227725411
101113751	TTCCACACCTGGCTGGACGT	CGG	TEX52	3	227719500	227725411
101113751	ACAGCAGGCCTACTACCAGC	TGG	TEX52	3	227719500	227725411
101117743	TTATCATCAGGACTAAGTGG	CGG	USP44	3	141184650	141199403
101117743	GTGACTCCTCTGTTAAACGA	AGG	USP44	3	141184650	141199403
101117743	CTGTACCACTCGTAGTGGAA	AGG	USP44	3	141184650	141199403
101117743	CATAGCAAACGGTGAGACCA	AGG	USP44	3	141184650	141199403
101116037	CTGTCCAGACTACAACTCGG	CGG	DCTN1	3	102531969	102551088
101116037	GAGAGGACCCTACCTCACGA	GGG	DCTN1	3	102531969	102551088
101116037	AGTTCTGCAAGAAGATCCGG	CGG	DCTN1	3	102531969	102551088
101116037	TCGACACCTGCAGATCTACG	GGG	DCTN1	3	102531969	102551088
101111084	AACATTGAGGACCTGTACAA	GGG	IL1F10	3	63928033	63931931
101111084	TCTCCACACATGCCAGGCAA	CGG	IL1F10	3	63928033	63931931
101111084	GCAGAAGGCTCTGTACGTGA	GGG	IL1F10	3	63928033	63931931
101111084	GATGCAGACAACTGTCATGC	AGG	IL1F10	3	63928033	63931931
101118864	CCAGCATCACTAGATCCGTG	AGG	RALGDS	3	3963829	4011840
101118864	CGCAAGATCCAAGTGCACCA	CGG	RALGDS	3	3963829	4011840
101118864	CGTCACCCAGTTCAACAGCG	TGG	RALGDS	3	3963829	4011840
101118864	CGTGGGAAGAGGTCTCCAGG	TGG	RALGDS	3	3963829	4011840
101108646	GAACCAGTTCCACACAACGG	AGG	DNM1L	3	195367554	195431371
101108646	CCAGGACGTCTTCAACACGG	TGG	DNM1L	3	195367554	195431371
101108646	GAATCTGTTGACCCTCTCGG	TGG	DNM1L	3	195367554	195431371
101108646	AAATAGCTATGGTGAACCTG	TGG	DNM1L	3	195367554	195431371
100302339	AGTGTTCACACACCAGCACG	TGG	EPCAM	3	82264152	82274593
100302339	GAGCCCGTCATTATTCTGGA	TGG	EPCAM	3	82264152	82274593
100302339	CAGTGCCAGTGTACTTCAGT	TGG	EPCAM	3	82264152	82274593
100302339	TCTCCTGCTCCGAGCCAGTG	AGG	EPCAM	3	82264152	82274593
101106761	ACTACTCAGAGCGTGCACTG	CGG	CLSTN3	3	224042263	224072847
101106761	TAGGCGCTCCACAAACACCG	GGG	CLSTN3	3	224042263	224072847
101106761	TGACTGCGGGAAGAAGCGGG	CGG	CLSTN3	3	224042263	224072847
101106761	GTGTGTAACACCGTCCAGAA	CGG	CLSTN3	3	224042263	224072847
101104227	CTGGTGGCAGGTGATAAGCA	GGG	TMEM184B	3	230812503	230863459
101104227	TGTAGACGATGGTCACGTAG	AGG	TMEM184B	3	230812503	230863459
101104227	ACTCATGGCCGTCAGCACCG	TGG	TMEM184B	3	230812503	230863459
101104227	TCCATCATGTCAGAGATCAG	AGG	TMEM184B	3	230812503	230863459
101116982	AGCCTGGTGTTGAAGCACAT	CGG	PPP6R2	3	240738971	240802445
101116982	GAAGCCAAACTGGTCCACGA	AGG	PPP6R2	3	240738971	240802445
101116982	CAAATCAACGACAGGCTGGG	AGG	PPP6R2	3	240738971	240802445
101116982	CCACATCCAGCCCTTCGACG	AGG	PPP6R2	3	240738971	240802445
101122183	TCTCCACGAGAGACTATGCG	GGG	CRIM1	3	93083162	93293194
101122183	ACTTTGTGGAGGGAGAAACG	TGG	CRIM1	3	93083162	93293194
101122183	GTTCTGCCAGTGCATCAATG	GGG	CRIM1	3	93083162	93293194
101122183	AATACGTACAGGTATCCGAA	CGG	CRIM1	3	93083162	93293194
101103310	GTGGGACCACCATGTCTGAG	AGG	ATP6V1C2	3	20476390	20568218
101103310	GCTTCGCCAGCTCATCAGAG	AGG	ATP6V1C2	3	20476390	20568218
101103310	GAGAACCTTCTGGCCAACGG	AGG	ATP6V1C2	3	20476390	20568218
101103310	CGTGGTGGACACTCTGGCAA	AGG	ATP6V1C2	3	20476390	20568218
101122777	AGAAACCGTAGAGTTTGATG	TGG	YBX3	3	219162604	219188095
101122777	AGGAGACAACGTACATTGCG	GGG	YBX3	3	219162604	219188095
101122777	CGGATGGCGTTCCAGTGGAA	GGG	YBX3	3	219162604	219188095
101122777	ACACTGCGCAGGTATTTCCG	TGG	YBX3	3	219162604	219188095
101111010	AGAACTACATCAACTCCCTG	CGG	KRT3	3	143147194	143153315
101111010	CAAGTCCGCAAGACATCTGG	CGG	KRT3	3	143147194	143153315
101111010	ACATCCTCACCATATCATAG	AGG	KRT3	3	143147194	143153315
101111010	GGCAAGTAAAGACCCAAGAG	CGG	KRT3	3	143147194	143153315
101108207	GGCCAGGTAATAAAGTCCGG	CGG	TEX261	3	99351594	99359544
101108207	TGACAGGATGAAGTTAGGCG	AGG	TEX261	3	99351594	99359544
101108207	GAGGCCCACGCCAATCATGT	AGG	TEX261	3	99351594	99359544
101108207	TCCCTCAACAGGGCTAGTGG	TGG	TEX261	3	99351594	99359544
101121925	CACCCTGTATGACTACAGGG	AGG	ADA2	3	229697262	229719785
101121925	GGTCTGCGTAAGTCACGTGG	GGG	ADA2	3	229697262	229719785
101121925	GCATTCTAGCATCAATGTCG	GGG	ADA2	3	229697262	229719785
101121925	ACAGCCAAGAGTGGTTGGTG	AGG	ADA2	3	229697262	229719785
101116819	AGCTTCTCGAGACATCACCC	TGG	MTA3	3	86701177	86919044
101116819	CTCACCGTAGCAGCTCTCAC	AGG	MTA3	3	86701177	86919044
101116819	TACTGACAGATATGTGCAGC	AGG	MTA3	3	86701177	86919044
101116819	CGAGCCTGTGAGAGCTGCTA	CGG	MTA3	3	86701177	86919044
101110042	GAGCCCGATATTCGGCCGTG	CGG	EIF2AK3	3	63253105	63335285
101110042	GAAAGCACCTTAAAGCCCAG	TGG	EIF2AK3	3	63253105	63335285
101110042	CTGCCTTACAGACTGCGATG	GGG	EIF2AK3	3	63253105	63335285
101110042	TTAGCCAAGCTTGAACACCC	AGG	EIF2AK3	3	63253105	63335285
101116818	GGAATGCCTACGTATCCATG	GGG	GPSM1	3	3283014	3310526
101116818	GGCCGCCGAGTACTACAAGT	AGG	GPSM1	3	3283014	3310526
101116818	GGCCAGGTCTGGCTTCTCCG	CGG	GPSM1	3	3283014	3310526
101116818	TGGAGACAGCCACCACTCGG	GGG	GPSM1	3	3283014	3310526
101115204	CACCTCGCCCAGGTACATGG	CGG	SELENOO	3	240616355	240635955
101115204	CACAGACAACATGAGCATCG	TGG	SELENOO	3	240616355	240635955
101115204	ACGCACGACAGTGGACTGGG	AGG	SELENOO	3	240616355	240635955
101115204	CGTAGTCGAGCATCTGCAGG	CGG	SELENOO	3	240616355	240635955
101118095	AGCTGTGACATGGACCCTAG	CGG	CAMSAP1	3	3654704	3700578
101118095	GTGCAGCCTCATCCTCAAAG	GGG	CAMSAP1	3	3654704	3700578
101118095	TACATGAAGGAAGAAGCCGT	CGG	CAMSAP1	3	3654704	3700578
101118095	ATGCTTCTATCTCACCCTAG	AGG	CAMSAP1	3	3654704	3700578
101110045	CTGATAGTGGCCATGCTCTG	CGG	ENDOU	3	148993781	149011163
101110045	GAGGTTGATGAAGGCGGCAT	AGG	ENDOU	3	148993781	149011163
101110045	CGCCTCACTCACTCTGCTGG	TGG	ENDOU	3	148993781	149011163
101110045	TTGAGCACGTCTTCTCAGGT	GGG	ENDOU	3	148993781	149011163
101104474	GATTCCGGAATTCAAGTACG	TGG	CPM	3	161976764	162052333
101104474	CCACCAGGGCACCACCATGG	AGG	CPM	3	161976764	162052333
101104474	AGTATCGGGAAATCTGTGCA	AGG	CPM	3	161976764	162052333
101104474	ATGCTGTAAATACCCTCGCA	AGG	CPM	3	161976764	162052333
101107952	CAACGAGACAGAGTTCCAGG	CGG	SHISAL1	3	235855270	235907350
101107952	GATCCACACTCCCAGCAAGG	CGG	SHISAL1	3	235855270	235907350
101107952	GAGCCGTACACAGACCACAA	AGG	SHISAL1	3	235855270	235907350
101107952	TCTGCAAGGTTTACCTGGCG	CGG	SHISAL1	3	235855270	235907350
101118434	AAGGTGTAAGACACCTTGGA	CGG	SERTAD2	3	45496176	45608641
101118434	TCCCACATCTACCTCCACGG	AGG	SERTAD2	3	45496176	45608641
101118434	GTCGTCGTCCTCGAGCAGCG	AGG	SERTAD2	3	45496176	45608641
101118434	CAACATGTTGTTGATGAGCA	CGG	SERTAD2	3	45496176	45608641
101115012	ACATCCTACCTTGATCTGGG	GGG	ASS1	3	6237229	6288542
101115012	TTCATCGGGATGAAGTCTCG	GGG	ASS1	3	6237229	6288542
101115012	CGACGTTGGTCACCTTCACG	GGG	ASS1	3	6237229	6288542
101115012	GATGTCCGGCAAAGGCTCCG	TGG	ASS1	3	6237229	6288542
101106507	CAGGACGTTTGGGATCAAGA	GGG	MRPL35	3	62121360	62128202
101106507	AATATGACTGAAATGTCGGG	AGG	MRPL35	3	62121360	62128202
101106507	CTGTCAGAAGCCTGACATGT	GGG	MRPL35	3	62121360	62128202
101106507	CAGTATGTTACAGTTCTGAC	TGG	MRPL35	3	62121360	62128202
105605821	CCTGAACGTGGGAAACCCAG	AGG	LOC105605821	3	783903	795761
105605821	TAGCGATGGACGACGCGACG	TGG	LOC105605821	3	783903	795761
105605821	GTTACGGTTTCGGAAAGATG	TGG	LOC105605821	3	783903	795761
105605821	GCAATTCCCGAGGCAGCATG	GGG	LOC105605821	3	783903	795761
101102223	ACTGGCGCGAGGAACCAGCG	CGG	LOC101102223	3	230456710	230458953
101102223	AGTCCTCAAGCAGACCAAAG	GGG	LOC101102223	3	230456710	230458953
101102223	CAAGTATTCAGACATGATCG	TGG	LOC101102223	3	230456710	230458953
101102223	CATCAAGAGCCACTACAAGG	TGG	LOC101102223	3	230456710	230458953
101110218	CAACTCTTGGAAACCCATGT	GGG	PLEK	3	41705327	41733406
101110218	ATTCTTGGAGAGGTCTCCAG	CGG	PLEK	3	41705327	41733406
101110218	CAAAGTAGTAGAAGGCATCA	GGG	PLEK	3	41705327	41733406
101110218	CATCCGACATGGAGCCAAAG	CGG	PLEK	3	41705327	41733406
101110219	AGGGCTACACTAGCAACCTG	CGG	LOC101110219	3	143303922	143316305
101110219	CGCCAGTTGAACCTCTACCC	CGG	LOC101110219	3	143303922	143316305
101110219	GATGATCCAGAGGATCCGCT	CGG	LOC101110219	3	143303922	143316305
101110219	GTCCAGCTCCACATTGAGCG	GGG	LOC101110219	3	143303922	143316305
101106415	GTATCAGGAAGTGATTCCTG	TGG	CCNT1	3	147371261	147411876
101106415	TGATCACCCACATACACATG	TGG	CCNT1	3	147371261	147411876
101106415	CGCATACTGTGACTTCACAT	TGG	CCNT1	3	147371261	147411876
101106415	GCAGGTTCTACCTTGAAAGG	AGG	CCNT1	3	147371261	147411876
105614855	TCACAGGACGTGTCGCACAG	GGG	ANO2	3	225152687	225489642
105614855	GGTGACGGTGACAGCCACGG	CGG	ANO2	3	225152687	225489642
105614855	GGGTGAATATGACAGTCCAG	GGG	ANO2	3	225152687	225489642
105614855	GTTGGATGCACAGCTCCATG	AGG	ANO2	3	225152687	225489642
101107269	TGTTGGACTCTCGAACCATG	CGG	GLS2	3	174765462	174778804
101107269	GGGCGTTTCGCTGTGCACTG	TGG	GLS2	3	174765462	174778804
101107269	AATGGCACCAGCATTGACCA	TGG	GLS2	3	174765462	174778804
101107269	TGAGGAGTTCACGAGCCATG	TGG	GLS2	3	174765462	174778804
101107268	TTACTGGAATCGTTGCTCTG	AGG	IL26	3	162626709	162644091
101107268	AGTATCAACGGCTTGGGACA	GGG	IL26	3	162626709	162644091
101107268	TGATTGCTTGTGCTTAGCAA	TGG	IL26	3	162626709	162644091
101107268	AGCGGCTCAATTTCTGCCTA	AGG	IL26	3	162626709	162644091
443320	CCATGACGTCAGCAGTTATG	TGG	LOC443320	3	161465689	161470693
443212	CCAGTGTCAGGACCTCACCA	CGG	POMC	3	34137812	34141018
443212	CCAACCACGCACTTCCATGG	AGG	POMC	3	34137812	34141018
443212	GGCCCATGACGTACTTCCGG	GGG	POMC	3	34137812	34141018
443212	TCCATGGAACACTTCCGCTG	GGG	POMC	3	34137812	34141018
101106675	CTTCATCAGGACCACCACCG	GGG	A4GALT	3	234492290	234519324
101106675	CTTGAAGCCGATGATGAACA	GGG	A4GALT	3	234492290	234519324
101106675	GCGCTGCTGTGGAAGTTCGG	CGG	A4GALT	3	234492290	234519324
101106675	TGCACTGCGCCATGAACTCG	TGG	A4GALT	3	234492290	234519324
101122767	TGATCAGGCTAAGGGCGACG	AGG	DPM2	3	8546452	8551109
101122767	ACATACCAAGAGAATTACCC	AGG	DPM2	3	8546452	8551109
101122767	ATAGCAATGGCATAGGCTCG	GGG	DPM2	3	8546452	8551109
101122767	AGCAGCCAGTGGGATAGCAA	TGG	DPM2	3	8546452	8551109
101110314	GTAATTATAGGTCATGCTGG	CGG	PRKCE	3	83417585	83962579
101110314	GGGTCGAGAAGGAAAGTCTG	CGG	PRKCE	3	83417585	83962579
101110314	GAAACAGGAAACTCCCGACG	AGG	PRKCE	3	83417585	83962579
101110314	ACCAACGTGGCTCCCAACTG	TGG	PRKCE	3	83417585	83962579
101106672	GGTAGGCTACGAAGAGAGGG	TGG	ZDHHC12	3	7939081	7942581
101106672	ACCGTGTCACTCATGGACCC	GGG	ZDHHC12	3	7939081	7942581
101106672	AGTATCTGCAGCGCCGAAGG	GGG	ZDHHC12	3	7939081	7942581
101106672	GGTCGTAGCGGCGGACACAG	CGG	ZDHHC12	3	7939081	7942581
101115268	GCTCCCATGCAGATGCTGGG	TGG	SLC5A7	3	65944915	65965041
101115268	AGTGACAATGGATTTCCAGG	TGG	SLC5A7	3	65944915	65965041
101115268	GATGACAGACATGTGCACAC	TGG	SLC5A7	3	65944915	65965041
101115268	TTCCGACAAGGAGATCGTCT	GGG	SLC5A7	3	65944915	65965041
101112303	AGTATGAGCTAAGCACCAAG	CGG	GCKR	3	36065313	36091532
101112303	TCATCCAGAAGGAGTCACTG	AGG	GCKR	3	36065313	36091532
101112303	TGATGCTGAGCTCTTCCAGG	AGG	GCKR	3	36065313	36091532
101112303	CCTTAGCACACAGCACTGTG	GGG	GCKR	3	36065313	36091532
101115269	ACTCTCGGAGAACCCAACCA	GGG	ZNF514	3	110720549	110728517
101115269	TCAGAAGGACCTGTACCGGG	AGG	ZNF514	3	110720549	110728517
101115269	AAATCTCTGTCATTCTGCGG	CGG	ZNF514	3	110720549	110728517
101115269	AACCAACACCATGTTCCCAT	AGG	ZNF514	3	110720549	110728517
101112716	TGAGGTCTCAGACATGTCCG	TGG	KRT7	3	143675682	143691551
101112716	GGGCCTCAAAGATGCCCGGG	AGG	KRT7	3	143675682	143691551
101112716	CATCCAGCAGGTGCGCCAGG	AGG	KRT7	3	143675682	143691551
101112716	CATTCTCAGCAGCTGTGCGA	CGG	KRT7	3	143675682	143691551
101108735	CATCAACAGCACTTCCACCA	AGG	ERGIC2	3	198707999	198752560
101108735	AGATGAGGCGACTGAATCGG	AGG	ERGIC2	3	198707999	198752560
101108735	GCCAAGTGTGCATGACCTCG	GGG	ERGIC2	3	198707999	198752560
101108735	GTGGAGACTTCAGCCAGTGG	GGG	ERGIC2	3	198707999	198752560
100037704	CTCACAGCGGAAACTTCCAG	GGG	FBLN1	3	236835521	236917525
100037704	CACACTGGTAGCCAACCATG	AGG	FBLN1	3	236835521	236917525
100037704	AACTGGCTATGAGCTCACAG	AGG	FBLN1	3	236835521	236917525
100037704	GCAGACATGCATCAACACGG	AGG	FBLN1	3	236835521	236917525
101113483	CATGGCGGCCTTCATCAGCG	CGG	ANKRD33	3	143968057	143980502
101113483	CAGAAATGCCCACTCCAGGG	CGG	ANKRD33	3	143968057	143980502
101113483	GGTGACTCACCAGAGACACG	TGG	ANKRD33	3	143968057	143980502
101113483	GCCGGCATTATCAGCCTGAG	TGG	ANKRD33	3	143968057	143980502
101117833	TCCCAGTCAATGGTTCCAGG	AGG	KLF11	3	19894611	19906039
101117833	CGTTCCCACGAACACAGGCG	GGG	KLF11	3	19894611	19906039
101117833	GAGTCAGAGACGGGTGTGAG	GGG	KLF11	3	19894611	19906039
101117833	TATGTGAGTCAATCCTGGAG	AGG	KLF11	3	19894611	19906039
101107344	GGAGACTTTCAGTACTCCTC	AGG	SPIC	3	183018008	183028989
101107344	ATTTGTATAGAACAGTGCTG	CGG	SPIC	3	183018008	183028989
114113833	AATGGGAGGACCAAACGACA	CGG	LOC114113833	3	234020462	234027137
114113833	CCACTCAGGGGGGTCAGGGT	TGG	LOC114113833	3	234020462	234027137
101101973	CCTGCAGATAGTAGTCCACG	TGG	ARRDC1	3	356842	379230
101101973	GAACAGCATCCCGGACATCG	AGG	ARRDC1	3	356842	379230
101101973	AAAGCGTGGTGTGTCGACGG	TGG	ARRDC1	3	356842	379230
101101973	CCATCCGCGTGACCTGCACG	GGG	ARRDC1	3	356842	379230
101115698	CACGACTATCAACCAGATGG	TGG	LOC101115698	3	13429310	13430298
101115698	ACACATACATCATAGAGTGC	AGG	LOC101115698	3	13429310	13430298
101115698	GTTGATAGTCGTGTCAGAGC	AGG	LOC101115698	3	13429310	13430298
101115698	TGACACGACTATCAACCAGA	TGG	LOC101115698	3	13429310	13430298
101108732	GATTACTGGAGGACTCACTG	GGG	ZNF638	3	99533064	99620599
101108732	TCATCCCATCGGCTACCATG	AGG	ZNF638	3	99533064	99620599
101108732	TCCCAAAGGGAGACCGAATG	GGG	ZNF638	3	99533064	99620599
101108732	TTGTGATTTAGGGAAGTCAG	CGG	ZNF638	3	99533064	99620599
101120399	CTTGGAACTGAATGTCACCG	GGG	CDC42EP3	3	91932497	91958428
101120399	AACCAGGAGAAAGCACACAT	GGG	CDC42EP3	3	91932497	91958428
101120399	CAGTATGTTGGAGAACGGGA	CGG	CDC42EP3	3	91932497	91958428
101120399	TAGCTGTGAGCCGGTCATGG	AGG	CDC42EP3	3	91932497	91958428
101118686	CGAGTTGGTGAGGCGCAGCG	AGG	RTL6	3	236052569	236058014
101118686	CCATTACCTCCAATGGGACC	CGG	RTL6	3	236052569	236058014
101118686	CCCTGATAGTTGTTTCGTAA	GGG	RTL6	3	236052569	236058014
101118686	CGCTCTCCAGCATGTTGGTG	AGG	RTL6	3	236052569	236058014
101115699	GGCCGAGACGTTGAGCACGG	CGG	DUSP2	3	110396795	110399575
101115699	ATGGCGCCTGACAACGACAA	CGG	DUSP2	3	110396795	110399575
101115699	TAGGTAGGGCAAGATCTCCA	CGG	DUSP2	3	110396795	110399575
101115699	GCCGTGTGCTTCCTGCCAGG	TGG	DUSP2	3	110396795	110399575
101120398	TATTAACCAGAAACTCCAGG	AGG	CCDC85A	3	72567449	72787512
101120398	CCACAGCAACCTCATCCGGG	AGG	CCDC85A	3	72567449	72787512
101120398	GCACCTGCAGAAACCCAGGG	CGG	CCDC85A	3	72567449	72787512
101120398	TGACCGGCAGAAGGGCAAGA	GGG	CCDC85A	3	72567449	72787512
101108901	AAACAACTTAGCCACCAAGA	GGG	LOC101108901	3	41217486	41223606
101108901	AAGCATTATCCATCTACCCA	CGG	LOC101108901	3	41217486	41223606
101108901	GTCCCAACAGATCCATCCAG	AGG	LOC101108901	3	41217486	41223606
101108901	TACCTCGAAAGGCATTGACA	TGG	LOC101108901	3	41217486	41223606
101114513	GGACCATATAGACATTTACG	CGG	CPSF6	3	161653875	161686523
101114513	ACAATCAGGACAAATGTCTG	GGG	CPSF6	3	161653875	161686523
101114513	TTTCCTCCACCAACTAACAG	CGG	CPSF6	3	161653875	161686523
101114513	CTTCAGATCCAACACCAACA	AGG	CPSF6	3	161653875	161686523
101108377	GTAGCAAGATCGGAGGCCGT	AGG	EMG1	3	224257696	224263538
101108377	CGAGGTTGGAATGCACCACT	GGG	EMG1	3	224257696	224263538
101108377	GGGATGCTGTGGCGCCCAAG	CGG	EMG1	3	224257696	224263538
101108377	CCGGCCATTCTTCAACAAGA	TGG	EMG1	3	224257696	224263538
101106924	TCGAGCACCTCAGCACATCA	GGG	ZNF740	3	142829716	142839673
101106924	GGAGCAGTTATCACCTCAAG	AGG	ZNF740	3	142829716	142839673
101106924	CCGCAAAGACGATGACAGCT	TGG	ZNF740	3	142829716	142839673
101106924	GCAGGCCGAGAATGGAGAGC	GGG	ZNF740	3	142829716	142839673
101115952	GACCATGATGAAGACCACGG	TGG	LOC101115952	3	175611846	175612784
101115952	GATCGGAGAATCCCAGAAGG	AGG	LOC101115952	3	175611846	175612784
101115952	CAACATCGTGCCCAGGACCC	TGG	LOC101115952	3	175611846	175612784
101115952	CAGGGTCCTGGGCACGATGT	TGG	LOC101115952	3	175611846	175612784
101122262	ATCACAGAAGAGTGCCAACG	GGG	LOC101122262	3	73614629	73618283
101122262	GGTGCTCCACGACCTCTGTG	CGG	LOC101122262	3	73614629	73618283
101122262	CCTTTCAAATGCTGGATATG	AGG	LOC101122262	3	73614629	73618283
101122262	CTGCTTCATCGGCAAACCGC	AGG	LOC101122262	3	73614629	73618283
101104739	CACCTGGCCGTAAAGCAGAG	GGG	LOC101104739	3	148278747	148279682
101104739	GTGGGTCAATAGATAGTCCA	AGG	LOC101104739	3	148278747	148279682
101104739	TTCTTTGTGTTTACCACCGG	GGG	LOC101104739	3	148278747	148279682
101104739	GGCCATCACAGCCAGCAGAC	AGG	LOC101104739	3	148278747	148279682
101104482	GAATCACCTGAATGAGACAG	TGG	LOC101104482	3	221234114	221289115
101104482	TGCACTGGGTCCCTACAAGG	TGG	LOC101104482	3	221234114	221289115
101104482	TCAGGAACTATGTGGCAGTG	AGG	LOC101104482	3	221234114	221289115
101104482	AAGGCTGTGAGAGAGACGGT	GGG	LOC101104482	3	221234114	221289115
101115955	CATCACAATTTCATTGCGGG	AGG	LOC101115955	3	177229864	177230811
101115955	CAAACATCACAATTTCATTG	CGG	LOC101115955	3	177229864	177230811
101115955	TGTATGTATTTAGCATCTTG	GGG	LOC101115955	3	177229864	177230811
101115955	TTGTCTGTGAGTGCTCCAAA	AGG	LOC101115955	3	177229864	177230811
101117407	TCCACATCCTGGCCTCCCAG	CGG	PNPLA5	3	235539870	235552743
101117407	CTGAGGTTCCTGGAGAGACG	CGG	PNPLA5	3	235539870	235552743
101117407	GTGCTAGCCGAGCTGCTCTG	GGG	PNPLA5	3	235539870	235552743
101117407	TCGTCCCACAGTAGAAAGGG	AGG	PNPLA5	3	235539870	235552743
101108122	ATAGCTGCACCAGTCTCCAG	GGG	HOXC4	3	141999542	142017720
101108122	GGAATATTACGGCCGGACCA	GGG	HOXC4	3	141999542	142017720
101108122	AGAGCGGCTGTGATTTCTCG	GGG	HOXC4	3	141999542	142017720
101108122	AGCAACCCATAGTCTACCCA	TGG	HOXC4	3	141999542	142017720
101122265	CTCATAGCAAGGAGACACCG	TGG	NCKAP5L	3	146397749	146428412
101122265	CAGGGTATTCTGGAATTCCG	GGG	NCKAP5L	3	146397749	146428412
101122265	TCAGCAGTGCCTGCACCACG	TGG	NCKAP5L	3	146397749	146428412
101122265	GGAGTGGGAAGAGTAGACTC	GGG	NCKAP5L	3	146397749	146428412
114113773	CGTCGCTGTGGCCACCGAGT	GGG	LOC114113773	3	174270364	174281030
114113773	GCGTCGCTGTGGCCACCGAG	TGG	LOC114113773	3	174270364	174281030
114113773	TGTGCAAGGAGGGGTTCACG	GGG	LOC114113773	3	174270364	174281030
114113773	ATACCATCCAGTAACGGGGC	TGG	LOC114113773	3	174270364	174281030
100913162	TGTGGGACGAGCCAGCTGAG	GGG	TCF7L1	3	61007290	61199015
100913162	CAGGACTCACCTGGACATCG	AGG	TCF7L1	3	61007290	61199015
100913162	CAGACTTACCAAGTGTGCTG	GGG	TCF7L1	3	61007290	61199015
100913162	GTTCTCCGACTCGTTGACCA	GGG	TCF7L1	3	61007290	61199015
101103890	CCCAACCCACCATCACCATG	GGG	MEI1	3	233624756	233679157
101103890	AGTACCAACCATACACCGTG	TGG	MEI1	3	233624756	233679157
101103890	GCTGGATGAATGTCACAAAG	AGG	MEI1	3	233624756	233679157
101103890	CAGCAAAGGCAGGTTCCCAG	AGG	MEI1	3	233624756	233679157
101112125	GAAGCGTGTGCTCTACAGGT	GGG	XRCC6	3	233562590	233587621
101112125	TAGTGACACCAAGAGGTCCC	AGG	XRCC6	3	233562590	233587621
101112125	ATCAAGTCAAGGAAGATACC	TGG	XRCC6	3	233562590	233587621
101112125	TCAAGTCAAGGAAGATACCT	GGG	XRCC6	3	233562590	233587621
101109605	GGCAGAAGACCACATCACGG	CGG	INPP4A	3	108794010	108911570
101109605	AAGTGAGTTACTACGCCGAG	CGG	INPP4A	3	108794010	108911570
101109605	CTATGACATCGTCACCATCG	GGG	INPP4A	3	108794010	108911570
101109605	TGTTGACGAGAGCTTGACTG	AGG	INPP4A	3	108794010	108911570
101109087	ACTCAGTGGAGAGTCGACCG	AGG	CCDC138	3	66322491	66353282
101109087	TCAGAGAAGAGGTCCTCATG	CGG	CCDC138	3	66322491	66353282
101109087	GATTTGGACATCTTCTCCTG	CGG	CCDC138	3	66322491	66353282
101109087	AGCCCAGCAGGAATTCGCTG	AGG	CCDC138	3	66322491	66353282
105608623	AATGATGGAGAAACGTCCAC	AGG	ASCL4	3	188812997	188813524
105608623	TGATGTAGCCGATGGCGGCG	CGG	ASCL4	3	188812997	188813524
105608623	CGGGTGCGCTGCGTGAACGA	GGG	ASCL4	3	188812997	188813524
105608623	AAGGCGCCGTCCAGCCGTAG	GGG	ASCL4	3	188812997	188813524
101105228	CTTCTGGTCCTCTGGCCGCG	AGG	LOC101105228	3	13821458	13822390
101105228	GGGACTTTCCTCGCGGCCAG	AGG	LOC101105228	3	13821458	13822390
101105229	TTCTCAGGGATGTAACCAAG	AGG	ATAD2B	3	33060773	33187199
101105229	AGTGGGTTGGTGAATCTGAG	CGG	ATAD2B	3	33060773	33187199
101105229	TGACTGCTAGCATAGATCTG	GGG	ATAD2B	3	33060773	33187199
101105229	TTATTGCTGTCTGGAGAACG	AGG	ATAD2B	3	33060773	33187199
101118778	GGCGAGTTTGGAGATCCAGT	CGG	CCDC38	3	177924632	177953013
101118778	GCAAGGCTCCCACCACCCAG	GGG	CCDC38	3	177924632	177953013
101118778	GAATAGCAAGATCACGCAGG	AGG	CCDC38	3	177924632	177953013
101118778	ATGAAGAATCGTTCACACCT	GGG	CCDC38	3	177924632	177953013
101109602	CATGCTGGACTTCATGACCA	CGG	OLFM1	3	1416998	1456446
101109602	GGAGGAGGTCCAGAATCTGA	CGG	OLFM1	3	1416998	1456446
101109602	AACATGTACCACTACGCCTG	GGG	OLFM1	3	1416998	1456446
101109602	GAACATGTCACAGTCCATAG	AGG	OLFM1	3	1416998	1456446
101118779	TGTTCGCCATACTTGCAGAG	CGG	CHKB	3	240949698	240953048
101118779	ATGGTCCCGAATAGCCAGTG	GGG	CHKB	3	240949698	240953048
101118779	ATCTCCAGCAGGTTCATCTG	GGG	CHKB	3	240949698	240953048
101118779	TTGGTCAGGCAGCCTCCGAG	AGG	CHKB	3	240949698	240953048
101103558	TCAGAGACTCTTACCTACGG	CGG	BTBD11	3	188387833	188711537
101103558	GACACAGGCGTACATCAGGG	GGG	BTBD11	3	188387833	188711537
101103558	GCTGATGGAGTGGATCCGGG	TGG	BTBD11	3	188387833	188711537
101103558	GGAGTTCAAGACCATTCAGG	AGG	BTBD11	3	188387833	188711537
100145873	AAGGATACAATCCATCCATG	AGG	RABL2B	3	241089311	241108204
100145873	GTACAAGCACACGGCCACGG	TGG	RABL2B	3	241089311	241108204
100145873	GCACCTGGTATACAGAGCTG	CGG	RABL2B	3	241089311	241108204
100145873	TGTTGCAGACTTCTGGGACA	CGG	RABL2B	3	241089311	241108204
101122179	GTCCAAGACTTCTTCCACCA	CGG	HOXC8	3	142041642	142045200
101122179	CTGTTCTCCAAGTACAAAGG	CGG	HOXC8	3	142041642	142045200
101122179	AGAATTTGGAGGCGTCTCCG	TGG	HOXC8	3	142041642	142045200
101122179	GTCTCATCCATGGAAACATG	AGG	HOXC8	3	142041642	142045200
101111948	CTTCTGATCTTCAGGTCGAG	AGG	LOC101111948	3	13514740	13515814
101111948	GGAGCAAGACACAGCGTCTG	TGG	LOC101111948	3	13514740	13515814
101111948	GAGGCGAGTGTCTGAGTGGA	TGG	LOC101111948	3	13514740	13515814
101111948	GGAGAATATGCACGAGAGAG	TGG	LOC101111948	3	13514740	13515814
101106417	TGCATGCCAGTAGACCATGA	CGG	WDR54	3	102595492	102599367
101106417	CATCCCGCTTCGAGGCTCGG	CGG	WDR54	3	102595492	102599367
101106417	CAATGTTGGGACCCTTGGTG	GGG	WDR54	3	102595492	102599367
101106417	AGTGGCCACTACATCTGTGT	GGG	WDR54	3	102595492	102599367
101106502	TGGTCACAACCAAAGACACA	GGG	RABEPK	3	11053738	11076865
101106502	TCTCTCGGCATCACCAACAG	GGG	RABEPK	3	11053738	11076865
101106502	AAGCTGGTGTGCTCATACCG	GGG	RABEPK	3	11053738	11076865
101106502	GTCACGTGATGGTGGCAGCA	GGG	RABEPK	3	11053738	11076865
101115017	GGAGGACTCGAGGCACCGCA	GGG	SOCS2	3	139298423	139303587
101115017	TTCGCATCGAATACCAAGAT	GGG	SOCS2	3	139298423	139303587
101115017	CCTCCGGGAATGGCGCGGAA	GGG	SOCS2	3	139298423	139303587
101115017	CGCCATTCCCGGAGGACTCG	AGG	SOCS2	3	139298423	139303587
101106068	CTTGGATACGGGTACTACCG	AGG	NUP107	3	162162504	162209715
101106068	CTCTGCATACCTTGAAACAG	CGG	NUP107	3	162162504	162209715
101106068	ACACCTGGGAGGACACAGTG	TGG	NUP107	3	162162504	162209715
101106068	CAGTGCTGTAATGTTACGAG	AGG	NUP107	3	162162504	162209715
101106069	TCAACACACCTACCGGACGG	GGG	ARHGDIB	3	215063935	215083723
101106069	TTTCACAAACGAGGGTCAGG	CGG	ARHGDIB	3	215063935	215083723
101106069	ATACACATACCTGCTACCAC	AGG	ARHGDIB	3	215063935	215083723
101106069	TCATCATCCTCTTCCACGTG	TGG	ARHGDIB	3	215063935	215083723
101103391	GATGAGCGAACGGTGCATGG	TGG	RAB11FIP5	3	101396028	101441029
101103391	CCGCGAGAAGTACAGCACGT	CGG	RAB11FIP5	3	101396028	101441029
101103391	GCTCCCGTTGACACACAGAG	AGG	RAB11FIP5	3	101396028	101441029
101103391	CAAACGGACCTACAGTGACG	AGG	RAB11FIP5	3	101396028	101441029
105607892	ACGTGCAGTTGGTGCTGGAG	CGG	FIGLA	3	99170520	99185198
105607892	CAACGCCAAAGAGCGCGAGC	GGG	FIGLA	3	99170520	99185198
105607892	CCATGGTTTGGCCAAACTGA	AGG	FIGLA	3	99170520	99185198
105607892	GGGATGTCTGCAGGAGCCCG	GGG	FIGLA	3	99170520	99185198
101108560	AGTCTGCGAAACCATCCGTG	GGG	SYCP3	3	183225969	183233135
101108560	TATGGATATGCAGAAAGCTG	AGG	SYCP3	3	183225969	183233135
101108560	CTGCAGTAGTTGAAGATATG	GGG	SYCP3	3	183225969	183233135
101108560	GGGTGAAGTACAGAATATGC	TGG	SYCP3	3	183225969	183233135
101112216	ACTCTACCGAAGAGACCTAG	AGG	RAD51AP1	3	226374763	226392491
101112216	ACACTGCAGTTGGAGACATG	AGG	RAD51AP1	3	226374763	226392491
101112216	AGCCAGACTTCGCAACTGGT	AGG	RAD51AP1	3	226374763	226392491
101112216	AACCAAACGGAAAGAAGTGA	AGG	RAD51AP1	3	226374763	226392491
101106505	GTCGGTTAAGAGGATCCGCG	AGG	PCBP1	3	39968332	39969959
101106505	TCTGGCCAAGCTGAACCAGG	TGG	PCBP1	3	39968332	39969959
101106505	AGAGATCCGCGAGAGTACCG	GGG	PCBP1	3	39968332	39969959
101106505	ACACACTCGGTGACAGACTG	CGG	PCBP1	3	39968332	39969959
105601856	GAAGACCGTGCTGATCACGG	GGG	LOC105601856	3	27867188	27872087
105601856	GAAACGACCACAATTCTGCT	GGG	LOC105601856	3	27867188	27872087
105601856	CTCCTGACAGAAGGAGCGCA	CGG	LOC105601856	3	27867188	27872087
105601856	GCGTTACTGGCTGCACTAGG	TGG	LOC105601856	3	27867188	27872087
101110047	GAATCTCAACGGGCACAGTG	TGG	PTRH1	3	8757677	8759733
101110047	AAAGTGGCTCTGAAGTTGGG	AGG	PTRH1	3	8757677	8759733
101110047	TGAGGCAGCTCATACAGGAA	CGG	PTRH1	3	8757677	8759733
101110047	CAGCTGGGCATCTCCGAGTG	AGG	PTRH1	3	8757677	8759733
101123107	ATTTGCCAAAGAGTAGATGG	GGG	C3H2orf49	3	103648467	103661550
101123107	TTACTGGTAGCGCTCGCCTG	GGG	C3H2orf49	3	103648467	103661550
101123107	AACTGCCGTCAAACACAATG	AGG	C3H2orf49	3	103648467	103661550
101123107	TCCTGGCGACGACGATGGCG	GGG	C3H2orf49	3	103648467	103661550
101105402	TGATGATGAAGTTGTCACCA	TGG	RERG	3	214731112	214866601
101105402	TGGGAATATGATCCCACCCT	CGG	RERG	3	214731112	214866601
101105402	ATATTTGGGAGAGCAGGCGT	GGG	RERG	3	214731112	214866601
101105402	GGTGACAACTTCATCATCAA	TGG	RERG	3	214731112	214866601
101108216	CTGTGTATCTCAGCACCGGG	GGG	ARHGAP8	3	236257406	236310352
101108216	TTGTGGCCACAGATACGACG	AGG	ARHGAP8	3	236257406	236310352
101108216	TGATGACGCGTCTTCCAAAG	CGG	ARHGAP8	3	236257406	236310352
101108216	CAGGTACAAGAAGAACCTGA	AGG	ARHGAP8	3	236257406	236310352
101105405	GGTGGATGGTATTGGTACCA	TGG	LOC101105405	3	175538646	175539584
101105405	TGATCAGCAAGTTGCCCAGC	AGG	LOC101105405	3	175538646	175539584
101102553	GTTGTAGTAAGTACCTAGGG	GGG	TMPRSS6	3	193526936	193566620
101102553	GGTTTGACGCCTATGCACTG	CGG	TMPRSS6	3	193526936	193566620
101102553	GTTTGAGCATGAGATCCTGG	GGG	TMPRSS6	3	193526936	193566620
101102553	GCTGCACGGAGAGCACGAAG	GGG	TMPRSS6	3	193526936	193566620
101118097	AGGACAAATCGATGGCTGTG	CGG	MICAL3	3	230002396	230150033
101118097	AAGGAGTTCCCACAGAACGT	GGG	MICAL3	3	230002396	230150033
101118097	CCCAAGCGTGAATGGCCTGG	AGG	MICAL3	3	230002396	230150033
101118097	AGATGCCTCAGACCTGAATG	CGG	MICAL3	3	230002396	230150033
443396	AGTAACCCAGATGTAGCTAA	GGG	IFNG	3	162701025	162705420
443396	CGGCAGCTCTGAGAAACTGG	AGG	IFNG	3	162701025	162705420
443396	CCAGGTCATTCAAAGGAGCA	TGG	IFNG	3	162701025	162705420
443396	GCCCACCCTTAGCTACATCT	GGG	IFNG	3	162701025	162705420
101122936	CTACATTCCCAACACCAAGG	TGG	CALCOCO1	3	142352923	142367125
101122936	CCTGCAGCTCCAAATTCAAG	CGG	CALCOCO1	3	142352923	142367125
101122936	GGTGCAGCTCAGCTATAGTG	CGG	CALCOCO1	3	142352923	142367125
101122936	GCTGGCAGAGCAGTACAAGG	TGG	CALCOCO1	3	142352923	142367125
101107184	GCAGACCTCTTCACTCACGA	TGG	LOC101107184	3	175792083	175792979
101107184	GTCATGCTGTACAGGAATCG	AGG	LOC101107184	3	175792083	175792979
101107184	GAACTCCCAGGCTAAGTGGT	GGG	LOC101107184	3	175792083	175792979
101107184	GAGCACACAATCTTTAGAAG	AGG	LOC101107184	3	175792083	175792979
100526784	TCCAGAAGGATCATGACCTG	CGG	LOC100526784	3	143629386	143635273
100526784	CTCTTTCCACAGGTATGAGG	AGG	LOC100526784	3	143629386	143635273
100526784	ACCTGCGGATCAGGATTCCG	TGG	LOC100526784	3	143629386	143635273
100526784	GCCACGGAATCCTGATCCGC	AGG	LOC100526784	3	143629386	143635273
101113404	GAGTGTGGGCAGCTACACGG	GGG	SEMA4C	3	109874832	109884495
101113404	TGTCACGTGCTGGATCAGCA	GGG	SEMA4C	3	109874832	109884495
101113404	CTGACCCTGTCCCTAGCCCG	CGG	SEMA4C	3	109874832	109884495
101113404	CCAGAGGATACCGTCTTCCG	GGG	SEMA4C	3	109874832	109884495
654331	CAAGTTGTCCCTAACCAAGG	AGG	LOC654331	3	52796093	52799024
654331	GAAAGGATCAGCTGTCCCAG	AGG	LOC654331	3	52796093	52799024
654331	ACAGACGCAAGGTGTCCTGA	GGG	LOC654331	3	52796093	52799024
654331	CCAGAGGTGCCATAGGCTAT	GGG	LOC654331	3	52796093	52799024
101118520	GCTTACGTCACTGATCGTCG	CGG	TMEM87B	3	112376140	112428010
101118520	AGCTCACGATGATCACCAGG	AGG	TMEM87B	3	112376140	112428010
101118520	CAGATACTCACATTCAGTGG	GGG	TMEM87B	3	112376140	112428010
101118520	CTGTGAAGTTTACCGTAGCG	TGG	TMEM87B	3	112376140	112428010
101113748	GAAGTTGAATGAGAGGAGTG	TGG	PHETA2	3	233927738	233936776
101113748	TGCAGCCCTCCAGCACCACG	AGG	PHETA2	3	233927738	233936776
101113748	GGTGCGCCCACACTTGCTCG	CGG	PHETA2	3	233927738	233936776
101113748	CGGCCTTCCAGGATGAGCGG	CGG	PHETA2	3	233927738	233936776
101113749	GAGAAGATTCAGGAGGCGCG	GGG	SURF6	3	2739401	2747444
101113749	TTACCCGATTTGCGCTTCTG	CGG	SURF6	3	2739401	2747444
101113749	CGGTAGTTCTTGCCCGTCAG	CGG	SURF6	3	2739401	2747444
101113749	CATGACTTCTCTGTTGGCGA	AGG	SURF6	3	2739401	2747444
114113845	CAGTAGCACACGAAGCGCGG	GGG	PAXX	3	897457	899024
114113845	CATCCCTGACCCTTTCAGGG	GGG	PAXX	3	897457	899024
114113845	CATCAGTGTCTGCAACCTGG	AGG	PAXX	3	897457	899024
114113845	CTGGAGCACCTGCTTCACGC	CGG	PAXX	3	897457	899024
101105646	ACAGCTGGAACACACCAAGG	GGG	BICD1	3	195724247	195974587
101105646	CCTTGAATGCAAATACAGGG	TGG	BICD1	3	195724247	195974587
101105646	TGAACAAGTCAGAAACAGGG	TGG	BICD1	3	195724247	195974587
101105646	GGAAGAGGTATTGCAGACTG	TGG	BICD1	3	195724247	195974587
101115448	CATCATTGCAGCCATCCGAG	GGG	LOC101115448	3	13403304	13404245
101115448	GGGCCCACAGAAGGAGAGGT	GGG	LOC101115448	3	13403304	13404245
101115448	GAAGCTGTCAGTGATTGCAC	AGG	LOC101115448	3	13403304	13404245
101115448	TGCGTGTTTGCCAGCATCTG	TGG	LOC101115448	3	13403304	13404245
101115449	CAAGCTGGAAGTGATTGAGA	GGG	STARD7	3	110341845	110362150
101115449	GGACGAGGAGAGGATCCGGG	AGG	STARD7	3	110341845	110362150
101115449	GGGATTATGTGTACGTTCGG	CGG	STARD7	3	110341845	110362150
101115449	GCGAGCTCTCCGAGTACAGG	CGG	STARD7	3	110341845	110362150
101111786	CCAGATCTTCCAGAACAACG	TGG	GLT6D1	3	3813792	3817065
101111786	CAAAGTGTTCATCGTCACCG	AGG	GLT6D1	3	3813792	3817065
101111786	TCGTGGTCGTGATCACATCG	GGG	GLT6D1	3	3813792	3817065
101111786	AGGCTGCACCAGTGATAACG	GGG	GLT6D1	3	3813792	3817065
101123285	GAACACGCTTAAGAGCAGGT	GGG	SH3BP1	3	230322482	230335370
101123285	TCTCGCAGGTGGATTCCCAG	AGG	SH3BP1	3	230322482	230335370
101123285	GTGGTGGACAGAGCCATGAG	GGG	SH3BP1	3	230322482	230335370
101123285	AGGTTGCTGAGGTTCTCGTG	GGG	SH3BP1	3	230322482	230335370
101110140	AGAGCCAATGAGACGCCAGG	GGG	IFFO1	3	224619189	224632323
101110140	GCTTGGCGGTGATGTCAATG	CGG	IFFO1	3	224619189	224632323
101110140	GCGCGTGAATGAGCTCCAGG	AGG	IFFO1	3	224619189	224632323
101110140	CCAAGTGGTCGCCTCCCAAG	GGG	IFFO1	3	224619189	224632323
101114183	CCAGCTGCTCATCTTCACCG	AGG	LOC101114183	3	13327781	13332876
101114183	CCGTGACAGAGGTAAAGCAG	AGG	LOC101114183	3	13327781	13332876
101114183	CATAAGCAGGATATGCAGGA	GGG	LOC101114183	3	13327781	13332876
101114183	CCTAGGTAATGGACTCATCG	TGG	LOC101114183	3	13327781	13332876
101123282	ACTTGAAGAAGACCCAAGCA	AGG	CLHC1	3	73654327	73688727
101123282	AGAGTGTGCTGTAATGAGGA	AGG	CLHC1	3	73654327	73688727
101123282	CCACAGCGTTGGTATACCAC	AGG	CLHC1	3	73654327	73688727
101123282	TCAACTGGGTCACCCAAGAA	AGG	CLHC1	3	73654327	73688727
101103390	GATGTGTGGGAAGTGCAGCG	TGG	TOR1A	3	6848115	6856167
101103390	GAAATGGACAAGATGCACGC	CGG	TOR1A	3	6848115	6856167
101103390	GGCGCCGCCATTCTTCAAAG	GGG	TOR1A	3	6848115	6856167
101103390	GGTAGGAGATGTAGCCGGTG	AGG	TOR1A	3	6848115	6856167
114113728	TTGATGAATTCTGCCAGCGG	CGG	LOC114113728	3	96162997	96310192
114113728	TGAATTCTGCCAGCGGCGGA	AGG	LOC114113728	3	96162997	96310192
114113728	GTATGCTGGCCTTCCGCCGC	TGG	LOC114113728	3	96162997	96310192
114113728	CGCTGGCAGAATTCATCAAA	AGG	LOC114113728	3	96162997	96310192
101111090	CTACACGGTGAGCATCAGCG	AGG	CELSR1	3	237595501	237743194
101111090	CTCCACCACGATGTGCACGG	TGG	CELSR1	3	237595501	237743194
101111090	GGTTGTCGTTCTGATCCAGG	AGG	CELSR1	3	237595501	237743194
101111090	CAAAGACATCAAGTACCTGG	CGG	CELSR1	3	237595501	237743194
101118006	GGTTGACAAGTGATCCACAG	TGG	LOC101118006	3	176732201	176733138
101118006	CCTAGAAATAGCATTCACGT	CGG	LOC101118006	3	176732201	176733138
101118006	GACTCTACTGCTCATGATGG	TGG	LOC101118006	3	176732201	176733138
101118006	TGTGCAGGAAAGCTGCAAGA	TGG	LOC101118006	3	176732201	176733138
101102887	CCGGCCGTACCTCAGTCTCG	CGG	RNF181	3	61448226	61461327
101102887	GGATCCCGTTCACGATCCAA	CGG	RNF181	3	61448226	61461327
101102887	TGCTGCTGGAGCTTGCAAGG	TGG	RNF181	3	61448226	61461327
101102887	GAATGCAGTTGGAATGGAAG	AGG	RNF181	3	61448226	61461327
101108737	GACACCTATGAACTGTCAGG	GGG	DNM1	3	8291321	8334916
101108737	GTGACAATGCCAGATCCTCG	GGG	DNM1	3	8291321	8334916
101108737	CCTGTGGGAACCTACCCTGG	GGG	DNM1	3	8291321	8334916
101108737	AAGCCAGCTCAATATCGATG	AGG	DNM1	3	8291321	8334916
443360	CTGTTACGATGTCGGCGACG	GGG	HOXC9	3	142051006	142054267
443360	CTACATGTACGGCTCGCCCG	GGG	HOXC9	3	142051006	142054267
443360	TTGGGCGCGAAGCTACAGGA	CGG	HOXC9	3	142051006	142054267
443360	TAGACCACGGACGACTGCGA	GGG	HOXC9	3	142051006	142054267
443404	CGTTCAGGATGCATTCCTGG	TGG	IL1A	3	64222012	64233029
443404	TATGTCAGGTCCATACCTGA	CGG	IL1A	3	64222012	64233029
443404	ATTGCCAATGATACCGAAGA	AGG	IL1A	3	64222012	64233029
443404	ACAACTGACCTTTAGCAAGA	CGG	IL1A	3	64222012	64233029
101115110	GCTGAAGGGTCACATCAACA	GGG	LOC101115110	3	219014074	219015003
101115110	GTGAGAATAAGGCTGACAGT	AGG	LOC101115110	3	219014074	219015003
101115110	TGAAGAACAGAAGCTCAACC	TGG	LOC101115110	3	219014074	219015003
101115110	TCTTTCTGTTGTGTCTCCAA	AGG	LOC101115110	3	219014074	219015003
101112803	CAATAGCAGGACAGACAGGG	AGG	CCDC134	3	233680923	233697389
101112803	GATGTTTGAGGTGAAGCGGA	GGG	CCDC134	3	233680923	233697389
101112803	TATCTCCAGGCTCGGGTCCA	GGG	CCDC134	3	233680923	233697389
101112803	TCCTGGATGTCATGCTCAAG	GGG	CCDC134	3	233680923	233697389
105614925	GTTGGCGTTGTAGACCACCG	TGG	KCNA1	3	226056093	226062994
105614925	CATGAACTTCATCGACATCG	TGG	KCNA1	3	226056093	226062994
105614925	CATCCTCAGAGTCATCAGGT	TGG	KCNA1	3	226056093	226062994
105614925	GCCGCTGGACATGTTCTCCG	AGG	KCNA1	3	226056093	226062994
101102385	TGGAGGCCGAGTTCTCCGAC	TGG	SGSM3	3	232576489	232585375
101102385	GCAGGTCTTTCTCGATCTGC	CGG	SGSM3	3	232576489	232585375
101102385	CACTCAGTACTCCATCGCGG	GGG	SGSM3	3	232576489	232585375
101102385	AAGAAGCCTTCGCTGCTCGG	GGG	SGSM3	3	232576489	232585375
101109082	AATCTCTTCAGTCACGAAGG	CGG	SOCS5	3	82819817	82890092
101109082	CGCTGTGTTTGCAGTCACGG	AGG	SOCS5	3	82819817	82890092
101109082	GACTTCAAAGGAGAGAGCGG	CGG	SOCS5	3	82819817	82890092
101109082	TCTGGAGCAAGTCCGGCACG	AGG	SOCS5	3	82819817	82890092
101106758	TCAAACCATAGTAGGCAAGG	AGG	TMTC2	3	126450801	126886366
101106758	GACAAAGACATCATAAACGG	CGG	TMTC2	3	126450801	126886366
101106758	TGTGAAGAGACCAGTGACCG	CGG	TMTC2	3	126450801	126886366
101106758	GTATCTCAACACCCTGAGTG	CGG	TMTC2	3	126450801	126886366
101112127	GTGGCCACAACAGACCATGG	TGG	VWA3B	3	109116623	109303223
101112127	TGAGTCGGTGCAGACCAGTG	CGG	VWA3B	3	109116623	109303223
101112127	CATTGCACACATGTGCCAGA	GGG	VWA3B	3	109116623	109303223
101112127	AGGATGTAGACACAATCACT	AGG	VWA3B	3	109116623	109303223
101119894	ACCCAATTTCCGAATCACGG	TGG	GPD1	3	146118532	146132519
101119894	GTGTTTGAGGAAGACATCGG	GGG	GPD1	3	146118532	146132519
101119894	CTTAATAAGAGACACGCCAA	TGG	GPD1	3	146118532	146132519
101119894	CATATAACTCCAACACACGT	GGG	GPD1	3	146118532	146132519
101106759	AGACACACAGAAACAACCGA	GGG	MDM1	3	162532049	162560901
101106759	TTGAGGAGACATCCCAACAG	CGG	MDM1	3	162532049	162560901
101106759	AGTCCTGTAATTCCTCAGTG	GGG	MDM1	3	162532049	162560901
101106759	AGCTACCTCAGAGAATGATG	TGG	MDM1	3	162532049	162560901
101102382	ATCAGCACTGATGACCAAGA	AGG	GPR107	3	6584172	6641976
101102382	ACATACTGCGTGGAACACCA	AGG	GPR107	3	6584172	6641976
101102382	CTTTCAGTGAATGAACCGAA	AGG	GPR107	3	6584172	6641976
101102382	GGTGGACTCTATGATGATGT	AGG	GPR107	3	6584172	6641976
101118521	GAAGTGATCAATGACTCGGG	AGG	LOC101118521	3	177522216	177523157
101118521	CTCAGACATGAAGTTGACCA	TGG	LOC101118521	3	177522216	177523157
101118521	CGGCCACCAGCTGAGTGCAA	AGG	LOC101118521	3	177522216	177523157
101118521	TGTAACAGAAGGGTTTGTCC	TGG	LOC101118521	3	177522216	177523157
101109085	AGTGGCGAGGGAAAGCGCAC	AGG	ST13	3	232943503	232969429
101109085	CCTCAGGAAGCGCATCTCCT	CGG	ST13	3	232943503	232969429
101109085	TCAAGTGAGGAAAGTGATCT	AGG	ST13	3	232943503	232969429
101109085	CATCATCTCCTCAGTTATCT	AGG	ST13	3	232943503	232969429
101103139	CATAGTGCAGAGACTTAGCG	TGG	TMEM150A	3	61462222	61466477
101103139	CTGTGCCCTCTCCTACCACG	GGG	TMEM150A	3	61462222	61466477
101103139	GAGCGTCGTAGTGTTGACCC	AGG	TMEM150A	3	61462222	61466477
101103139	TGCCAGCACAATCCGCAGGT	AGG	TMEM150A	3	61462222	61466477
101109607	GGAGAGACATGCTTCACCTG	AGG	DNAJB7	3	232973928	232975745
101109607	TCATGGCCCAGTGAACCAAA	TGG	DNAJB7	3	232973928	232975745
101109607	AGAAGTAGCTGAGGCATATG	AGG	DNAJB7	3	232973928	232975745
101109607	AGTAATTCAAGGCGCGCCGA	TGG	DNAJB7	3	232973928	232975745
101102133	CAATGAGGAGAAGATCAACG	CGG	SPTBN1	3	74225697	74435236
101102133	GTTCAACACTTACCGCACTG	TGG	SPTBN1	3	74225697	74435236
101102133	AAACGAGATTGACAACTACG	AGG	SPTBN1	3	74225697	74435236
101102133	CTTGCTCGAAGTGGCCACTG	CGG	SPTBN1	3	74225697	74435236
101116221	TGGGTAGAGAGGAAGACGAG	CGG	GPAT2	3	110499248	110511964
101116221	GATGGCCGTGCTCATCACCG	CGG	GPAT2	3	110499248	110511964
101116221	TGCAAGAGCTGTGGTCCACG	CGG	GPAT2	3	110499248	110511964
101116221	TGTGAGGCATCCTGGCAGGG	TGG	GPAT2	3	110499248	110511964
101114767	CTGGTATACACGTTGCACAA	AGG	EGFL7	3	2889938	2899009
101114767	ACAGAGGCTCCAGTCGAGGG	TGG	EGFL7	3	2889938	2899009
101114767	CAGCCACCGTGCCAGAACGG	AGG	EGFL7	3	2889938	2899009
101114767	CAGCACTGTGTCAACACGGC	GGG	EGFL7	3	2889938	2899009
101103966	GTGCTAACAGGCCAGTGGAA	AGG	DERA	3	213928903	214048380
101103966	TGTGACATCCCAGTGGCATC	AGG	DERA	3	213928903	214048380
101103966	TACCGAGCTCCGTGCCCTGC	TGG	DERA	3	213928903	214048380
101103966	CATTCTCTGCTAGTGGCCAC	TGG	DERA	3	213928903	214048380
101103144	AGACGGTGACCAAAGGAACA	GGG	C3H22orf23	3	230577213	230584905
101103144	CAACCCAACTTCCAGCCAGA	GGG	C3H22orf23	3	230577213	230584905
101103144	CAGGAGATGCCAAGCCAACG	GGG	C3H22orf23	3	230577213	230584905
101103144	TTCCTCCGGCTCCTTCCCGG	TGG	C3H22orf23	3	230577213	230584905
101122941	TCAGTGATTATGTAGAACGG	GGG	ABL1	3	5931115	6069638
101122941	CTTAGGCTACAATCACAATG	GGG	ABL1	3	5931115	6069638
101122941	GCTGCCGGTGAAGAGGAGAG	CGG	ABL1	3	5931115	6069638
101122941	GTCCTTGAAGACCTCGTCGG	CGG	ABL1	3	5931115	6069638
100135690	GAAAGGGTACAAGCTTCCAA	CGG	PSMB7	3	11688680	11745224
100135690	GGATAGATGCTGTAGAGGTG	AGG	PSMB7	3	11688680	11745224
100135690	TCAGTGTATGAACCACCAGT	TGG	PSMB7	3	11688680	11745224
100135690	CAGATACAAGGGCAACTGAA	GGG	PSMB7	3	11688680	11745224
101121504	AGGAGGGATCAACTTCACGG	TGG	AMDHD1	3	177959356	177973964
101121504	ACTCTTGCACTCCACCAGCG	TGG	AMDHD1	3	177959356	177973964
101121504	ACCTCTTACTGGAGAATGCG	CGG	AMDHD1	3	177959356	177973964
101121504	ATACCTCAGCAGCCTTCATG	GGG	AMDHD1	3	177959356	177973964
114113735	CGGCACTACTCCTCCCAGGG	CGG	LOC114113735	3	109874471	109875769
114113735	GCGCGGACCGGACAGTACGA	GGG	LOC114113735	3	109874471	109875769
114113735	GTGGTCGGAGCCGAACGCGA	GGG	LOC114113735	3	109874471	109875769
114113735	GAAATCCGATCTCACAACAT	CGG	LOC114113735	3	109874471	109875769
101107686	CTGAGCATAGGTGAACACCC	AGG	SPRYD4	3	174778773	174780919
101107686	CAGTGGCAGGCATTACTGGG	AGG	SPRYD4	3	174778773	174780919
101107686	AGGTGTCAAATACGGCATGG	TGG	SPRYD4	3	174778773	174780919
101107686	TCTTGCGCCACGGATGAACA	GGG	SPRYD4	3	174778773	174780919
101117488	ACCAGCATAGATACCCATAG	GGG	PDZRN4	3	156148366	156567871
101117488	AACAACCATGAGAAGGACAG	CGG	PDZRN4	3	156148366	156567871
101117488	TCTGACAGTCTGTTACCGAA	CGG	PDZRN4	3	156148366	156567871
101117488	ATGCAAGATAAGGAAGCACG	GGG	PDZRN4	3	156148366	156567871
101122098	GGTGGTCGCTGATGTACGGA	AGG	TBC1D15	3	114074731	114146615
101122098	GAACAGTTACGAAGCAGAGT	GGG	TBC1D15	3	114074731	114146615
101122098	GTAGGAGGCAAAGCACCAAA	AGG	TBC1D15	3	114074731	114146615
101122098	ATGAAGGCCAAGATAATCCA	GGG	TBC1D15	3	114074731	114146615
114113789	GTCATCTGACAGTCCCAGGA	GGG	LOC114113789	3	177075862	177077131
114113789	GTCAGATGACGCACAATTTC	AGG	LOC114113789	3	177075862	177077131
114113732	TTTACAAGGAGCAAAGACAC	TGG	C3H2orf15	3	108277562	108278583
114113732	GGTATGAGGCAGTATCTAAC	TGG	C3H2orf15	3	108277562	108278583
114113732	AGTGTCTTTGCTCCTTGTAA	AGG	C3H2orf15	3	108277562	108278583
114113732	CCTAAGTAAATCCGCTACTC	AGG	C3H2orf15	3	108277562	108278583
101104137	GATGACACCCTACTATCCAG	TGG	LOC101104137	3	75169208	75193130
101104137	CCGGTGTTATTGGTCCTCTG	CGG	LOC101104137	3	75169208	75193130
101104137	GCTCTCACCACAAGAGTGGG	CGG	LOC101104137	3	75169208	75193130
101104137	CTCTCCGGAAGGAGACGTGG	CGG	LOC101104137	3	75169208	75193130
114113811	CCCACCAAACCGGAATTGGA	AGG	LOC114113811	3	207442458	207475634
114113811	GAATTGGAAGGACCCACTAA	TGG	LOC114113811	3	207442458	207475634
114113811	GGGTCCTTCCAATTCCGGTT	TGG	LOC114113811	3	207442458	207475634
114113811	TTAGTGGGTCCTTCCAATTC	CGG	LOC114113811	3	207442458	207475634
101107779	ACGTGGCTCAAGGGACTGCG	CGG	SLC48A1	3	148935476	148944113
101107779	TGTACATGCAGGATTACTGG	AGG	SLC48A1	3	148935476	148944113
101107779	CACGGAGCTGAGACCCGAGT	AGG	SLC48A1	3	148935476	148944113
101107779	TGTAGACCACCGTCCAGACG	AGG	SLC48A1	3	148935476	148944113
101107778	CTTCGTCATAGCAGGCTCGG	GGG	UXS1	3	65199660	65256284
101107778	TGAACTGATCAACCACGACG	TGG	UXS1	3	65199660	65256284
101107778	CGGTCATGAAGTGACTGTGG	TGG	UXS1	3	65199660	65256284
101107778	CTCACCTCCATACACCTCTG	AGG	UXS1	3	65199660	65256284
101114433	GCTTCTCGATTGCTATGACA	AGG	WASHC4	3	186458584	186516700
101114433	TTAGCAGTTAGAGTGATCGC	TGG	WASHC4	3	186458584	186516700
101114433	CAGTTTGATTCTCTCAATGG	AGG	WASHC4	3	186458584	186516700
101114433	AGCGCAGTCACTTACCAAGT	AGG	WASHC4	3	186458584	186516700
101118012	GGCCGAAGATGGAGTACGCG	GGG	ODF3B	3	240877535	240879571
101118012	AGGGCATAGTGTAGGTCCCG	GGG	ODF3B	3	240877535	240879571
101118012	CTCCATCTACGGCCGCAGTG	CGG	ODF3B	3	240877535	240879571
101118012	TCATGCGAGCGGGCACCAGG	TGG	ODF3B	3	240877535	240879571
101110136	CATCACTGCGAAGAGCCCAG	TGG	EP300	3	233141845	233207640
101110136	GGAAGAAGTGAACACTATCG	AGG	EP300	3	233141845	233207640
101110136	TGTAGTAAGTGGCATCACGA	GGG	EP300	3	233141845	233207640
101110136	TGGCTCCCTTGAGACCCGGG	AGG	EP300	3	233141845	233207640
443240	CCAAGCGCCAGAAGTACGAG	CGG	LOC443240	3	230881983	230906862
443240	CCAGTCGAAGACGTAGTCGT	AGG	LOC443240	3	230881983	230906862
443240	GGTGGATGAAGTTCTTGGAG	TGG	LOC443240	3	230881983	230906862
443240	GAACCATGGAGCTGCGTGTG	GGG	LOC443240	3	230881983	230906862
101119381	GAGAACGAGAGGCTAAAGGT	GGG	ODF2	3	8101619	8132025
101119381	GACACTATTGAAACGGCTGG	CGG	ODF2	3	8101619	8132025
101119381	CGGACATCAACACCCTAACG	AGG	ODF2	3	8101619	8132025
101119381	GAGGTCACTTAACCGCATCA	CGG	ODF2	3	8101619	8132025
101112473	CCACCCGTGCTGGTTCACCA	GGG	REXO4	3	2677731	2685753
101112473	GTTTGACGATGTTGACCCAG	CGG	REXO4	3	2677731	2685753
101112473	AAGCAAAGAGAGATGCGATG	GGG	REXO4	3	2677731	2685753
101112473	ACATAAGAAGCGGAAAGCTG	AGG	REXO4	3	2677731	2685753
101116898	AGCCACGTTATATAACACAG	AGG	APLF	3	41544768	41643049
101116898	AACAGCCAAATCCTTCTGAG	AGG	APLF	3	41544768	41643049
101116898	ATCACAGAAAGACTTGCTCA	GGG	APLF	3	41544768	41643049
101116898	AACCTTTCAGGCATCAGTGG	AGG	APLF	3	41544768	41643049
101116899	GATATGTGGATCCCTCCCAG	TGG	DIP2B	3	145137370	145368229
101116899	CAGTTACAGATGACTCCCAG	TGG	DIP2B	3	145137370	145368229
101116899	AGTGAGACAGCATTGCAAGG	CGG	DIP2B	3	145137370	145368229
101116899	TGATCCAGTCATGTTCATGG	TGG	DIP2B	3	145137370	145368229
101115356	TAGGAGATACAGCAGCACCA	AGG	SOX5	3	205132332	205599843
101115356	TAGTTGGGATCAGCTGTACA	GGG	SOX5	3	205132332	205599843
101115356	TGAGGTAGATGAGTTGTGTG	GGG	SOX5	3	205132332	205599843
101115356	TTGCCTTGGTGACAGCATCA	TGG	SOX5	3	205132332	205599843
101120656	TGGTGTCCACAATGACACTG	CGG	LRP1	3	174039375	174119863
101120656	AGAGACGACTGTCTCCACGC	CGG	LRP1	3	174039375	174119863
101120656	GCACGCCTTTCACTCCCAGG	CGG	LRP1	3	174039375	174119863
101120656	CCACTGCAATGCCCTCCACG	CGG	LRP1	3	174039375	174119863
101113926	GGCGAAAGCTGAAGTCACCG	GGG	CRB2	3	12793353	12815196
101113926	CCATTACCTTCATAGCCGAG	GGG	CRB2	3	12793353	12815196
101113926	TGAGGTTCCAGGACTGCCCG	CGG	CRB2	3	12793353	12815196
101113926	CTCGAAGGTAGGGATGCAGG	TGG	CRB2	3	12793353	12815196
101113479	AGCTGGTACAGCTCCTCACG	CGG	KHK	3	35703391	35718992
101113479	GGGCAGGTCTTGCCTCAATG	TGG	KHK	3	35703391	35718992
101113479	GGTGTTTGTCAGCAAAGATG	TGG	KHK	3	35703391	35718992
101113479	GTCCGCTAAAGACTTTGAGA	AGG	KHK	3	35703391	35718992
114114076	ACCCTGCCCAAGGAGCTGAG	GGG	LRTM2	3	229067953	229075288
114114076	CGTTGAGAGACAGGTCCAGG	TGG	LRTM2	3	229067953	229075288
114114076	GCTATTCTGATCCTCCAGCT	GGG	LRTM2	3	229067953	229075288
114114076	AGCGCTTGAAGTCCCGCAGG	TGG	LRTM2	3	229067953	229075288
101105900	GGACAGCAATGCCTTCACCC	GGG	JOSD1	3	231147272	231158472
101105900	CAGGCTATCGCCAAACACCA	TGG	JOSD1	3	231147272	231158472
101105900	CATAACGTTTGTGAGAGCAA	TGG	JOSD1	3	231147272	231158472
101105900	AGGCTATGAAGCTGTTTGGT	GGG	JOSD1	3	231147272	231158472
101108473	AGAGAGCGTGAAGAGCAGTG	TGG	PAN2	3	174864085	174877877
101108473	GGTACTTCTTAGAGACCATG	TGG	PAN2	3	174864085	174877877
101108473	GACCTACCACCAGCGCAAGG	AGG	PAN2	3	174864085	174877877
101108473	GAAGGAACTAGGCAGTCCAG	AGG	PAN2	3	174864085	174877877
101123368	TGAAGCCTACTTGCTCACAG	CGG	LOC101123368	3	185330435	185411744
101123368	AGTGGAGCTCGTCAGCACAG	TGG	LOC101123368	3	185330435	185411744
101123368	GATCTCTATACAACCTGACA	GGG	LOC101123368	3	185330435	185411744
101123368	CTTGCTGGGTCAGACATACG	GGG	LOC101123368	3	185330435	185411744
101120214	GATAAAGAAAGGTGTCACTG	AGG	NSMCE1	3	116031862	116067037
101120214	GCAGCTGCAGAAATCGCCGG	TGG	NSMCE1	3	116031862	116067037
101120214	CTGATTATCGACTCAGACAC	TGG	NSMCE1	3	116031862	116067037
101120214	CGGGAGACCCATTTACGCGC	TGG	NSMCE1	3	116031862	116067037
114113810	CAAGTTATTGATCTGACCCA	GGG	LOC114113810	3	207324190	207400406
114113810	ACCTCACACCTAGATCCTGG	AGG	LOC114113810	3	207324190	207400406
114113810	ACAAACATGCACAAACAGGA	GGG	LOC114113810	3	207324190	207400406
114113810	TGAAGTATTGAATTGGCGCG	AGG	LOC114113810	3	207324190	207400406
101113223	CAGCACGCCGAGTAGAATGG	CGG	DBX2	3	151728288	151764822
101113223	TCTACTTCCAAAGCTCGGAG	GGG	DBX2	3	151728288	151764822
101113223	GGAGGCCACCACGTCCCAGT	AGG	DBX2	3	151728288	151764822
101113223	AACGCCCACCGTGTGCCGTA	GGG	DBX2	3	151728288	151764822
101117237	AAACACATTCCAGATCCACG	GGG	PARP11	3	226909012	226945313
101117237	AGCAGATGAACCTCACCACG	GGG	PARP11	3	226909012	226945313
101117237	GTGTTCACGTTCTCCCAGTG	TGG	PARP11	3	226909012	226945313
101117237	CACCAGCAGTGAGTTCGTGG	AGG	PARP11	3	226909012	226945313
101115778	GGACATGATCCAGAACGACG	GGG	LOC101115778	3	66054122	66073135
101115778	CTGATTGCAGATCATCTACG	TGG	LOC101115778	3	66054122	66073135
101115778	CAGCACATACCTGAGTTGAG	GGG	LOC101115778	3	66054122	66073135
101115778	ATACCTGCAACCGGAAACCA	AGG	LOC101115778	3	66054122	66073135
101103884	CGCCGTCCATGACATCACGG	TGG	LCLAT1	3	38956365	39148407
101103884	AGATCCACTTCCACGTCCAC	CGG	LCLAT1	3	38956365	39148407
101103884	GACCATGCTTGGTGTGAAAG	TGG	LCLAT1	3	38956365	39148407
101103884	AACTCCTTCTATTCCCTGAG	GGG	LCLAT1	3	38956365	39148407
101115779	CTGCTGCTTGAAGAGGTACG	AGG	CEP83	3	140001480	140142664
101115779	CGTCCATATTGGTAACTGAA	TGG	CEP83	3	140001480	140142664
101115779	GTACAAGCTGCCAAAGAAGA	AGG	CEP83	3	140001480	140142664
101115779	TAAACTACAGGCTGAACGCT	TGG	CEP83	3	140001480	140142664
101107434	CTTCCGCAGGGTCTTGACGG	CGG	SCUBE1	3	234940014	235065651
101107434	GTCACACTTGAGGGTCACAA	AGG	SCUBE1	3	234940014	235065651
101107434	ACATGTGCAGTGAACAATGG	AGG	SCUBE1	3	234940014	235065651
101107434	TGAGAATGACTACTACAACG	GGG	SCUBE1	3	234940014	235065651
101122940	GCACACTTTGATCCACGGCG	CGG	LOC101122940	3	221299425	221370306
101122940	TCACGCTGAAGGAGACACAG	TGG	LOC101122940	3	221299425	221370306
101122940	ACTTACCCTGATACTGAGGG	AGG	LOC101122940	3	221299425	221370306
101122940	TGCAGAGCACCACTTCACCG	TGG	LOC101122940	3	221299425	221370306
101113142	CGAATTCTGTGAGCATTGTG	TGG	LOC101113142	3	176935934	176936872
101113142	TCTTTAGTTCATGGCTAGGA	GGG	LOC101113142	3	176935934	176936872
101113142	GGAGAAGTGATCAATTATGT	TGG	LOC101113142	3	176935934	176936872
101114265	CACCAACATCCACAGCATGG	AGG	DDX11	3	227787247	227820132
101114265	GGTGGTGAAGGAATGCCGGG	CGG	DDX11	3	227787247	227820132
101114265	TTCTCTGCATCTCCACACAG	CGG	DDX11	3	227787247	227820132
101114265	TGGCAGTGGTGAGAGCCTCG	AGG	DDX11	3	227787247	227820132
101114692	CACCAAGTTATGGATGACGT	TGG	ORMDL2	3	175347441	175350459
101114692	CCGAGCCTTTCCTTGGTCAG	GGG	ORMDL2	3	175347441	175350459
101114692	GTGTCCCTTTCACCGTATGT	AGG	ORMDL2	3	175347441	175350459
101114692	ACTGGGAACAGATGGACTAC	GGG	ORMDL2	3	175347441	175350459
101121002	AGGTGAGCCTCGTAGCTGGG	GGG	DDN	3	147139378	147143417
101121002	AGACGCCTTCCCGACGAGTG	GGG	DDN	3	147139378	147143417
101121002	AGGACGTCCCGGTAGATCCG	AGG	DDN	3	147139378	147143417
101121002	AAGTCCATGAGCTGTCGAGG	AGG	DDN	3	147139378	147143417
101116220	GTACACGTCCATTACACCTC	TGG	LOC101116220	3	13482727	13483680
101116220	AGGGTTGGCCAGAGGTGTAA	TGG	LOC101116220	3	13482727	13483680
101114695	CCTTGTGGAATGCAGAAGGG	CGG	ARID5A	3	110129562	110142222
101114695	GAAGCAGCCGGTGACAACGG	GGG	ARID5A	3	110129562	110142222
101114695	GGAGCCGTTTGTAGGCCTCA	GGG	ARID5A	3	110129562	110142222
101114695	AGCAGGGACCTTGGTCATGG	GGG	ARID5A	3	110129562	110142222
101122775	TGGAGTTATGATGAGTCGAG	CGG	KCMF1	3	60868433	60946368
101122775	GAAGCCATGGATCCCATAGC	TGG	KCMF1	3	60868433	60946368
101122775	CGCAGAAACATCAACAGAAG	TGG	KCMF1	3	60868433	60946368
101122775	AAAGGATATTAAATCTCTAG	GGG	KCMF1	3	60868433	60946368
101105901	ACCTGCAGGATATTCGACGT	GGG	DOLPP1	3	7511439	7520778
101105901	CGGCAGATCTCGTTCCTGGG	GGG	DOLPP1	3	7511439	7520778
101105901	GTCTCCGGGTAAGATGGCAG	CGG	DOLPP1	3	7511439	7520778
101105901	ACTTGGTGCCCACTGCCGTG	TGG	DOLPP1	3	7511439	7520778
101122513	TTGTCACCACATAACAGCAG	CGG	LOC101122513	3	147611246	147614018
101122513	TTCTTCGTTATATTTCTTGG	GGG	LOC101122513	3	147611246	147614018
101104222	TTCCAGCGTCATGGGCCGGG	TGG	LOC101104222	3	174380094	174387153
101104222	CAAGACAGATAGCGTTGCTG	CGG	LOC101104222	3	174380094	174387153
101104222	AGCCCTAAGGCACTTTCTCA	GGG	LOC101104222	3	174380094	174387153
101104222	TGCAATAGCCTCCACCAAAG	AGG	LOC101104222	3	174380094	174387153
101121927	GAAAGCCGATCTGACTGGGT	AGG	FEZ2	3	93038344	93082107
101121927	TCTCAGCTCCTCATCATCTG	AGG	FEZ2	3	93038344	93082107
101121927	CAAATGCAAGGTCCTAGTAT	GGG	FEZ2	3	93038344	93082107
101121927	AAACTCCAGCTCGTCTCGCA	GGG	FEZ2	3	93038344	93082107
101122772	CCACGTCACGCCAACAACAG	GGG	CNOT2	3	160338019	160464196
101122772	GCACTAGGCCTTCCAATGAG	GGG	CNOT2	3	160338019	160464196
101122772	ACCAGCAAATGAGCAATCCC	AGG	CNOT2	3	160338019	160464196
101122772	TCTCACCATCAGGTAACACC	TGG	CNOT2	3	160338019	160464196
101104225	TTACGCTGTGAAATCTGCAG	CGG	STRAP	3	214060453	214080813
101104225	GAAGAACCTAAGGAAATCAG	CGG	STRAP	3	214060453	214080813
101104225	CAGTATGGAATACATTCCTG	AGG	STRAP	3	214060453	214080813
101104225	TAAACACATTGTGAAGACGG	TGG	STRAP	3	214060453	214080813
105606425	GTTGTGAAACCTATGAACGA	AGG	LOC105606425	3	64059647	64066707
105606425	CCTCAAGGCAGTCCCAGACA	AGG	LOC105606425	3	64059647	64066707
105606425	ACTCATCTTCATGGAACTCG	CGG	LOC105606425	3	64059647	64066707
105606425	CCTTCTTTGCAACTAAAGGT	AGG	LOC105606425	3	64059647	64066707
101105735	CATGTGGGTGGTGAGCTACG	TGG	ADCY6	3	147308653	147328562
101105735	ATGCGCGTGGGCATCCACAG	CGG	ADCY6	3	147308653	147328562
101105735	CAGGCATTTCAAGAGACCCG	CGG	ADCY6	3	147308653	147328562
101105735	ACAGCAGGAAGATCCCGGCG	TGG	ADCY6	3	147308653	147328562
101105144	CTTACTTCTTCAACTCGGGA	GGG	SNRPG	3	39773269	39780797
101105144	ACTTACTTCTTCAACTCGGG	AGG	SNRPG	3	39773269	39780797
101105144	GCATACTTACTTCTTCAACT	CGG	SNRPG	3	39773269	39780797
101105144	CATACTTACTTCTTCAACTC	GGG	SNRPG	3	39773269	39780797
101116035	ACCCAGACTGTGCAGCAGCG	TGG	MDH1	3	46622844	46647131
101116035	GTCTTCGGTAAAGACCAGGT	AGG	MDH1	3	46622844	46647131
101116035	ATTTCCCACCACAATAACCT	AGG	MDH1	3	46622844	46647131
101116035	CATGCCAAAGTCAAACTGCA	AGG	MDH1	3	46622844	46647131
100270720	AAACTCGTAGATAGCCGCGG	AGG	NDUFA12	3	140662100	140689784
100270720	AACACATTCTGGGATGTGGA	TGG	NDUFA12	3	140662100	140689784
100270720	CCATCCAGGCCGACACCGAT	GGG	NDUFA12	3	140662100	140689784
100270720	GTGAGGGTTGGCACATTAGT	GGG	NDUFA12	3	140662100	140689784
101105732	TTGTCCAGTCTCATTAGCTG	GGG	PBX3	3	10395580	10619241
101105732	ACACAGGACACTGAAGAGCG	CGG	PBX3	3	10395580	10619241
101105732	TTTCAGGTCCTGAGAAAGGT	GGG	PBX3	3	10395580	10619241
101105732	GGTTTGGCAACAAACGAATC	AGG	PBX3	3	10395580	10619241
101105488	GTGCTGCTTGTTCTGGCCAG	CGG	EDF1	3	992212	995741
101105488	ATCTTAGCAGCTCAGAGACG	AGG	EDF1	3	992212	995741
101105488	GTCGGCAAGGCGATCCAGCA	GGG	EDF1	3	992212	995741
101105488	CCAGTCGCTCTCAGCCATGG	CGG	EDF1	3	992212	995741
101105489	ATCGTGGACCTAGCCCACCA	GGG	PAX8	3	63711819	63776952
101105489	GCTGGCTGAAGGTGTCCGTG	CGG	PAX8	3	63711819	63776952
101105489	CCGGATCTAATGGAGTTGTG	AGG	PAX8	3	63711819	63776952
101105489	TGATCGGCAGCACTACCCGG	AGG	PAX8	3	63711819	63776952
100307036	CAGAGCAATGATATCGCTCG	GGG	CBX5	3	141809051	141843378
100307036	TAGGAACATTAAGTCACCAC	AGG	CBX5	3	141809051	141843378
100307036	AGCAGAGCAATGATATCGCT	CGG	CBX5	3	141809051	141843378
100307036	GCAGAGCAATGATATCGCTC	GGG	CBX5	3	141809051	141843378
114114093	GGAAGTGAGGATCGTGATGA	AGG	LOC114114093	3	236385433	236387830
114114093	ATCGTGATGAAGGTGATGTC	AGG	LOC114114093	3	236385433	236387830
101116032	AGGCTTCCTGGAGAGCTACG	AGG	MIGA2	3	7534645	7557245
101116032	GGTGACTCTTGTCTTCCAGG	AGG	MIGA2	3	7534645	7557245
101116032	ACGTCGTGTAAAGGAACACA	GGG	MIGA2	3	7534645	7557245
101116032	CCCAACCCACATCACCTCGG	TGG	MIGA2	3	7534645	7557245
101108300	TGTCCATGAAGTGATAGCTG	GGG	ST6GAL2	3	65377537	65406296
101108300	GAGACAAGGAATGCTCTGCG	GGG	ST6GAL2	3	65377537	65406296
[truncated: 5,751 more rows]

## Sheet: chrX
#gene id	sgRNA	PAM	GeneName	ChromosomeName	Start	End
101123445	GCTTTGCAATGTAACACAGC	GGG	CLTRN	X	14496258	14542144
101123445	GTATCTCTTCAAAGCAATGG	TGG	CLTRN	X	14496258	14542144
101123445	CATACCTGGTTGACAGAGAT	CGG	CLTRN	X	14496258	14542144
101123445	CGTGCCGATCTCTGTCAACC	AGG	CLTRN	X	14496258	14542144
101104566	CTTTACCTGGTCAGTCCTAG	TGG	PSMD10	X	135587825	135595643
101104566	CACCTCTTTCACAGGCAGGT	TGG	PSMD10	X	135587825	135595643
101104566	ATGCACCGGGCAGCAGCCAA	GGG	PSMD10	X	135587825	135595643
101104566	CCAGTAACATGACAGCAATC	TGG	PSMD10	X	135587825	135595643
101104633	GGGTAATTAGTTCGTTGTCC	TGG	AP1S2	X	14688843	14715686
101104633	GAAAGCTTCGACTGCAGAAA	TGG	AP1S2	X	14688843	14715686
101104633	GGAAATAATTCATCGTTACG	TGG	AP1S2	X	14688843	14715686
101104633	GTAACGATGAATTATTTCCA	GGG	AP1S2	X	14688843	14715686
101122673	GGTCATGTCATCCTACAAGG	AGG	ABCD1	X	89080820	89096506
101122673	GGGTCAGCAACATGGACGGG	CGG	ABCD1	X	89080820	89096506
101122673	AGTTCCTCATGAAGTACGTG	TGG	ABCD1	X	89080820	89096506
101122673	CACGGCAGTACGCTTCAGCG	TGG	ABCD1	X	89080820	89096506
101121918	TGCCTACACAGAGTGCCCAG	GGG	HCFC1	X	88868378	88891352
101121918	GCTGTAAGAGAGTGGCACCG	CGG	HCFC1	X	88868378	88891352
101121918	TGACAGCAGAGACAGTAACG	GGG	HCFC1	X	88868378	88891352
101121918	TATTGATGGCTACTGCACAG	TGG	HCFC1	X	88868378	88891352
101114591	AAACACAGTGTAGTGTGTGT	GGG	ZNF630	X	58961955	58972753
101114591	ATATCAAGGAAACCAAGGCA	GGG	ZNF630	X	58961955	58972753
101114591	TGGAACATGGAAAGGACCCG	TGG	ZNF630	X	58961955	58972753
101114591	ACCACACTCACTGAATCCAA	AGG	ZNF630	X	58961955	58972753
114111658	AGAACAAGTTCCATACCCGC	AGG	LOC114111658	X	102101503	102102651
114111658	GGAAACGCCATCAGCTCTGG	GGG	LOC114111658	X	102101503	102102651
114111658	AGAGCTGATGGCGTTTCCTG	CGG	LOC114111658	X	102101503	102102651
114111658	GAGCTGATGGCGTTTCCTGC	GGG	LOC114111658	X	102101503	102102651
101105633	CCGATTCCAACTATCCAGGG	CGG	PPP1R2C	X	43550538	43551173
101105633	CGTAGTCTCTGTACTCTGGA	CGG	PPP1R2C	X	43550538	43551173
101105633	TTGACAGGCAAGAGAAACAT	CGG	PPP1R2C	X	43550538	43551173
101105633	TAATTCTGCAGACCGAGCTG	GGG	PPP1R2C	X	43550538	43551173
101104047	TGACCAGATAGATAACCACA	AGG	ZNF674	X	47202529	47237528
101104047	AAGAGCTTGCTTACGGTGGA	GGG	ZNF674	X	47202529	47237528
101104047	AGCTGATGTTTAATGGGTGT	AGG	ZNF674	X	47202529	47237528
101104047	TAGGGTTGACTTCTGGCTGA	AGG	ZNF674	X	47202529	47237528
101120809	TCACAGAGAAGAGATTGAGC	GGG	UTP14A	X	121582253	121599131
101120809	GTGCACAGCCATGTAACAAA	GGG	UTP14A	X	121582253	121599131
101120809	GCTTAAGGCTCATTCGCTCC	TGG	UTP14A	X	121582253	121599131
101120809	ACTGCTCACCCTTTGTTACA	TGG	UTP14A	X	121582253	121599131
101103792	AGAATCAAAGGCTTACCACA	AGG	CCDC169	X	121552722	121553363
101103792	GAGAAAGTGGAACAAATCCG	TGG	CCDC169	X	121552722	121553363
101103792	TGAATGGAAAGCCCGCTATG	AGG	CCDC169	X	121552722	121553363
101103792	TGTCTATGAGCGGATGTCAG	TGG	CCDC169	X	121552722	121553363
101103300	CTGGTTGATAGACTCCAGGG	GGG	EFHC2	X	44876030	45070850
101103300	AGACCTTCTTATCATACTCG	AGG	EFHC2	X	44876030	45070850
101103300	ACAAATGTGCTGATGCGGAA	AGG	EFHC2	X	44876030	45070850
101103300	GGAACCACCATCAATGTGTG	GGG	EFHC2	X	44876030	45070850
101122340	GTCGCAGTGATGGTGCCCAG	CGG	LOC101122340	X	132851770	132854239
101122340	ATCCTGAAGTTTCCAAGAGG	CGG	LOC101122340	X	132851770	132854239
101122340	AAGACAAACGCGACAAATGT	AGG	LOC101122340	X	132851770	132854239
101122340	TCAGGATCACCAACAATATG	AGG	LOC101122340	X	132851770	132854239
101122575	TGTGGAAGAGAGTAGCAGTG	GGG	MAGED1	X	55920050	56011115
101122575	GGAGGCCATCCAGATCTCGG	AGG	MAGED1	X	55920050	56011115
101122575	GGTGGCATTCTGGACCGTAA	AGG	MAGED1	X	55920050	56011115
101122575	TGAGTTAACTGCCAACAAGT	CGG	MAGED1	X	55920050	56011115
101116885	TCGCTCTCGGGAAGCTCATA	AGG	LOC101116885	X	28541166	28541585
101104968	ACGCTCGTTCAGGAAACCCG	GGG	FGF16	X	73625468	73634112
101104968	GTGCAGATCCCAGTCCAAGG	AGG	FGF16	X	73625468	73634112
101104968	GCGAGGAGAACTCTATGGGT	CGG	FGF16	X	73625468	73634112
101104968	ACAGGCCAGAGTCCACTCCC	CGG	FGF16	X	73625468	73634112
114111389	GCCGTACGACCCGCGGATCG	CGG	LOC114111389	X	108431643	108435496
114111389	GCCGCGATCCGCGGGTCGTA	CGG	LOC114111389	X	108431643	108435496
101119116	CCAGGCACAAATGAACACCT	CGG	TBL1X	X	7004107	7077329
101119116	GGCCGAAATCAGCATCAACG	AGG	TBL1X	X	7004107	7077329
101119116	GCTTACGTTCCAGTCCAGCG	AGG	TBL1X	X	7004107	7077329
101119116	TACCGAACGTGAACGCCGAG	TGG	TBL1X	X	7004107	7077329
101114590	CCTCTCTCACAGCATACATC	AGG	TSC22D3	X	135917241	135984847
101114590	CCTCGTTGATCAGATAGCAG	GGG	TSC22D3	X	135917241	135984847
101114590	ATAGACCGCCACCTCCATGG	GGG	TSC22D3	X	135917241	135984847
101114590	CAGCTGCCGAAAGTTGCTCA	CGG	TSC22D3	X	135917241	135984847
101119189	AGACGCGGCCAATCTCACCA	CGG	CHST7	X	60507548	60584317
101119189	CGCAGGCAGTGTCCTCGACG	AGG	CHST7	X	60507548	60584317
101119189	TCTACTTGTACGAACCCATG	TGG	CHST7	X	60507548	60584317
101119189	CGAGAGTTGTGGACAGCCCG	CGG	CHST7	X	60507548	60584317
101104719	GGTTCCCGAAGTGATTCAAG	AGG	DDX3X	X	42149249	42164364
101104719	TGGTGTTAGATGAAGCCGAT	CGG	DDX3X	X	42149249	42164364
101104719	AAAGGGTGCGGATTCTCTGG	AGG	DDX3X	X	42149249	42164364
101104719	CAAATTCGAGACTTGGAACG	TGG	DDX3X	X	42149249	42164364
101121748	TGCTATGGCATCTCACAGAC	AGG	IGBP1	X	65762890	65808418
101121748	AACTTCGCAGTCATCTCGTC	AGG	IGBP1	X	65762890	65808418
101121748	CGCAGTCATCTCGTCAGGAC	AGG	IGBP1	X	65762890	65808418
101121748	TGTCGCAGCTCGAGTTGTTC	AGG	IGBP1	X	65762890	65808418
101109247	TCTTCGAGTATGAGACCCAG	AGG	EMD	X	88621971	88624302
101109247	GCCAGTACAACATCCCACAC	GGG	EMD	X	88621971	88624302
101109247	GACTGCGTAGTCGTCCATGG	CGG	EMD	X	88621971	88624302
101109247	AGCCTCACCCGAGAACCGAT	AGG	EMD	X	88621971	88624302
100141303	CTGATGGCGGTAAACCACAG	TGG	BMP15	X	56594761	56601245
100141303	AAGGGATGCCCTAAGACCCG	CGG	BMP15	X	56594761	56601245
100141303	TTGGCTGCTGACACACGAAG	CGG	BMP15	X	56594761	56601245
100141303	TATGATAACTCACCTCTGAG	AGG	BMP15	X	56594761	56601245
101107578	GATATTATTCGTGATCTGGG	TGG	ARMCX3	X	142277504	142285480
101107578	GTCCCAATCCGGGCCCAAGG	TGG	ARMCX3	X	142277504	142285480
101107578	CTACGCCAGGAAAGTAGGCT	GGG	ARMCX3	X	142277504	142285480
101107578	GCTGCAGAAAGTTCTTTGCT	TGG	ARMCX3	X	142277504	142285480
101119621	CTTACCTGACCGAGACCGGG	AGG	FAM50A	X	88542644	88548388
101119621	GATGCAGCAATTCCTGCAGA	AGG	FAM50A	X	88542644	88548388
101119621	TGTGACCCTTAACGACATGA	AGG	FAM50A	X	88542644	88548388
101119621	GATGAAGCAGAGGATTGCTG	AGG	FAM50A	X	88542644	88548388
101110823	GGAAACTTATCGCCATACCG	TGG	LOC101110823	X	27705605	27707920
101110823	TTGGATCAAGCAGGGCACGA	AGG	LOC101110823	X	27705605	27707920
101110823	GAGCTGCCTAACTGTGAACT	CGG	LOC101110823	X	27705605	27707920
101110823	AGACCACAGATGATGATACA	CGG	LOC101110823	X	27705605	27707920
101118166	ACAACTTACCCATTGCTGTG	AGG	JADE3	X	60028669	60171490
101118166	GAGCACTGGATATATTTCCG	GGG	JADE3	X	60028669	60171490
101118166	GCTCCTCATATTACAAACAG	GGG	JADE3	X	60028669	60171490
101118166	GTTCTATTCCATGGTCAATG	TGG	JADE3	X	60028669	60171490
101106237	GTAACCAAGATGATGCACAA	GGG	LOC101106237	X	72861272	72920608
101106237	TACTTCAAGCACCTACACTG	TGG	LOC101106237	X	72861272	72920608
101106237	ACCTGAGACATGTAACCAGG	AGG	LOC101106237	X	72861272	72920608
101106237	AGTACACTGTGTTCCAACAG	TGG	LOC101106237	X	72861272	72920608
101109513	CGTTCTCCAAGCGCAACAGC	AGG	LOC101109513	X	47644466	47648174
101109513	CCTGCGGGCCAGTCAGGCTC	CGG	LOC101109513	X	47644466	47648174
101109513	GTCTGATCGCCCCGCAAGCT	GGG	LOC101109513	X	47644466	47648174
101109513	CCCTGCTCCAGTCCCGGCCC	TGG	LOC101109513	X	47644466	47648174
101109772	GCCAGGCGCGAATCAATGCG	AGG	SPIN4	X	47790724	47794913
101109772	GTTGGCTGCCGCATTCAACA	CGG	SPIN4	X	47790724	47794913
101109772	CACGGAAACCTGCTCAAGCA	CGG	SPIN4	X	47790724	47794913
101109772	ACCCTCAAACACATGACCTA	CGG	SPIN4	X	47790724	47794913
101101873	CAACATCTTGAACAGCAATG	GGG	ATP2B3	X	89243069	89286138
101101873	CCCAAGGTAGGACTGCACCA	CGG	ATP2B3	X	89243069	89286138
101101873	AGGGTCCTCGATGCCCACGA	CGG	ATP2B3	X	89243069	89286138
101101873	TGGGACAGCTACAACCAGCA	CGG	ATP2B3	X	89243069	89286138
101105393	TTACCAGGACCACTTCGCGG	TGG	LOC101105393	X	90137707	90138675
101105393	AGAGGACGATGATCTGATGG	AGG	LOC101105393	X	90137707	90138675
101105393	GGCATGTTCGTGGTCATGCG	AGG	LOC101105393	X	90137707	90138675
101105393	TGGCAAGATACCTACTGACC	AGG	LOC101105393	X	90137707	90138675
101112706	ATGCTTACTTGAATGCCAGG	AGG	COL4A5	X	134897350	135159473
101112706	GGAGGACCACGTATCCCTGG	GGG	COL4A5	X	134897350	135159473
101112706	CTGGTTTGCCTGGATTACCG	GGG	COL4A5	X	134897350	135159473
101112706	CGGAGAAGAATGAAACTGCG	TGG	COL4A5	X	134897350	135159473
101110031	AGTTTCGTCATGGAGTACGT	GGG	SUV39H1	X	58718481	58731399
101110031	GTACTCGTTGATGTACACAA	AGG	SUV39H1	X	58718481	58731399
101110031	AGCCACGTCCATCATCCGTG	CGG	SUV39H1	X	58718481	58731399
101110031	AAGTTTGCCTACAATGACCA	GGG	SUV39H1	X	58718481	58731399
101114087	CCTTGGCGCTGGTCACCTCG	CGG	KCNE5	X	134101438	134102811
101114087	CTGCTGGAGCTGCATCACCG	GGG	KCNE5	X	134101438	134102811
101114087	TTCTACGCCTGCCTGGCCGG	CGG	KCNE5	X	134101438	134102811
101114087	GCAGCGAGAGTCAGCGTCTG	CGG	KCNE5	X	134101438	134102811
101111163	CCTGTGTGAAGAGCATCGTG	AGG	SRPK3	X	89049785	89054444
101111163	ACTTACCAAGACCTCCTGGG	GGG	SRPK3	X	89049785	89054444
101111163	AGCCCAGCTTTCGCACCACG	TGG	SRPK3	X	89049785	89054444
101111163	GAACATCCTGCTGTGTGTGG	GGG	SRPK3	X	89049785	89054444
114111433	CAGCGGCGCACAAAGAGACT	GGG	LOC114111433	X	92912125	92912916
114111433	CTCTTTGTGCGCCGCTGAGG	AGG	LOC114111433	X	92912125	92912916
114111433	AGTCTCTTTGTGCGCCGCTG	AGG	LOC114111433	X	92912125	92912916
114111433	TCAGCGGCGCACAAAGAGAC	TGG	LOC114111433	X	92912125	92912916
101114932	TGTAATCACAGTCAGTACAG	CGG	ZFX	X	23772991	23810535
101114932	CAGTCAAGGGATGTCCATCA	GGG	ZFX	X	23772991	23810535
101114932	AGATGCCAACGGGATCCCTG	TGG	ZFX	X	23772991	23810535
101114932	TATATTCGCAGTACTGGCAT	TGG	ZFX	X	23772991	23810535
101113568	AGATTGAGGAGTTACAACAG	CGG	GRIPAP1	X	58424745	58445685
101113568	GCTATGGGAAAGAGGCTGGG	AGG	GRIPAP1	X	58424745	58445685
101113568	GGCAAAGCTGCATAGCCAGG	AGG	GRIPAP1	X	58424745	58445685
101113568	CAGATCCGTGAGGAGAAGGT	GGG	GRIPAP1	X	58424745	58445685
101114935	GGTCCTGGACCATCGCGACA	AGG	UXT	X	59464543	59471405
101114935	GGAGAAAGTGCTGCGCTACG	AGG	UXT	X	59464543	59471405
101114935	AGACACTTCACGGATCTATG	TGG	UXT	X	59464543	59471405
101114935	CCCACAGGAAGCTAATCACT	CGG	UXT	X	59464543	59471405
101110030	CTCGGAGCTGATCTACACTG	GGG	ARHGEF9	X	47921664	48377573
101110030	ACAGCTATGGGTGAACCAGG	AGG	ARHGEF9	X	47921664	48377573
101110030	GCACCTAAAGGACATTTGTG	AGG	ARHGEF9	X	47921664	48377573
101110030	TCACAGTGACTACAGATATG	TGG	ARHGEF9	X	47921664	48377573
101115005	GTGGTATGTGAACAGCACCA	GGG	DHRSX	X	336767	474550
101115005	ATTGCGACCTGGCGTCCATG	AGG	DHRSX	X	336767	474550
101115005	TTATTCACCAGGACGTGGAG	GGG	DHRSX	X	336767	474550
101115005	ACTTCGGCGTCAACTATCTG	GGG	DHRSX	X	336767	474550
101104556	GACACCGAGAAAGATCCCGG	TGG	HTATSF1	X	107309052	107325952
101104556	TCAAATCACTGCCCAAGCAT	GGG	HTATSF1	X	107309052	107325952
101104556	GGATGGAATTTGAACGCTGT	AGG	HTATSF1	X	107309052	107325952
101104556	CCAAGCATGGGATGGAACTA	CGG	HTATSF1	X	107309052	107325952
101106666	ACAACAGTATAATACCACCG	GGG	PASD1	X	91073626	91143752
101106666	GTTGAGGCATGTACACAAGG	TGG	PASD1	X	91073626	91143752
101106666	CCCATCATTTCAGAACTACG	AGG	PASD1	X	91073626	91143752
101106666	ACATTCTGCCCAGATCTCCG	AGG	PASD1	X	91073626	91143752
101102294	GTGGTTGCCGTTGAGATGCA	GGG	NYX	X	42262791	42268260
101102294	GGCAGACTGTCAGGTCGAGG	CGG	NYX	X	42262791	42268260
101102294	GCGGAACAGGTTGTCGAAGG	CGG	NYX	X	42262791	42268260
101102294	TCCATCGACCTGGACCGCAA	CGG	NYX	X	42262791	42268260
114111447	TAATGCCTAGGAGCAACATG	AGG	LOC114111447	X	25921465	25922121
114111447	ATGCTGGTCTTTCTCGTCAG	AGG	LOC114111447	X	25921465	25922121
114111447	AGTTGACTTCCATCAGATCC	AGG	LOC114111447	X	25921465	25922121
114111447	GAGAAAGACCAGCATGCTGG	TGG	LOC114111447	X	25921465	25922121
101103048	CGACTGGATGAGCGACACGG	TGG	LOC101103048	X	118316834	118318240
101103048	CAATGAGTTGTCCCTGTACG	CGG	LOC101103048	X	118316834	118318240
101103048	ACAAGGTGTTCGCATCGCAG	TGG	LOC101103048	X	118316834	118318240
101103048	GAAGTAGCCATCCATGGTCA	CGG	LOC101103048	X	118316834	118318240
101112543	ACCTGCATAAGGCTGTCGAA	AGG	LOC101112543	X	89923173	89929408
101112543	CGGCCACCAGCACTGTACCC	TGG	LOC101112543	X	89923173	89929408
101112543	TCAAGACCCTGGAGACGCGG	TGG	LOC101112543	X	89923173	89929408
101112543	CCTAGATCCTGAAGAGATGG	AGG	LOC101112543	X	89923173	89929408
101101959	GATGCCATCGAGCAGCCAGG	AGG	GCNA	X	66991537	67016507
101101959	AGGGTATCGAAGCTTGCCAG	TGG	GCNA	X	66991537	67016507
101101959	TGATGAAGAGTCTATGCCTG	TGG	GCNA	X	66991537	67016507
101101959	CAGAAGATAACTTGTGCTGG	AGG	GCNA	X	66991537	67016507
101117049	CAACTTGTACGGGTACCCGG	AGG	NLGN4X	X	3642421	4042458
101117049	GTGATGGTGTACATCCACGG	CGG	NLGN4X	X	3642421	4042458
101117049	CGTGAACTTGACGGCCAGGG	CGG	NLGN4X	X	3642421	4042458
101117049	CTGCAACATGCTGGACACCA	CGG	NLGN4X	X	3642421	4042458
101121839	TGGTCGCCTGAAACGCCACC	AGG	LOC101121839	X	25985264	25986295
101121839	GTGGCGTTTCAGGCGACCAT	GGG	LOC101121839	X	25985264	25986295
101121839	AGCCTGTGAGCGCCTAGAGC	TGG	LOC101121839	X	25985264	25986295
101121839	CTGCCTGCATCCCTAGATGT	GGG	LOC101121839	X	25985264	25986295
101118420	AGTATCGTTCCAGTGTCCCG	GGG	RP2	X	60200797	60251315
101118420	AGACTCAATAATGGGCTGAG	TGG	RP2	X	60200797	60251315
101118420	TGAGAAGGAGTCGCAACCGG	AGG	RP2	X	60200797	60251315
101118420	CCGCACACGAAACTGTTGGC	AGG	RP2	X	60200797	60251315
101111868	GTGCCGGAAGATAGCTGTGG	CGG	LOC101111868	X	12384634	12392747
101111868	AGCTGTTGAAACAATCGTGC	CGG	LOC101111868	X	12384634	12392747
101111868	CAATTGCAAGCTTGAGAACA	TGG	LOC101111868	X	12384634	12392747
101111868	CTGTGGCGGAGCAGATCCTA	AGG	LOC101111868	X	12384634	12392747
101106496	CCATAAGCTCTGCCAACGAG	AGG	RTL3	X	72475726	72477444
101106496	ACAAGTGCAGTGGCTGATGG	AGG	RTL3	X	72475726	72477444
101106496	CCTAGGACTCATAACATCCA	AGG	RTL3	X	72475726	72477444
101106496	ACTTTCAAATTGCTCCAGCA	GGG	RTL3	X	72475726	72477444
114111640	CGTCATGAACTTCAGCCGAG	CGG	LOC114111640	X	89405403	89407796
114111640	GCACTCGGTATCTGCCCAGG	GGG	LOC114111640	X	89405403	89407796
114111640	CCGGCAAATACCAGGCAAAG	GGG	LOC114111640	X	89405403	89407796
114111640	CCAACGACATGCTGTACCTG	TGG	LOC114111640	X	89405403	89407796
101120553	GAATCCAGTCAGTCCCACGA	CGG	ZDHHC9	X	121496668	121526583
101120553	AGCATCTGTGACAACTGTGT	GGG	ZDHHC9	X	121496668	121526583
101120553	TGTTCTACAGAAGCTACCAA	TGG	ZDHHC9	X	121496668	121526583
101120553	ATAGCATGGCAGCGAACACA	GGG	ZDHHC9	X	121496668	121526583
101121147	AGTGGCTGGGTAGTACCACG	GGG	GEMIN8	X	12736326	12753438
101121147	AGTGTGCGACCTGAGCAACA	TGG	GEMIN8	X	12736326	12753438
101121147	AGTACTTCGCGGAGACCGAG	CGG	GEMIN8	X	12736326	12753438
101121147	CCTTCCGATAGGCACTCTGG	TGG	GEMIN8	X	12736326	12753438
101115857	GCACCCAGGAAAGTACACGG	CGG	ZDHHC15	X	74554526	74671660
101115857	CAGGCAGAGTTCAAAGACGT	AGG	ZDHHC15	X	74554526	74671660
101115857	CCACTTGTCCTATACAGACA	AGG	ZDHHC15	X	74554526	74671660
101115857	TCTTCGAGCCTAAGATGCGG	CGG	ZDHHC15	X	74554526	74671660
101112633	GTTCGTCAACTACTCCAATG	CGG	SLITRK2	X	97065776	97073274
101112633	CACCTCATTGATGATGACAG	GGG	SLITRK2	X	97065776	97073274
101112633	CGGCGACTAAAGATGCTGAG	CGG	SLITRK2	X	97065776	97073274
101112633	ACTGGCGACTCGGCTCAGAG	GGG	SLITRK2	X	97065776	97073274
101114085	CCAGAAATTTAACCTCCACG	AGG	GLOD5	X	58614725	58625774
101114085	TTCCAAGATCCTGGGCATGG	AGG	GLOD5	X	58614725	58625774
101114085	CTATGGATAAGACACAGGGA	AGG	GLOD5	X	58614725	58625774
101114085	CCTCACCCTGCACTGCTGAG	AGG	GLOD5	X	58614725	58625774
101114246	TTGATCATGAAGACCACCGA	CGG	P2RY8	X	725190	727193
101114246	GGTGCCCTTCGTGATCACCG	TGG	P2RY8	X	725190	727193
101114246	GCAGCACGCCGAACACCCAG	TGG	P2RY8	X	725190	727193
101114246	GAGGATGGACGAGTACATGT	TGG	P2RY8	X	725190	727193
101107073	TGTAAAGGTCTGAACTACGG	AGG	ZNF449	X	108363755	108377064
101107073	ATTTCCCACACTGAGAACAT	CGG	ZNF449	X	108363755	108377064
101107073	CAGGTTTCTCTCCTGCTGAG	GGG	ZNF449	X	108363755	108377064
101107073	TTGGAAGAACTGGCACCAGT	GGG	ZNF449	X	108363755	108377064
101117736	GAGCACGGAAGCATCATCTG	AGG	MAP7D3	X	107570847	107606488
101117736	TCACTGCTAGGCCTAAGCAG	GGG	MAP7D3	X	107570847	107606488
101117736	TATTTCCACGGTCACCTCGG	GGG	MAP7D3	X	107570847	107606488
101117736	GAGTGTGGAAGCGTTCCCGG	AGG	MAP7D3	X	107570847	107606488
101112792	GTGGACCACGTTCTCCACAA	AGG	NSDHL	X	90049458	90077827
101112792	AATTACCTTCCCACCCAAGG	CGG	NSDHL	X	90049458	90077827
101112792	CCCACCATCCAGTAACAACA	GGG	NSDHL	X	90049458	90077827
101112792	GTTCCTGGGTCAGCACATGG	TGG	NSDHL	X	90049458	90077827
100216440	TAAGGTGCTCAACAACATGG	AGG	PGK1	X	72944034	72966597
100216440	AATCTGCCAAAGAAGGCTGG	AGG	PGK1	X	72944034	72966597
100216440	CTAGCTTGGAAAGTGAAGCT	CGG	PGK1	X	72944034	72966597
100216440	GGATGACAGACCCAGCAGCT	GGG	PGK1	X	72944034	72966597
114111641	CGAGGAGGTAGCACGTTCAG	GGG	LOC114111641	X	89495408	89497303
100862656	TACCAACAAGAGGGTACCCG	GGG	SLC25A14	X	121944833	121985589
100862656	TAGCTCTACTCCCACGACGA	TGG	SLC25A14	X	121944833	121985589
100862656	ACAAGGCATGAAACATTCCT	CGG	SLC25A14	X	121944833	121985589
100862656	ACTCAGCAACAATAGAGGCA	AGG	SLC25A14	X	121944833	121985589
443256	CCAATGGACTGCAAGCATAG	TGG	DYNLT3	X	38783883	38794776
443256	CTAGCACATCTGGTTAAGCT	GGG	DYNLT3	X	38783883	38794776
443256	TGACCTGTGCCGTGGTCCAG	AGG	DYNLT3	X	38783883	38794776
443256	CAGCTTAACCAGATGTGCTA	GGG	DYNLT3	X	38783883	38794776
114111660	GAGATCAGGCAGATAAAGCA	GGG	LOC114111660	X	102116066	102121025
101115101	GTTGACCCAGGCCAGCCTAG	CGG	TEX13B	X	135707320	135709008
101115101	CTCAGACCTGACGTTGCTCG	CGG	TEX13B	X	135707320	135709008
101115101	TGATGGCTTTCATCAATGAG	AGG	TEX13B	X	135707320	135709008
101115101	CCAGGCGGCACCAGTCACAG	AGG	TEX13B	X	135707320	135709008
101112034	CTTCCCAGGACTTACCACTG	AGG	SYP	X	58279822	58291964
101112034	CAAGAGTGACCTCAACATCG	AGG	SYP	X	58279822	58291964
101112034	CACATGCGGCAGTTACAGTG	GGG	SYP	X	58279822	58291964
101112034	AGCACCTTCACGAAGCCGAG	GGG	SYP	X	58279822	58291964
101121750	CATGACTTACTTTCCTTTGA	GGG	TMSB15B	X	137911500	137914922
101120385	GTATAATAGATGACGCCTGG	TGG	BRWD3	X	70529310	70689503
101120385	GGTATCCAAGATCCACTGAG	GGG	BRWD3	X	70529310	70689503
101120385	CTGACCTCAACACCATCAGG	CGG	BRWD3	X	70529310	70689503
101120385	GTTCACTGCAGTAATAACTG	TGG	BRWD3	X	70529310	70689503
101106407	TGTACTTACATGGTACAGTG	TGG	CNKSR2	X	20641537	20928017
101106407	TGTCCTCTGAGGTCTTCACA	AGG	CNKSR2	X	20641537	20928017
101106407	CCAGCTGAATCACTTCAAGG	TGG	CNKSR2	X	20641537	20928017
101106407	TCAGCTCCTGATGGCCGATG	CGG	CNKSR2	X	20641537	20928017
101115685	AGAGGTCGTGGAGGTAGATC	TGG	LOC101115685	X	114821971	114823491
101115685	GATCATGACCCTCCTCCCCC	CGG	LOC101115685	X	114821971	114823491
101115685	CGCTGCCGCCGGGGGGAGGA	GGG	LOC101115685	X	114821971	114823491
101122836	ACATACTAGGGATCGCCCTC	CGG	NUDT11	X	56336400	56341495
100302073	ACAAGGTTGACATCAGCGAG	CGG	RAB9A	X	12384637	12439567
100302073	AGCCGTGTCCCAGATCTGCA	TGG	RAB9A	X	12384637	12439567
100302073	CTGAGGACGCCGTTCTACAG	AGG	RAB9A	X	12384637	12439567
100302073	GTCATTCTCCTTGGAGATGG	TGG	RAB9A	X	12384637	12439567
101119285	ATGTGGTGGCTACTGCAATG	TGG	GPC3	X	109503584	109955140
101119285	TGGAGGAAAGCTCACCACCA	CGG	GPC3	X	109503584	109955140
101119285	CATCAATGAGTGCCTCCGAG	GGG	GPC3	X	109503584	109955140
101119285	CCTGGGCTCTGACATCAACG	TGG	GPC3	X	109503584	109955140
101106311	GCTCTACAAGATCGTGCGCG	GGG	PGRMC1	X	122171063	122178858
101106311	AAGGTGTTCGACGTAACGAA	AGG	PGRMC1	X	122171063	122178858
101106311	AAGTCGCGCCGCTTAAGGCG	GGG	PGRMC1	X	122171063	122178858
101106311	GACACGAGCGAGCTCGAGAG	CGG	PGRMC1	X	122171063	122178858
101108458	GCAGGACGTCGTGAGCCATG	GGG	PLAC1	X	108991374	109067876
101108458	CACACGATAGGTGAATTGGT	AGG	PLAC1	X	108991374	109067876
101108458	CCAGGCCCAAGTGTAACTCA	TGG	PLAC1	X	108991374	109067876
101108458	GACAGACTGGTTCATGGTCA	CGG	PLAC1	X	108991374	109067876
101104045	CGAATGGAAAGGTAAATCGG	GGG	XKRX	X	141669755	141684135
101104045	TGATTAAGTACCTCACACTG	TGG	XKRX	X	141669755	141684135
101104045	CACAGCTTTCAACTTCAAGG	TGG	XKRX	X	141669755	141684135
101104045	TAGAGCTGATAGGTCAGCTG	GGG	XKRX	X	141669755	141684135
114111203	ACTTTACGAGTCATTGATGG	AGG	LOC114111203	X	85584054	85584680
114111203	CTTGAGTAATTCCTGGAACT	CGG	LOC114111203	X	85584054	85584680
114111203	ACAACTTTACGAGTCATTGA	TGG	LOC114111203	X	85584054	85584680
114111203	TCATCACCTTGAGTAATTCC	TGG	LOC114111203	X	85584054	85584680
101118855	GGAGACCAGATGTTTCAGCG	TGG	UBL4A	X	88506033	88508759
101118855	GAATTCCAAGCTCAACCTAG	TGG	UBL4A	X	88506033	88508759
101118855	CTTCACCGTCAGCTGCATGG	CGG	UBL4A	X	88506033	88508759
101118855	TCTGGAAATGAGCGGCCAGG	CGG	UBL4A	X	88506033	88508759
101121071	TGGAAAGCAGAGACGCCTGG	TGG	BCORL1	X	121638634	121699461
101121071	GGTATGGCAGACAGTGACAT	GGG	BCORL1	X	121638634	121699461
101121071	TTACCCGTATGCATTCTCTG	TGG	BCORL1	X	121638634	121699461
101121071	TCGCATGTGTGGCATCAACG	AGG	BCORL1	X	121638634	121699461
101108991	ACAGAAGAGCTTCCTACCTG	GGG	CCDC160	X	109302611	109311397
101108991	GCACAGAAGAGCTTCCTACC	TGG	CCDC160	X	109302611	109311397
101108991	CACAGAAGAGCTTCCTACCT	GGG	CCDC160	X	109302611	109311397
101108991	TTTAGATAAGGCCAGGAGAA	TGG	CCDC160	X	109302611	109311397
101109593	GAGAACGGACAAATGCCCAG	GGG	LOC101109593	X	131671952	131745092
101109593	TCTGTGAGTAGTGCATTGGA	GGG	LOC101109593	X	131671952	131745092
101109593	TCAATTAGGACTGAAGAGTG	GGG	LOC101109593	X	131671952	131745092
101109593	ACAGCCTTTGAATTCAGAGG	AGG	LOC101109593	X	131671952	131745092
101103543	TCTTTGTATGAACAGCTGGG	TGG	KDM6A	X	45535702	45717259
101103543	TAGCAATTCAGTAACACAGG	GGG	KDM6A	X	45535702	45717259
101103543	TGTGCTGTACAATTGGACCA	TGG	KDM6A	X	45535702	45717259
101103543	TGCCCACTTATATGAAACCC	AGG	KDM6A	X	45535702	45717259
101118504	GGAACGCTCAGACAGCACAG	GGG	ARHGAP6	X	9781946	10323842
101118504	AGTGTGTCGCAGTTGCAGGG	AGG	ARHGAP6	X	9781946	10323842
101118504	ACTTCATTCTGCAGATCCGG	GGG	ARHGAP6	X	9781946	10323842
101118504	GTCAACGTCTCCCAATACCC	CGG	ARHGAP6	X	9781946	10323842
443044	GTAACCCACTACCTGGCAGA	GGG	BRS3	X	107329955	107334425
443044	AAAGTCTGATTAGGTGACTG	AGG	BRS3	X	107329955	107334425
443044	TATGCCGTGATCATTTCAGT	GGG	BRS3	X	107329955	107334425
443044	AATTCTCAGTGCTGACAGGT	GGG	BRS3	X	107329955	107334425
101122577	AAGGATGTCACTCGTGAGAG	TGG	LOC101122577	X	82545035	82547689
101122577	ATGAATGGGATGAAATCGGA	TGG	LOC101122577	X	82545035	82547689
101122577	GAATTCTTAAACACTTGGGA	TGG	LOC101122577	X	82545035	82547689
101122577	CTGTTGGTACTTGTATACTT	TGG	LOC101122577	X	82545035	82547689
443316	AGGGTTCATCCAGCTCCAGG	AGG	F9	X	104353872	104390174
443316	AAGACAGAGACTCGTCCACA	GGG	F9	X	104353872	104390174
443316	CAACACCGAGTACCTGCCAA	GGG	F9	X	104353872	104390174
443316	GTGGTGCCTGAACATGATCA	TGG	F9	X	104353872	104390174
101115608	CAGGCCTAGAGATGTCACTG	AGG	FRMPD3	X	136096332	136172144
101115608	CTGTTGTCTCGGAAACCAGG	AGG	FRMPD3	X	136096332	136172144
101115608	CCGGGATTCAGGTAGTGCAG	CGG	FRMPD3	X	136096332	136172144
101115608	GTGAGGTCTCCGGAGCACCG	GGG	FRMPD3	X	136096332	136172144
114111410	GCTGGTGGTTCCGCATGCTC	AGG	LOC114111410	X	138270421	138289887
101103624	CCCAAGGCCCGGAAACTAGG	TGG	PAGE4	X	58000741	58006041
101103624	GGAGGAGCGTCTGTGGTTCA	AGG	PAGE4	X	58000741	58006041
101103624	TAGACAAATATACCTCCTTC	CGG	PAGE4	X	58000741	58006041
101103624	GCCACCTAGTTTCCGGGCCT	TGG	PAGE4	X	58000741	58006041
101111256	CCTCTCCATTCGCATTTGCA	GGG	PABPC1L2A	X	68199329	68201469
101111256	CTTGTCCCTGCAAATGCGAA	TGG	PABPC1L2A	X	68199329	68201469
101109245	GAGACTCTAACATAGGACAA	GGG	HDAC6	X	58572398	58591029
101109245	GACCCAGTACATGAACGAGG	GGG	HDAC6	X	58572398	58591029
101109245	ATGATACAGTGGATGCGCTG	GGG	HDAC6	X	58572398	58591029
101109245	GTGGATTGGGATGTGCACCA	TGG	HDAC6	X	58572398	58591029
101113131	GGCGAGGACCACCAGTGGCA	GGG	LOC101113131	X	31338148	31343660
101113131	AGAGGGACTGACCGGTGCGC	CGG	LOC101113131	X	31338148	31343660
101113131	CGCTCATGAGCATGTTGTAC	AGG	LOC101113131	X	31338148	31343660
101113131	GGATGCTGCCCTGCCACTGG	TGG	LOC101113131	X	31338148	31343660
114111337	ATCAGGCCGTCAGTGGGAGG	CGG	LOC114111337	X	141147327	141150396
101103295	TCACTCGACTCCTCTCCAGG	AGG	CXHXorf65	X	66567225	66569579
101103295	CGTTTGTAAGGTGGAGCGTG	GGG	CXHXorf65	X	66567225	66569579
101103295	ATTATGCCCGCCGTAAAGTG	GGG	CXHXorf65	X	66567225	66569579
101103295	AAGGACAGAACAGTTAGCAT	TGG	CXHXorf65	X	66567225	66569579
101106743	GTACCACTTATGCCTCACAT	TGG	LOC101106743	X	66790170	66805599
101106743	TTTGCTGGTAGGCACCAAGA	GGG	LOC101106743	X	66790170	66805599
101106743	TGACGAAGATATTGGTCTGG	GGG	LOC101106743	X	66790170	66805599
101106743	TTGTTGTGTAACTGATGAGG	AGG	LOC101106743	X	66790170	66805599
101110739	AGGTCATTACCAGTTCCAAG	AGG	DGKK	X	57227544	57403842
101110739	GCAGTAGTTACCTCAAATCG	GGG	DGKK	X	57227544	57403842
101110739	GGTACTGCTTGAATTTCCGG	AGG	DGKK	X	57227544	57403842
101110739	GCAAGCTCGGGACAGAACTG	CGG	DGKK	X	57227544	57403842
101110482	ACAGGTTTCATAGAATCCGG	GGG	GSPT2	X	56077430	56079975
101110482	GGGCTCATGCTGCACCTCGG	CGG	GSPT2	X	56077430	56079975
101110482	ATGGTAATCCAGTGTACCAA	GGG	GSPT2	X	56077430	56079975
101110482	CTGGGCCTTAGATACAAACC	AGG	GSPT2	X	56077430	56079975
101117563	TCAGCAAGTTACCACCAATG	GGG	TENM1	X	116056245	116690109
101117563	ATGGATGCTTCTAACCTAGG	CGG	TENM1	X	116056245	116690109
101117563	AAACGCCAGAATAAGCCAGG	TGG	TENM1	X	116056245	116690109
101117563	TTGTGTGATTCGAGGCCAAG	TGG	TENM1	X	116056245	116690109
101101961	GGTCTATTTCAAAGAAACCG	CGG	PCDH19	X	143415701	143544983
101101961	ACTGCCATTGAGACCCAGGT	CGG	PCDH19	X	143415701	143544983
101101961	TTCCAGATCGACCCGCACAG	CGG	PCDH19	X	143415701	143544983
101101961	GGCCTGGAGATCAAGACCCG	CGG	PCDH19	X	143415701	143544983
101119883	ACAAGGCAATGTTGACAACA	AGG	MORF4L2	X	137688726	137700866
101119883	AAGCAGGGTTCTCAAACCCG	TGG	MORF4L2	X	137688726	137700866
101119883	AGGACTGGGACTTAGTCACC	AGG	MORF4L2	X	137688726	137700866
101119883	AGCATCCTCACTTTCAACTG	TGG	MORF4L2	X	137688726	137700866
101111782	CGGTCTGTGAGTATGCCCAG	GGG	PPP1R3F	X	58198405	58213776
101111782	GGAGCTCATCAAGGACACCG	AGG	PPP1R3F	X	58198405	58213776
101111782	CCTCTATACCCAGAGCCACA	GGG	PPP1R3F	X	58198405	58213776
101111782	ACCTCCAGAAATCCTCTCGG	GGG	PPP1R3F	X	58198405	58213776
101114754	CTCCTGAAGGAATACGCCAA	CGG	ASMT	X	604548	626110
101114754	GTGGCGCCAGCAGACGTAAG	CGG	ASMT	X	604548	626110
101114754	CTCGTCGTGTTCCAGGTCGG	AGG	ASMT	X	604548	626110
101114754	GAGGTCGCAGATGAGCGGGA	AGG	ASMT	X	604548	626110
101113826	CAGGTCTGTAGGGATGATGG	AGG	CNGA2	X	90993854	90999851
101113826	GTGGACCAATAAGAAGAGTG	TGG	CNGA2	X	90993854	90999851
101113826	GGCTAACAGGAACTTCCGTG	AGG	CNGA2	X	90993854	90999851
101113826	GTACTCCTCATCCTTTACAG	GGG	CNGA2	X	90993854	90999851
100820747	AGACTACCACCACGACACTG	TGG	GATA1	X	58599341	58602122
100820747	TCCAAGCCCTCAGACCCGGG	GGG	GATA1	X	58599341	58602122
100820747	GTCCAGACCTCTTGACACTG	GGG	GATA1	X	58599341	58602122
100820747	CAACGGCGACACCATTGTGG	CGG	GATA1	X	58599341	58602122
101119368	ATGTGGAGATTCAAGCACCG	TGG	HUWE1	X	54662867	54820807
101119368	GCTGCCAGATACAACACCAG	AGG	HUWE1	X	54662867	54820807
101119368	GCGAATGTCATCAGGCAGGG	CGG	HUWE1	X	54662867	54820807
101119368	AACTACACCAACGTCCAGAG	CGG	HUWE1	X	54662867	54820807
101114336	GTACAGCTGAACAACCGCAG	TGG	WAS	X	58735817	58748199
101114336	TCACGTCAAATCCATTCTGG	GGG	WAS	X	58735817	58748199
101114336	GCATGTGCAGGACTGCCAAG	CGG	WAS	X	58735817	58748199
101114336	TCACCTGAAGGCCATAAAGG	CGG	WAS	X	58735817	58748199
101117050	CATTGATGTAGATGGCATGG	AGG	FGD1	X	53690143	53728156
101117050	AAGGTGTACGAGTTGCTAGG	AGG	FGD1	X	53690143	53728156
101117050	TGAGCTAGAGAAGCGCATGG	AGG	FGD1	X	53690143	53728156
101117050	CGTCTGTTCATGCTTCAGGA	GGG	FGD1	X	53690143	53728156
443335	ATTACCAGCAGTCTTCACGT	TGG	AGTR2	X	126861395	126865770
443335	GAATAATAGGTTGCCCAGAG	AGG	AGTR2	X	126861395	126865770
443335	ACAAGCCATACACCAAACAA	GGG	AGTR2	X	126861395	126865770
443335	AGTATGCCCAGTGGTCAGCT	GGG	AGTR2	X	126861395	126865770
101123606	AAAGCAGTGGAACTACTGGT	GGG	LOC101123606	X	57035678	57037182
101123606	GACTGGTTTAGCTGGAGGTG	GGG	LOC101123606	X	57035678	57037182
101123606	GAACTGACTGGTTTAGCTGG	AGG	LOC101123606	X	57035678	57037182
101123606	TGACTGGTTTAGCTGGAGGT	GGG	LOC101123606	X	57035678	57037182
101102207	GGCGGAGCAGTATGCCAAGG	AGG	OTC	X	39476182	39551001
101102207	GCATTCCATCATGATGAGTG	CGG	OTC	X	39476182	39551001
101102207	ACCCAAATGAATATCGTCTG	TGG	OTC	X	39476182	39551001
101102207	CAGCCAGAATCTGGATAGGG	TGG	OTC	X	39476182	39551001
101112704	GATGACCAGACTCACCGCAG	CGG	ZCCHC13	X	75811058	75811623
101112704	TGTAGCAGATGTCATCGAGA	AGG	ZCCHC13	X	75811058	75811623
101112704	TGTGCCGAGCCTAAGCGAGA	GGG	ZCCHC13	X	75811058	75811623
101112704	GGTCACAATCACGAGCCAGA	TGG	ZCCHC13	X	75811058	75811623
114111574	TCATCTGGTAAACTCAACTG	TGG	LOC114111574	X	36985739	37167688
114111574	TCTTCAGTGGTACATCGACA	AGG	LOC114111574	X	36985739	37167688
114111574	ACGGCACTCTGAGGACTCTG	GGG	LOC114111574	X	36985739	37167688
114111574	AGTGAGAGTAGACAGGAATG	TGG	LOC114111574	X	36985739	37167688
101106826	GCTCACCTGGGACTTAGGCA	AGG	ZNF75D	X	108381781	108409832
101106826	TCTTCCTGGAACACACCCAT	TGG	ZNF75D	X	108381781	108409832
101106826	ATACCAGGTACTGCAAGAGC	CGG	ZNF75D	X	108381781	108409832
101106826	AAGCACCCTAAGCTGGAAGA	TGG	ZNF75D	X	108381781	108409832
114111226	CTATAGCAATGGCCAGATGG	AGG	FAM133A	X	150671414	150712346
114111226	CCGATTGTCCCGCTTACCCA	TGG	FAM133A	X	150671414	150712346
114111226	GAATCGACCAAGGCCTACCT	GGG	FAM133A	X	150671414	150712346
114111226	CTCTCTGATTCAGAATCACA	TGG	FAM133A	X	150671414	150712346
101103041	GATCTTGGGAGGACTCATGG	GGG	LOC101103041	X	85630044	85631454
101103041	CCACAACCAGTGCACCCAAG	AGG	LOC101103041	X	85630044	85631454
101103041	GAAGCCACAAATAGCCAACA	AGG	LOC101103041	X	85630044	85631454
101103041	GGCTAGTCAGAGTTCCCAGA	AGG	LOC101103041	X	85630044	85631454
100528011	TCCAGGTGACGTAGGCACGG	AGG	AVPR2	X	88926310	88929804
100528011	CATGGCCAGGATCATGTAGG	AGG	AVPR2	X	88926310	88929804
100528011	CTGACAGGCAGCGATACCCA	GGG	AVPR2	X	88926310	88929804
100528011	GGTGGTGGATGCCATGAACA	TGG	AVPR2	X	88926310	88929804
101114848	GGGACGTGACAATTCCTGTG	AGG	ZNF81	X	59119040	59230821
101114848	TTGGGAAGATCTTCACCCAG	AGG	ZNF81	X	59119040	59230821
101114848	TTCTGTGACAGCAATCAGTG	TGG	ZNF81	X	59119040	59230821
101114848	ATGAAAGCAGCATGACTCAG	AGG	ZNF81	X	59119040	59230821
101115763	GAGCGACGCAGAGCTCTCCG	CGG	PIH1D3	X	136433710	136482610
101115763	GTCAAGCAATGACAAACCCG	CGG	PIH1D3	X	136433710	136482610
101115763	AATCCAGAGGAAGTTTCGGA	AGG	PIH1D3	X	136433710	136482610
101115763	TTTACTTCGAAGTGCCACCA	GGG	PIH1D3	X	136433710	136482610
101102702	GTCGCAAATTTGCATCATGG	TGG	MID1IP1	X	39904182	39906600
101102702	GCTGGACAACGATGTCGGCG	TGG	MID1IP1	X	39904182	39906600
101102702	CGTGAACAACATGGACCAGA	CGG	MID1IP1	X	39904182	39906600
101102702	GTGACTGTACATGTCCCGGG	AGG	MID1IP1	X	39904182	39906600
101108111	TCATGGCTAATACAGTACCG	AGG	ITIH6	X	53388733	53421060
101108111	GATGTTAGAGAGGATCACAG	TGG	ITIH6	X	53388733	53421060
101108111	TACCATTAGAGAGCTACTGG	AGG	ITIH6	X	53388733	53421060
101108111	ACTGTGGACATACTGGACGG	TGG	ITIH6	X	53388733	53421060
101113463	CCGACTGCAGTGACATCCTG	CGG	SAT1	X	23467909	23470995
101113463	GCACTTCTGCAACTAAGCAG	TGG	SAT1	X	23467909	23470995
101113463	AAGGAGCACCTGACTCCGGA	AGG	SAT1	X	23467909	23470995
101113463	TACAACAGTTTGCCAATCCA	TGG	SAT1	X	23467909	23470995
114111585	GCGGGCTTGTCGCTACATGG	GGG	MED14OS	X	41606684	41607187
114111585	TCCATATTGACGGCCCAAAG	CGG	MED14OS	X	41606684	41607187
114111585	GCGCCACAGCAACCGCTCAG	AGG	MED14OS	X	41606684	41607187
114111585	CCGTAAGGCTTCCTGTTCGG	AGG	MED14OS	X	41606684	41607187
114111539	TGGGGTCAGCCCACTGATCT	TGG	LOC114111539	X	97831571	97832527
101123442	TGGTAGCAATATTCTCCCAG	CGG	KIF4A	X	65927893	66056410
101123442	GCTCCTGGAGACGTTTCCGG	CGG	KIF4A	X	65927893	66056410
101123442	TTGTTGCTACAAGCCCATGG	AGG	KIF4A	X	65927893	66056410
101123442	GGGCAACAACTGTAGGACTG	TGG	KIF4A	X	65927893	66056410
101118931	ACTAGTGGAGAAAGCCAGGG	AGG	PWWP3B	X	140887374	140919605
101118931	CAGCCAGAATCAACCTACTG	TGG	PWWP3B	X	140887374	140919605
101118931	GTCACTGACCTCTGACTGTG	TGG	PWWP3B	X	140887374	140919605
101118931	TATCGGAAGCATGAAGGAGA	AGG	PWWP3B	X	140887374	140919605
101102296	GGAGCAGGTAGAGAAGTGCG	AGG	TEX13D	X	116015523	116017777
101102296	GAAAGCCCACTTCAACCAGT	GGG	TEX13D	X	116015523	116017777
101102296	AGTGTGATGTGCTTCGTGGG	TGG	TEX13D	X	116015523	116017777
101102296	TTAACCAAGAAGTTCAGGAG	AGG	TEX13D	X	116015523	116017777
101116800	AGGAGTCTCAAAGACCACTG	CGG	LOC101116800	X	53371413	53379608
101116800	GAATGGAAATCGATCCAGTG	AGG	LOC101116800	X	53371413	53379608
101116800	GCAGATGAACCTGAGCCTGA	GGG	LOC101116800	X	53371413	53379608
101116800	AGATCACCCAAGGCCCGTAG	GGG	LOC101116800	X	53371413	53379608
101113311	CCACAATGCCAAATGCCCGG	AGG	CHRDL1	X	132932795	133075353
101113311	ATTGATGACGATCTGCACGA	TGG	CHRDL1	X	132932795	133075353
101113311	CGTCAACTGTATCTGCTCTG	AGG	CHRDL1	X	132932795	133075353
101113311	GTGGAGGATCATAGTGTGAG	CGG	CHRDL1	X	132932795	133075353
101113913	CTCTTCAGTAGAGTTCGAGG	TGG	CUL4B	X	112385054	112417948
101113913	GGAGCTTCCAGAATGCGAGG	CGG	CUL4B	X	112385054	112417948
101113913	GTTAGCAAAGCTAGAGACGG	TGG	CUL4B	X	112385054	112417948
101113913	GGTGCTGGTATTACCATCAG	TGG	CUL4B	X	112385054	112417948
101109678	CCTCAGCGATGGATTCTCGG	AGG	IQSEC2	X	55030132	55107443
101109678	GCTGGTAAATGCCCACTAGG	AGG	IQSEC2	X	55030132	55107443
101109678	TGCGTCATCCAAATCCATGG	AGG	IQSEC2	X	55030132	55107443
101109678	TGTGCAAGCAGACCTACCAG	CGG	IQSEC2	X	55030132	55107443
101116543	GTTTGGCAAGAACACCACCA	CGG	MXRA5	X	1484361	1513583
101116543	GGAGTCGTCGGATAACTAGG	TGG	MXRA5	X	1484361	1513583
101116543	GGAACACAAAGAGCCCACCG	AGG	MXRA5	X	1484361	1513583
101116543	GACCGTTCAGAAGAACCCAG	GGG	MXRA5	X	1484361	1513583
101107506	GGGCCTCCTGAGTGTCGCTG	CGG	LOC101107506	X	63174572	63175603
101107506	TGGTAACCACGCCACTGAGG	AGG	LOC101107506	X	63174572	63175603
101107506	AAGAACAAGTTGCACGCATG	CGG	LOC101107506	X	63174572	63175603
101107506	GGTCCGCAGCGACACTCAGG	AGG	LOC101107506	X	63174572	63175603
101117061	GTAGTGGGATACACGAACTG	TGG	GTPBP6	X	141165619	141175555
101117061	GAAGACGGCGGTGATTTCCG	GGG	GTPBP6	X	141165619	141175555
101117061	GGAGCTCTCGCTACACCATG	GGG	GTPBP6	X	141165619	141175555
101117061	TTCACCCTGAGATCAAGTGG	GGG	GTPBP6	X	141165619	141175555
101103040	GTTCATCAAGGTTCACAACG	AGG	FOXO4	X	66559700	66566788
101103040	CCTTGAAGTAGGGCACCGTG	CGG	FOXO4	X	66559700	66566788
101103040	GGGAGAGAAGGTACACCCGG	AGG	FOXO4	X	66559700	66566788
101103040	GGGATCGAGGTCTACGATCG	CGG	FOXO4	X	66559700	66566788
105605547	TCGTGCCAATGAGTTCCTGG	AGG	PRRG3	X	91032059	91042194
105605547	CCTCGGGTCATGGTGTACCG	GGG	PRRG3	X	91032059	91042194
105605547	CTCAGATGCCATGTATGTGG	TGG	PRRG3	X	91032059	91042194
105605547	GCACCTCCAGATTATGAACA	AGG	PRRG3	X	91032059	91042194
101106399	CAACATCAAGACTCACACTG	TGG	TXLNG	X	15776973	15821006
101106399	CTGCACACGAGAGTCACGGG	AGG	TXLNG	X	15776973	15821006
101106399	AGTGATTTGGAAGTGTGCAG	TGG	TXLNG	X	15776973	15821006
101106399	TCATTGAGCAGTACGCGCTG	CGG	TXLNG	X	15776973	15821006
101104888	TGGTCAGCCAAATCACACGT	AGG	MAP3K15	X	18489952	18605098
101104888	TGGCAGTGACACGTTTGTGG	GGG	MAP3K15	X	18489952	18605098
101104888	GCATATCCAAGTTCGACGAA	CGG	MAP3K15	X	18489952	18605098
101104888	GCACCTGAGATCATCGACCA	AGG	MAP3K15	X	18489952	18605098
105601901	GCTGAAGGGCAGATGGACAA	GGG	LOC105601901	X	137271287	137293202
105601901	TTACTTCGAATGCAGTGAAG	GGG	LOC105601901	X	137271287	137293202
105601901	GGACAAGCCATCCAGCAGGT	AGG	LOC105601901	X	137271287	137293202
105601901	ATGATGGGATGGAAGTTCAC	AGG	LOC105601901	X	137271287	137293202
101104636	TGTTGTGCTCGATATCCCAA	GGG	CMC4	X	86424711	86436352
101104636	TTCTGGCACGGATCCTTCTG	CGG	CMC4	X	86424711	86436352
101104636	CTACATGGAATCTAAGTGTC	AGG	CMC4	X	86424711	86436352
101104636	TACCAAGTCCTTGGTGATCG	GGG	CMC4	X	86424711	86436352
114111650	CGAACAGCCTCAAGTTGGAG	CGG	LOC114111650	X	94105211	94138387
114111650	AGAAGGAACTCTTCACCCAA	GGG	LOC114111650	X	94105211	94138387
114111650	AGTATCACGACAGAAGGTGG	AGG	LOC114111650	X	94105211	94138387
114111650	GGGCTGACTAGTGACTTGGC	TGG	LOC114111650	X	94105211	94138387
101110907	ATTGGCATGAAGATGAACCG	AGG	BCLAF3	X	19013976	19070080
101110907	TTTATGATGGAAGAGCTCAG	AGG	BCLAF3	X	19013976	19070080
101110907	TCACGTGTCAAAGGATGGCA	CGG	BCLAF3	X	19013976	19070080
101110907	GACAGATGAAGGCTTCAAGT	CGG	BCLAF3	X	19013976	19070080
101103699	AGAAATGGAGACGTCCACTG	GGG	CXHXorf38	X	41514797	41542343
101103699	CTGGGCTGTTTACATCCCTG	AGG	CXHXorf38	X	41514797	41542343
101103699	TGTGGAAGGCGAGCACCTCG	CGG	CXHXorf38	X	41514797	41542343
101103699	GTATAAGAACTGGGTGAAAG	CGG	CXHXorf38	X	41514797	41542343
114111455	TGAAAGGTACCGCACCAGCA	AGG	LOC114111455	X	26095269	26096218
114111455	AGATCTCCTCCTTGCTGGTG	CGG	LOC114111455	X	26095269	26096218
114111455	CCCCGAGAGTGAACTTGTTG	AGG	LOC114111455	X	26095269	26096218
114111455	GGGCCCGAGATCTTATGCTG	AGG	LOC114111455	X	26095269	26096218
101121662	GAATGAGGCCTGTCTCATGA	CGG	CYLC1	X	81406592	81452795
101121662	AACATAGAGAATTCCAGGTG	TGG	CYLC1	X	81406592	81452795
101121662	GAAGTCGGATGCTGAGACCA	TGG	CYLC1	X	81406592	81452795
101121662	GCTGCATCCGATGTAGAATC	TGG	CYLC1	X	81406592	81452795
101111859	AGCGCGAGTCTAGCTCCAAG	GGG	CCNQ	X	89229127	89238575
101111859	CCAGGCAGTAACGGAGACAG	GGG	CCNQ	X	89229127	89238575
101111859	AAGACATGGCCACCAAGTAG	GGG	CCNQ	X	89229127	89238575
101111859	TTACTTGGCCGGCAAAGTGG	AGG	CCNQ	X	89229127	89238575
101121665	GCGCCAGCTCAAACCCACGG	GGG	TMEM187	X	88863112	88867761
101121665	CATGGCCTATGTGTTCCTGG	GGG	TMEM187	X	88863112	88867761
101121665	CTGGACCGGGCCATAGACCA	GGG	TMEM187	X	88863112	88867761
101121665	AGAGTTGCCGTGGTGCACCT	GGG	TMEM187	X	88863112	88867761
101119114	GGGCAAGGTCAGCCACAGAG	AGG	LOC101119114	X	72029779	72049040
101119114	GTAGACCAGGAATGAATATG	AGG	LOC101119114	X	72029779	72049040
101119114	AGACAAGGGATCCTCTGGAA	AGG	LOC101119114	X	72029779	72049040
101119114	GCTGCCATATGGGTCATCGT	GGG	LOC101119114	X	72029779	72049040
101105308	GATTTGGCAAGTGCTACCAG	TGG	WDR44	X	124773213	124861950
101105308	CAACAAACAGATACTGATGG	TGG	WDR44	X	124773213	124861950
101105308	GGCGTCGGAAAGCGACACGG	AGG	WDR44	X	124773213	124861950
101105308	GGAGGTGGGAAGTTAGCTGG	AGG	WDR44	X	124773213	124861950
101107847	CTATTACCAATCATGCCTGG	AGG	RRAGB	X	51607544	51648632
101107847	AAACCTGGTATTGAACCTGT	GGG	RRAGB	X	51607544	51648632
101107847	GGAAGCAAGAGCATTCCAAT	GGG	RRAGB	X	51607544	51648632
101107847	CAACATATTCCGAAATGTGG	AGG	RRAGB	X	51607544	51648632
101103955	GCGAGTTTGGGAGCGCACGC	AGG	LOC101103955	X	147962364	147963502
101103955	GTTTGGGAGCGCACGCAGGC	TGG	LOC101103955	X	147962364	147963502
101103955	GAGAAACTGGAAATCCACGA	CGG	LOC101103955	X	147962364	147963502
101103955	AGAATTTCTGGTAACCGTCG	TGG	LOC101103955	X	147962364	147963502
114111564	TGAAGCAGAAGGGCTAGTAG	CGG	LOC114111564	X	31091729	31093444
114111564	AGAAGGGCTAGTAGCGGCTG	AGG	LOC114111564	X	31091729	31093444
101118592	ACATGTAAGGGAAAGTCCAG	GGG	LOC101118592	X	87886776	87909154
101118592	TCCTCAGTATCATTTCCCTG	GGG	LOC101118592	X	87886776	87909154
101118592	GTCTCCACAGGAGAGAACTG	AGG	LOC101118592	X	87886776	87909154
101118592	CAGAGGTAGTCATCATCCTG	GGG	LOC101118592	X	87886776	87909154
101115187	TCTTTCAGAATCATGCCAGA	GGG	LOC101115187	X	112585439	112587776
101115187	GCTGACGTCTTAGTGTGCGC	CGG	LOC101115187	X	112585439	112587776
101115187	CCCAGAGTTGTGGCTTACAG	AGG	LOC101115187	X	112585439	112587776
101115187	CGCTCGTTGCCAAGCTCCCG	GGG	LOC101115187	X	112585439	112587776
101113570	AGGAATCGTCATCAGCCCTG	GGG	RTL9	X	133234569	133240711
101113570	CGTGGATCTCATGAGTGGTG	TGG	RTL9	X	133234569	133240711
101113570	TGGAGCTCTCATGAACTCTG	TGG	RTL9	X	133234569	133240711
101113570	TGGGACTGTATTTAGCAGCG	TGG	RTL9	X	133234569	133240711
114111195	CAGCCAGCGAACCAAGGGAA	CGG	TCEAL2	X	142707230	142708032
114111195	CAAGATCCCTTCCCCCCGAG	GGG	TCEAL2	X	142707230	142708032
114111195	GGTCAGAGGCACTACACAAA	AGG	TCEAL2	X	142707230	142708032
114111195	GAAATTGAGGGGGTTTATGT	GGG	TCEAL2	X	142707230	142708032
101123275	CCAGGCCAAAGCAATAAGCA	AGG	LOC101123275	X	142904588	143010334
101123275	CCCTTGCATCCAGACCATAG	AGG	LOC101123275	X	142904588	143010334
101123275	TAGGCCTAAGGACTGGTCTG	AGG	LOC101123275	X	142904588	143010334
101123275	CCGTCCCAAAGCTGAAGATG	AGG	LOC101123275	X	142904588	143010334
101115347	TATGCTCTCTGTAGCTGGCG	CGG	PRPS1	X	136050667	136078271
101115347	CAGGATAAGAAGGATAAGGT	AGG	PRPS1	X	136050667	136078271
101115347	CCGGCAGGATAAGAAGGATA	AGG	PRPS1	X	136050667	136078271
101115347	GCACTCACTTGTCAGCTGCA	TGG	PRPS1	X	136050667	136078271
101107931	GCAGTATTGAGCGTGTCCTG	CGG	DIPK2B	X	45748914	45789765
101107931	TGGTGCACCACCAGACCAGG	CGG	DIPK2B	X	45748914	45789765
101107931	GAACGAGCTACAATTTGGGA	AGG	DIPK2B	X	45748914	45789765
101107931	TAAGAAGGCAAGTCATCAGG	AGG	DIPK2B	X	45748914	45789765
101110121	ATGTTGGCCTAGGAAAGGGA	CGG	HDAC8	X	67669290	67927579
101110121	GTGGACTTGGATCTGCACCA	TGG	HDAC8	X	67669290	67927579
101110121	GCTGCAGATAGGCATCGGTG	TGG	HDAC8	X	67669290	67927579
101110121	TTGACCAAGGAGCACCGCTG	CGG	HDAC8	X	67669290	67927579
101104210	AATACACACCAAGAGCACCC	AGG	SLC16A2	X	75478582	75614479
101104210	ACCCGACCCTACACCCACGG	TGG	SLC16A2	X	75478582	75614479
101104210	CGATCCCGAAGGCCCAGATG	CGG	SLC16A2	X	75478582	75614479
101104210	AGAAGATCATTCCCATTGAG	AGG	SLC16A2	X	75478582	75614479
114111527	CAACCTCCACGACATAACGG	AGG	SHOX	X	1214436	1225570
114111527	ACGTGAACATGGGCGCACTG	AGG	SHOX	X	1214436	1225570
114111527	TGTCCTTGTCGGTGTCCACG	TGG	SHOX	X	1214436	1225570
114111527	GCTCCAGCGTGAAGTTGGTG	CGG	SHOX	X	1214436	1225570
101116459	GTCGTGCAAGTGGATCGACG	AGG	ZIC3	X	106273427	106284516
101116459	ACAACAACCAGGTCCACCTG	GGG	ZIC3	X	106273427	106284516
101116459	ACAGATCGTGAGCCGCCGCG	GGG	ZIC3	X	106273427	106284516
101116459	GAACATGGGCGTGAACGTGG	CGG	ZIC3	X	106273427	106284516
105610006	TCTGAGGGTCTGAAGGACAA	GGG	TEX51	X	69166160	69168496
105610006	AAAGTGATGGTTTATCTGGG	TGG	TEX51	X	69166160	69168496
105610006	AGATACATCCTCCAGCTGCT	TGG	TEX51	X	69166160	69168496
105610006	CAGCTGGAGGATGTATCTGA	GGG	TEX51	X	69166160	69168496
101109072	GGCCTGGCAGATGTGCACGG	TGG	LHFPL1	X	130382669	130432171
101109072	ACTGGTAGAACTGGCCACGG	CGG	LHFPL1	X	130382669	130432171
101109072	TGTCATTCAGCACATTCCGG	AGG	LHFPL1	X	130382669	130432171
101109072	GGAGCAGCCTGACCCTCGTG	GGG	LHFPL1	X	130382669	130432171
101113390	TGTGTCGGCACTCAAAGACA	GGG	ATG4A	X	135508677	135587671
101113390	TGAAGGCGTCGACATAGACG	GGG	ATG4A	X	135508677	135587671
101113390	TTATCTGCAGACACTTGGGA	AGG	ATG4A	X	135508677	135587671
101113390	ACTGCTTCCACCCAAAGTAA	GGG	ATG4A	X	135508677	135587671
101116212	TGCTCGAGCATATCACACCG	AGG	LOC101116212	X	104759794	104873574
101116212	AGTGCCTACGATCTGCTGTG	GGG	LOC101116212	X	104759794	104873574
101116212	ATAGACCGTGAGCCGCAGGA	CGG	LOC101116212	X	104759794	104873574
101116212	ATAATCAGAGCATAGTACCC	TGG	LOC101116212	X	104759794	104873574
114111419	ATCTTTGCGAGCACTCTGAG	TGG	LOC114111419	X	9460108	9461139
114111419	TGGTAACACTGCCACCGAGG	AGG	LOC114111419	X	9460108	9461139
114111419	AGGAAGAAGTCCCATGCCCG	CGG	LOC114111419	X	9460108	9461139
114111419	CTGCTGTCAGCATGCTTCAG	AGG	LOC114111419	X	9460108	9461139
114111418	GAAACAACCACCAGGTCGGG	GGG	LOC114111418	X	9425722	9426753
114111418	GACCAGCTCCAGGTGCTCAT	GGG	LOC114111418	X	9425722	9426753
114111418	TGGTTGTTTCCTACAGGCAC	GGG	LOC114111418	X	9425722	9426753
114111418	GGAAACAACCACCAGGTCGG	GGG	LOC114111418	X	9425722	9426753
101118506	AGGCTGAAATACCACCACTG	AGG	LPAR4	X	72235251	72249413
101118506	CTAATGGTACGGGATCGGAA	GGG	LPAR4	X	72235251	72249413
101118506	CAATGTAGCAGGCTTACGGA	GGG	LPAR4	X	72235251	72249413
101118506	GCAGTAGAATTGCCCAACCT	GGG	LPAR4	X	72235251	72249413
101121241	GCGGCTCTTCAGGAACAGAG	TGG	AWAT2	X	65688481	65699800
101121241	TCCTCACGCAGGTAAACCGG	CGG	AWAT2	X	65688481	65699800
101121241	CAGACATGACATATTCTCTG	AGG	AWAT2	X	65688481	65699800
101121241	GACTTCCTGCTTACCCGTAG	AGG	AWAT2	X	65688481	65699800
101102288	AAATGTGGCAGTCTCTACCG	AGG	CCNB3	X	57433925	57541909
101102288	GCAAATCACTCAGTGGAACA	CGG	CCNB3	X	57433925	57541909
101102288	GGACAGTGGCTTCTTCAAGA	GGG	CCNB3	X	57433925	57541909
101102288	TATAATGTTTGGCACCATGG	TGG	CCNB3	X	57433925	57541909
101108374	GAGGGCCTCGACGATCCGGA	GGG	LOC101108374	X	46633951	46651220
101108374	GCCGGTCCTGAAGATGAAGG	TGG	LOC101108374	X	46633951	46651220
101108374	GCTCAGCGAGTCCAGCACGC	AGG	LOC101108374	X	46633951	46651220
101108374	CCCGCAGGACACGGTGAACG	TGG	LOC101108374	X	46633951	46651220
101115185	GAGTTCTTTGATGAACACCA	AGG	ZNF182	X	59057684	59081289
101115185	TACAGAGACCAGGTTGCTGT	AGG	ZNF182	X	59057684	59081289
101115185	AATCTGTTCATCAACCTGGC	AGG	ZNF182	X	59057684	59081289
101115185	TCTTATCCTCAAATTGGAGG	TGG	ZNF182	X	59057684	59081289
101115862	ATAGTCCCAAGCATTGACCA	CGG	NUP62CL	X	136481970	136589246
101115862	ATGACATATGGTCAGCTGGA	TGG	NUP62CL	X	136481970	136589246
101115862	CAAGGTAAAGCTACTAGTGG	TGG	NUP62CL	X	136481970	136589246
101115862	AGCTGACCATATGTCATCAC	AGG	NUP62CL	X	136481970	136589246
101106569	GCAGTTGTCTTCATCGTCAG	TGG	SPRY3	X	86981115	86991506
101106569	CGATAAGGGAAGGACTGGAG	AGG	SPRY3	X	86981115	86991506
101106569	CGGATGATGGACTGGCCTGA	AGG	SPRY3	X	86981115	86991506
101106569	GAGGGCGAGCTGCTGTACAG	AGG	SPRY3	X	86981115	86991506
101120813	ACACCGCTGTGAGTCCCAGG	AGG	LOC101120813	X	123304440	123305381
101120813	AGTAGATGTGAAGCAGATGT	CGG	LOC101120813	X	123304440	123305381
101120813	CCATGGAGTCACTACCAACA	GGG	LOC101120813	X	123304440	123305381
101120813	CATGCATCTGGTTACCATGG	TGG	LOC101120813	X	123304440	123305381
101114756	ACTTTCCCAATGGTTACGTG	AGG	BRCC3	X	86437067	86511937
101114756	GAGCGTGGTTGAGGCACACG	AGG	BRCC3	X	86437067	86511937
101114756	TCCTCTTATCAGAACGTCGT	AGG	BRCC3	X	86437067	86511937
101114756	CACAGGTTGGCTGAACTGAC	CGG	BRCC3	X	86437067	86511937
101103124	CGTCCACGAAGAACCCACTG	TGG	BMX	X	14385758	14425325
101103124	TGGGTACTGTCTCTCCACAG	GGG	BMX	X	14385758	14425325
101103124	CATGTCCTTACCACTTCCCA	AGG	BMX	X	14385758	14425325
101103124	TCCCATCTTCCCAGACAGAG	TGG	BMX	X	14385758	14425325
101115432	GGACGACCTGAGCTGCCCAG	AGG	MAGEH1	X	52681477	52682802
101115432	ACTGTTGCGGTTCTCCTCTG	CGG	MAGEH1	X	52681477	52682802
101115432	GGAGACCTCCACTACTCCTG	AGG	MAGEH1	X	52681477	52682802
101115432	AAGTTGCTCCGGGCTACCGA	GGG	MAGEH1	X	52681477	52682802
100125616	GGACAATTAGAGTTAAGGCG	AGG	TNMD	X	143251164	143270390
100125616	AGTGGGATTGATCCAATACA	TGG	TNMD	X	143251164	143270390
100125616	TTTCACTGGTAGGAAAGTGA	AGG	TNMD	X	143251164	143270390
100125616	ATCAATCCCACTCTAATAGC	AGG	TNMD	X	143251164	143270390
101105885	AGGTGTGCGCATCTACAACG	TGG	WDR45	X	58361416	58366676
101105885	AAACTGGTGGAACTGCGTCG	AGG	WDR45	X	58361416	58366676
101105885	CAATGCACATCAGAGCGACG	TGG	WDR45	X	58361416	58366676
101105885	GGAAGGAGTACACATAGATG	CGG	WDR45	X	58361416	58366676
101119858	CCACTGTAAAGCCCTGCGAA	CGG	FANCF	X	80057452	80059737
101119858	GTGAAAGGAGGCATCTCCGA	GGG	FANCF	X	80057452	80059737
101119858	CTTTGCGAATACGCGCATGG	CGG	FANCF	X	80057452	80059737
101119858	GCTCCAGAAGTGAGTCCATG	AGG	FANCF	X	80057452	80059737
101122921	ACTTACTCGACTGCTGACTG	AGG	SYTL5	X	39009498	39126619
101122921	TGGACGGAATAGCTTCCTGG	GGG	SYTL5	X	39009498	39126619
101122921	AAGGAGCAAATCTGTCCCTG	GGG	SYTL5	X	39009498	39126619
101122921	CTGGGCTTGATATTCGATCG	GGG	SYTL5	X	39009498	39126619
101105882	TCCAAACCAACTGTCCAAGG	AGG	S100G	X	15654995	15659089
101105882	CACTCACCTTCAGCAAACTG	GGG	S100G	X	15654995	15659089
101105882	CATCGAGGGTGCTTGGACCC	TGG	S100G	X	15654995	15659089
101105882	TCAGCTCCTCCTTGGACAGT	TGG	S100G	X	15654995	15659089
101120990	AGGAATCCCTGGAATCCCTG	GGG	EDA	X	65329088	65687719
101120990	GTAGTTTCTCCCGGTTCCAG	CGG	EDA	X	65329088	65687719
101120990	GCACAACGTCAGCAGGTGGA	GGG	EDA	X	65329088	65687719
101120990	TGGTGCATCTACAGGGCCAA	GGG	EDA	X	65329088	65687719
101117223	CGGCACAACTATCTCCATCA	GGG	RNF128	X	136991917	137090224
101117223	ATAAGACATGTGTTGACCCA	TGG	RNF128	X	136991917	137090224
101117223	AAAGCTTTGGGAATTGAGGT	AGG	RNF128	X	136991917	137090224
101117223	GAGTATGTCACATTTGCACA	TGG	RNF128	X	136991917	137090224
101110213	TGATACGAACGTAAGTCCTG	TGG	LOC101110213	X	127274514	127277501
101110213	AGGTGGCGCACCAAACGAGG	AGG	LOC101110213	X	127274514	127277501
101110213	GGACTTACGTTCGTATCAGG	TGG	LOC101110213	X	127274514	127277501
101110213	ACCAGGTGGCGCACCAAACG	AGG	LOC101110213	X	127274514	127277501
101117142	ACAGATTGGATCTTGCCCAG	AGG	ZNF157	X	59752347	59786934
101117142	AAGGTCACTATCATGCCTGA	GGG	ZNF157	X	59752347	59786934
101117142	TGATCTTCAAGTTGGAGCGA	GGG	ZNF157	X	59752347	59786934
101117142	ATTAGCTGGCATGTTGACTC	CGG	ZNF157	X	59752347	59786934
101116633	AGTCCCACATGCTATCCACA	AGG	STAG2	X	115668099	115797772
101116633	AGACTGCAATGAAGAATCAG	GGG	STAG2	X	115668099	115797772
101116633	ATTTCGACATACAAGCACCC	TGG	STAG2	X	115668099	115797772
101116633	AAAGGAGAAGAAGACCCAGT	TGG	STAG2	X	115668099	115797772
101117734	CCATAGAACCCAGATTCCCA	CGG	NDUFB11	X	59954732	59957243
101117734	AACGATCTGTTATGGCGGCG	GGG	NDUFB11	X	59954732	59957243
101117734	TTGGCAGTAGCGGCGACGCG	AGG	NDUFB11	X	59954732	59957243
101117734	AGATTCCCACGGTTATGACA	AGG	NDUFB11	X	59954732	59957243
101105478	GTATCTGGTGACCGCCTTGC	TGG	LOC101105478	X	152583037	152583636
101110392	CACCAACTATAGAGATTGGA	AGG	TSPAN6	X	143208976	143213729
101110392	TATGACCACTTACCATGCTC	TGG	TSPAN6	X	143208976	143213729
101110392	GAATTGGTTGCTGCTATCGT	AGG	TSPAN6	X	143208976	143213729
101110392	GTGTCACCAACTATAGAGAT	TGG	TSPAN6	X	143208976	143213729
101108036	TTGCTGGTCTCTGCATAGGC	CGG	LOC101108036	X	92598552	92599339
101117478	TGTGAGATTCCCACCACCTG	TGG	FMR1	X	94781012	94821187
101117478	GTTCAAGGCAGCTTGCCTCA	AGG	FMR1	X	94781012	94821187
101117478	CCCTTGAGTTACTAGAAGGT	AGG	FMR1	X	94781012	94821187
101117478	AGGATCTGGTGGTGGAAGTG	CGG	FMR1	X	94781012	94821187
101111605	TGCGGCCAAGAAGTACATGG	AGG	BCAP31	X	89096835	89125773
101111605	GAACCTCCAGAACAACCCTG	GGG	BCAP31	X	89096835	89125773
101111605	TCACTACCAACTCCACAAGG	CGG	BCAP31	X	89096835	89125773
101111605	ATAGAGGAAGGTGGCGACTG	CGG	BCAP31	X	89096835	89125773
101119371	GCTAGATTGACATTCCTGGT	AGG	GPR174	X	71785396	71787694
101119371	GACTTGTAGTAAGTCAGCAA	TGG	GPR174	X	71785396	71787694
101119371	TACAGTCATGGAAGCGAAAG	GGG	GPR174	X	71785396	71787694
101119371	AAACCCAATCAACTCGCCAA	TGG	GPR174	X	71785396	71787694
101113732	TCCAGCTATATCCTTCAACA	CGG	CRLF2	X	871649	890147
101113732	GAGGTGACGCACCAGCAGAG	GGG	CRLF2	X	871649	890147
101113732	AGACCGTCTTTGACGCTGTG	TGG	CRLF2	X	871649	890147
101113732	TCCCAGCAAGAAGACAGCGG	CGG	CRLF2	X	871649	890147
114111394	CCCATGGAAGAGTAGCAAGG	AGG	LOC114111394	X	45022062	45024841
114111394	ATCCCACCACATCATCAGGG	AGG	LOC114111394	X	45022062	45024841
114111394	AATACTGAGGAAGCAAATGG	CGG	LOC114111394	X	45022062	45024841
114111394	GAATTGGTCCGTGATCCGCG	AGG	LOC114111394	X	45022062	45024841
101107416	CTGCAAGGTATAGATGAGAG	AGG	SLC35A2	X	58496324	58504456
101107416	TGGAGATGGCAACATACTGG	AGG	SLC35A2	X	58496324	58504456
101107416	GTGTGTCCATGTACTGCACC	AGG	SLC35A2	X	58496324	58504456
101107416	CCTAGGTAACGTGAAGCACC	TGG	SLC35A2	X	58496324	58504456
114111408	CAGACCGCACATTGGAGATG	GGG	LOC114111408	X	7724222	7725271
114111408	TTGCCCCCATCTCCAATGTG	CGG	LOC114111408	X	7724222	7725271
114111709	AGTTGCCGTCGCTACCGTCA	GGG	LOC114111709	X	144680819	144681406
114111709	GGTAGCGACGGCAACTGCAA	CGG	LOC114111709	X	144680819	144681406
114111709	CAGTTGCCGTCGCTACCGTC	AGG	LOC114111709	X	144680819	144681406
101102535	GAACCTACATAACATCACTG	GGG	AKAP4	X	57542387	57584294
101102535	CAAATGTAAAGGGAAGCAAG	AGG	AKAP4	X	57542387	57584294
101102535	TTCGATCTATCCACCCAATG	GGG	AKAP4	X	57542387	57584294
101102535	GTTTACAACTGGAGGCTGAG	GGG	AKAP4	X	57542387	57584294
101108987	GGATAGCCGAAAGACAGCTG	GGG	LOC101108987	X	47462882	47469732
101108987	CGTTCTCCAAGCTCAACAGT	AGG	LOC101108987	X	47462882	47469732
101108987	GGTGACAGTGCCTGCGAAGG	CGG	LOC101108987	X	47462882	47469732
101108987	GGGATAGCCGAAAGACAGCT	GGG	LOC101108987	X	47462882	47469732
101115684	AGCATGAACTTCATCCACGA	AGG	ALAS2	X	53107242	53134022
101115684	TGTGTGGCTTGCAAGACCCG	AGG	ALAS2	X	53107242	53134022
101115684	TGACTCCACTCTCTTCACCT	TGG	ALAS2	X	53107242	53134022
101115684	TAAAGCAACCAAAGCTGGAG	GGG	ALAS2	X	53107242	53134022
101117818	ACTGCAAACAGTGCATCGAG	CGG	MID1	X	8002084	8412299
101117818	CCTGTCGATGATGTTCTGGA	GGG	MID1	X	8002084	8412299
101117818	CTCCGATGATGAATTCAGTG	TGG	MID1	X	8002084	8412299
101117818	CATCAAGCAGAACCACTACA	CGG	MID1	X	8002084	8412299
101117908	TGAAGAAGTACCAAAGCCTG	AGG	TCEAL9	X	137380876	137382556
101117908	AGGTAAACTACATTAAATAG	GGG	TCEAL9	X	137380876	137382556
101117908	TGAATGAAATTGATGCGATA	AGG	TCEAL9	X	137380876	137382556
101117908	TTTGGTACTTCTTCAAGTTT	TGG	TCEAL9	X	137380876	137382556
101118078	AATGACTTACAGATTGCAGG	GGG	CXHXorf21	X	31601309	31614720
101118078	CGTACCGGAATGACATCCAG	TGG	CXHXorf21	X	31601309	31614720
101118078	TGAAGAAATGACCTTGCCAG	AGG	CXHXorf21	X	31601309	31614720
101118078	GCAGAAGCCTATTTCGAATG	CGG	CXHXorf21	X	31601309	31614720
101116890	GTTGAATCTGTCCAACACTG	AGG	LOC101116890	X	137247974	137270941
101116890	GACCATTCCATTCCAACCCG	AGG	LOC101116890	X	137247974	137270941
101116890	CCATTCCATCCCATCACTGG	AGG	LOC101116890	X	137247974	137270941
101116890	ATGGAACCGTAGAAATAGTG	TGG	LOC101116890	X	137247974	137270941
101109334	AGGTCAGATATGATGCTGTG	TGG	TRPC5	X	131461305	131647443
101109334	GAAGCCGTCGTACCACAGAG	TGG	TRPC5	X	131461305	131647443
101109334	CTGAACCACAGCGTGTACGT	CGG	TRPC5	X	131461305	131647443
101109334	CATGTTCAGCAGCACCACCA	GGG	TRPC5	X	131461305	131647443
101105886	CTGGACAACATGCCACTCCG	TGG	NONO	X	66721735	66734853
101105886	GATGATGCTTCCTTGGAGTG	TGG	NONO	X	66721735	66734853
101105886	GCTCTGGACAGATGCAGTGA	AGG	NONO	X	66721735	66734853
101105886	CAGCCGACTACGCTGGGTGA	AGG	NONO	X	66721735	66734853
101115258	CGAGTTCGTAAAGAGCAACA	CGG	ZBED1	X	458816	474393
101115258	GATCGACCTCTTCCTCAACG	TGG	ZBED1	X	458816	474393
101115258	ACTCGATGAACGCTTCGTAG	AGG	ZBED1	X	458816	474393
101115258	CCTCGGCCACACCTTCGACG	CGG	ZBED1	X	458816	474393
101106308	ACGTTCTTAGAAACGAAGGA	GGG	TMLHE	X	86794378	86865274
101106308	AGTTGTAGCAAGATGCTGAG	CGG	TMLHE	X	86794378	86865274
101106308	ACAGAGAAACCATCTACGGA	AGG	TMLHE	X	86794378	86865274
101106308	CTGGATACATAAATCCACGC	TGG	TMLHE	X	86794378	86865274
101114084	GGATAACCAAGAGCGCTCAG	TGG	FATE1	X	91014551	91021024
101114084	GAGCCGCCAGGATTCTCCTG	GGG	FATE1	X	91014551	91021024
101114084	GCATGAGGTCCCAGTATGAG	CGG	FATE1	X	91014551	91021024
101114084	GCGACAGAAGGTGGATCCAA	AGG	FATE1	X	91014551	91021024
101113910	GCAAATCCCATGAAACCAGG	TGG	APOO	X	23512813	23580084
101113910	AGGTAATTCAGAGGTTCGTG	GGG	APOO	X	23512813	23580084
101113910	TTTAGACTGATCCTCAGGAA	CGG	APOO	X	23512813	23580084
101113910	ACCTTCACAGTATCTTTGTG	AGG	APOO	X	23512813	23580084
101102458	AGGTACCAGAGGAATTTCAG	AGG	NRK	X	140538278	140741391
101102458	GTACACCTAGGCCTCTACAG	GGG	NRK	X	140538278	140741391
101102458	AGGTGAGCAGAATTAATGGG	AGG	NRK	X	140538278	140741391
101102458	AGGATTTGCAGTGGACCAAG	CGG	NRK	X	140538278	140741391
101103453	ATCACCATAACAGTAGCCCG	AGG	ATP6AP2	X	41435828	41458065
101103453	TCCAGAGAGTGTACATGGTG	GGG	ATP6AP2	X	41435828	41458065
101103453	CGTGTTCCTGTCCTTCTCGG	TGG	ATP6AP2	X	41435828	41458065
101103453	GGAATAGGTTCCCTACTGCA	AGG	ATP6AP2	X	41435828	41458065
106990669	GATGTTTCGAGTCAATCTGG	AGG	TRO	X	53288690	53301517
106990669	ATCTGCCTGTGAGATCTCTG	AGG	TRO	X	53288690	53301517
106990669	TAGAGCCAGTGAGATATCAG	TGG	TRO	X	53288690	53301517
106990669	CACTGGCAGATGGAACTGGA	GGG	TRO	X	53288690	53301517
101119695	GGTGTCTTACTTTCTTTCGA	AGG	TMSB4X	X	11526235	11528340
101118759	GCTCTGGTACCACTTCAGAG	GGG	AMELX	X	9919608	9925144
101118759	GCACCACCAAATCATTCCCG	TGG	AMELX	X	9919608	9925144
101118759	TCCTATGGTTACGAACCCAT	GGG	AMELX	X	9919608	9925144
101118759	GCTGCTGAGCTGGCACCATG	GGG	AMELX	X	9919608	9925144
101105982	TGTTCCCACCGACTCCCATG	AGG	RPL36A	X	142081466	142084853
101105982	CGGAAACGGAAGTATATAGG	AGG	RPL36A	X	142081466	142084853
101105982	GCTTCCTCATGGGAGTCGGT	GGG	RPL36A	X	142081466	142084853
101105982	TCGCGCTTCCTCATGGGAGT	CGG	RPL36A	X	142081466	142084853
101122003	GGAGATCATAGAGTACAAGG	TGG	CYSLTR1	X	72697091	72777863
101122003	CATACAAGGCATAGGTGCTG	AGG	CYSLTR1	X	72697091	72777863
101122003	GAGGTTGACATACAAGGCAT	AGG	CYSLTR1	X	72697091	72777863
101122003	TGTGAACATAATAGACCACA	CGG	CYSLTR1	X	72697091	72777863
101116540	GCACATCCACCACATCCACG	GGG	IDS	X	93388259	93407473
101116540	GAACGGCTACGTGACCATGT	CGG	IDS	X	93388259	93407473
101116540	TCCTATTTGGATACACAGGT	CGG	IDS	X	93388259	93407473
101116540	TCCCAGTGAGGAAGGACACG	CGG	IDS	X	93388259	93407473
105609800	GGCTGCCGGACACATAACTG	GGG	LOC105609800	X	47335408	47337449
105609800	GCAGTGTGATAAGACCATGA	AGG	LOC105609800	X	47335408	47337449
105609800	GAAGAGCCACAACCAGGAGG	AGG	LOC105609800	X	47335408	47337449
105609800	TCAGCATATCATCTGTGACC	TGG	LOC105609800	X	47335408	47337449
101102215	AAGGCCTATCTTGCTGACCA	GGG	LOC101102215	X	7688661	7689674
101102215	CTCCCAGACATCAGCCTCAG	AGG	LOC101102215	X	7688661	7689674
101102215	CTGCTCTCCTGAGGATCTCG	GGG	LOC101102215	X	7688661	7689674
101102215	TTCCTTCAATTCAAGGCCAA	AGG	LOC101102215	X	7688661	7689674
101106061	GGATACCATGACGGTCACAG	TGG	LOC101106061	X	122158129	122166119
101106061	CTGACCAGTTCACCACTGTG	CGG	LOC101106061	X	122158129	122166119
101106061	AGCTTTCAAAGACCACCCGA	AGG	LOC101106061	X	122158129	122166119
101106061	ACATAACAAGCACATGTCAG	TGG	LOC101106061	X	122158129	122166119
101121496	ATTCACGGAGTGAACAACAG	CGG	OTUD6A	X	65722178	65723143
101121496	GGATGGCACGATACATGCAG	TGG	OTUD6A	X	65722178	65723143
101121496	GTGCTTGCGCATGTACTCGG	CGG	OTUD6A	X	65722178	65723143
101121496	ACGCCAGGAGAGGATTGCGG	AGG	OTUD6A	X	65722178	65723143
101111775	CCATGGCACGACCATCAGGG	TGG	TBC1D25	X	58825330	58838815
101111775	GCTGGACCTTAGACAAGGTG	CGG	TBC1D25	X	58825330	58838815
101111775	AGCCAAGTCCGATGACCCAG	AGG	TBC1D25	X	58825330	58838815
101111775	TCCGCAGGCGCAATTCCTCG	GGG	TBC1D25	X	58825330	58838815
101108113	GCATTCTGTATTGTCCAAGG	CGG	LOC101108113	X	124501203	124717768
101108113	TGACACTAGATACCAGCACA	AGG	LOC101108113	X	124501203	124717768
101108113	GCATAGCGAATAGTCACATG	GGG	LOC101108113	X	124501203	124717768
101108113	AAGGAACATTGCGGTCTGTG	TGG	LOC101108113	X	124501203	124717768
101119018	TTCCTTCTGTAGGAACCAGG	AGG	MSL3	X	10418077	10433531
101119018	GCAGTTGGCAGAGTGGCGCG	TGG	MSL3	X	10418077	10433531
101119018	CTCCTTACAAAGGTCAACGC	TGG	MSL3	X	10418077	10433531
101119018	GTGGTTGGTTCACCTGACGT	TGG	MSL3	X	10418077	10433531
101112028	TCATACGATTGTCAGGACAG	AGG	ZC3H12B	X	49460943	49640211
101112028	TTAAAGCAGTCACAAGTGAG	GGG	ZC3H12B	X	49460943	49640211
101112028	CGTCCTAAAGGATCATCTGG	AGG	ZC3H12B	X	49460943	49640211
101112028	CTGTAATTGGTGCATCAGGG	CGG	ZC3H12B	X	49460943	49640211
101103131	CGTATGGCTTCGCTCCACTG	TGG	ZNF275	X	89440819	89459208
101103131	CTACACGTCTTACAGGCGAA	GGG	ZNF275	X	89440819	89459208
101103131	CCCTTCGACTGCGACGACTG	CGG	ZNF275	X	89440819	89459208
101103131	CAGGAGGACCTTAAGCCGAA	AGG	ZNF275	X	89440819	89459208
101112029	TCAGGGAAAGAGTATGCCAA	GGG	EBP	X	58841366	58845536
101112029	CTCACAGAGTTGAGATAAGA	TGG	EBP	X	58841366	58845536
101112029	CAAACACTTACAGGATGTAT	CGG	EBP	X	58841366	58845536
114111323	CCGCACTGCTACGCCCAACA	GGG	LOC114111323	X	108650181	108651903
114111323	GAAGGCGCCATACGAGCCGC	GGG	LOC114111323	X	108650181	108651903
114111323	TCGCGCTCAGCCACGACCCG	CGG	LOC114111323	X	108650181	108651903
114111323	AGAAGGCGCCATACGAGCCG	CGG	LOC114111323	X	108650181	108651903
101120891	TTTCCGGCAGGACTCCCACA	GGG	TMEM47	X	36504567	36534016
101120891	CAGCCCGACCAGCTTCAGCG	GGG	TMEM47	X	36504567	36534016
101120891	CCATCTGCGTGGGATCTCGA	AGG	TMEM47	X	36504567	36534016
101120891	ACTCTGGCTTTACTCTTGGG	TGG	TMEM47	X	36504567	36534016
101116384	GTATGTGATACAGACCCTAG	AGG	TBC1D8B	X	136900192	136976362
101116384	ACACTGGTATATCTGCTCTG	AGG	TBC1D8B	X	136900192	136976362
101116384	AAAGACTGCCTGATCCACCA	AGG	TBC1D8B	X	136900192	136976362
101116384	CACTACACAGATTGCCATCG	TGG	TBC1D8B	X	136900192	136976362
101109518	GCAGTACATCATCTTCACCA	GGG	GPC4	X	110060494	110167606
101109518	ACCGTTAATCTCGTGCATGG	GGG	GPC4	X	110060494	110167606
101109518	AGGCTGTTTGGCCAACCAAG	GGG	GPC4	X	110060494	110167606
101109518	GGCGAAACATGCGCTCCAGG	AGG	GPC4	X	110060494	110167606
114111439	AGACGCCGCCTTCAAGATGG	CGG	LOC114111439	X	23774254	23774991
114111439	AATTCCGCTACAGCCCGTGA	GGG	LOC114111439	X	23774254	23774991
114111439	AGCCCGAGCGCCCATCATGG	CGG	LOC114111439	X	23774254	23774991
114111439	TTTAACTGAGCTGCCGCAGG	CGG	LOC114111439	X	23774254	23774991
100307049	GGACCAGCTGAACATGCTGG	GGG	STAT1	X	68795494	68835771
100307049	TCAGACAGTATCTGGCACAG	TGG	STAT1	X	68795494	68835771
100307049	AACATGGAAGAGTCCACCAA	CGG	STAT1	X	68795494	68835771
100307049	CCTGTGGTACAACATGCTGG	TGG	STAT1	X	68795494	68835771
101106998	TGAGCGGGAACTGGATGACG	AGG	LOC101106998	X	142269649	142272558
101106998	CAGTGCCCATCCTCACTCCA	GGG	LOC101106998	X	142269649	142272558
101106998	GAGGACAGACCTTCAGGTGG	GGG	LOC101106998	X	142269649	142272558
101106998	GAAGTGGGTTGGATGGCCGC	AGG	LOC101106998	X	142269649	142272558
101106553	CACAATAAGGTCTGAACTAC	AGG	LOC101106553	X	89872582	89874247
101103622	CCACGTGGAATAGACACGCG	GGG	ACE2	X	14426310	14473917
101103622	TACCAAGCAAATGTGCAGGG	AGG	ACE2	X	14426310	14473917
101103622	CAGGATCAAGATGTGCACGA	AGG	ACE2	X	14426310	14473917
101103622	ACAGCAGAGACTACAATCGG	AGG	ACE2	X	14426310	14473917
101119697	TTTCTTAGGTGCACAGGAAT	AGG	LOC101119697	X	97521774	97522287
101121405	GTGCTTCTTGTAGATCTGGG	CGG	IRAK1	X	88831097	88839112
101121405	AGGAGTACGTGAAGACCGGG	AGG	IRAK1	X	88831097	88839112
101121405	CTGGTCGCGGACGATCAGGG	CGG	IRAK1	X	88831097	88839112
101121405	GGGCACCCACGACTTCTCAG	AGG	IRAK1	X	88831097	88839112
101116125	GCTCATCAATCAGCACATCG	AGG	MAGEE2	X	74367141	74369449
101116125	GTATTAGAGTAGCTCGACTG	AGG	MAGEE2	X	74367141	74369449
101116125	TAGCAACAGATCCCAAATGG	AGG	MAGEE2	X	74367141	74369449
101116125	CACAAGAACTCAAATTCGAG	GGG	MAGEE2	X	74367141	74369449
101120138	CAGCAGGCCCAGTTACACCA	CGG	OFD1	X	12456152	12517092
101120138	TGACTGCAGCTGCTCCTGAG	AGG	OFD1	X	12456152	12517092
101120138	AAACCGTGTGAAAGAACTCG	AGG	OFD1	X	12456152	12517092
101120138	GCGCTTTACCATTTAGAACA	GGG	OFD1	X	12456152	12517092
443518	AGACAGATCCTCTCATTCAG	GGG	IL13RA1	X	122563731	122639816
443518	TCTGCACCATCATATGGACA	TGG	IL13RA1	X	122563731	122639816
443518	AAATATCATGTGTCTCAGCG	TGG	IL13RA1	X	122563731	122639816
443518	ATGGTGACTTATATGTGCAG	TGG	IL13RA1	X	122563731	122639816
101119442	TGAAATATGACATAGCCCTG	AGG	FRMPD4	X	11032554	11354733
101119442	ACTACAGAAGTCTAGCTCAG	CGG	FRMPD4	X	11032554	11354733
101119442	TTTCGGGCTCCATCTCCATG	TGG	FRMPD4	X	11032554	11354733
101119442	AGCTTCCAGAGTGTCCAGTG	TGG	FRMPD4	X	11032554	11354733
101122923	TCCTTACGATGACTACCCGG	TGG	PDZD11	X	65924995	65927784
101122923	AAGCTCACCTGAGCTCCAGG	GGG	PDZD11	X	65924995	65927784
101122923	TGAGGAGGAATCCATGCTGG	GGG	PDZD11	X	65924995	65927784
101122923	TGGATTCCTCCTCATGAGGT	GGG	PDZD11	X	65924995	65927784
101116122	GGGTCTCAGTACGGGCCTGG	CGG	LOC101116122	X	25788547	25789569
101116122	GAGGTCTAGTTTGTTGACAA	GGG	LOC101116122	X	25788547	25789569
101116122	TGATGGGTGTATATGCTGAA	AGG	LOC101116122	X	25788547	25789569
101116122	AAGCACAATCATCAGGATGC	CGG	LOC101116122	X	25788547	25789569
105611964	CAGCTCCGAGAACTTCACCG	TGG	ASMTL	X	731180	751305
105611964	ATGTTGGTGGAGTACGTGCG	CGG	ASMTL	X	731180	751305
105611964	GCGACGTCCATGGCTGACAG	GGG	ASMTL	X	731180	751305
105611964	CATTGCTGAGGATCTCCCGG	CGG	ASMTL	X	731180	751305
101110211	CATCGTGGAAGACGACGACG	AGG	TSPYL2	X	55222786	55229774
101110211	AAACATTCAACTAGACCTGG	AGG	TSPYL2	X	55222786	55229774
101110211	AGAAACGCTCTCTCCCTCAG	AGG	TSPYL2	X	55222786	55229774
101110211	TATGTCATTCTCGAGGAGGG	GGG	TSPYL2	X	55222786	55229774
101120390	TCTGTGGATGTGACCTACGA	CGG	FLNA	X	88628865	88653959
101120390	GGTCGAAGCAGGGAACCACG	TGG	FLNA	X	88628865	88653959
101120390	GATCACCGTGGACACCAAGG	CGG	FLNA	X	88628865	88653959
101120390	ACAGTGGATGCCAAGCACGG	CGG	FLNA	X	88628865	88653959
105605373	GTACATCCTGCAGAAAGAGG	AGG	LOC105605373	X	15070563	15072438
105605373	CTTGACTTATGATACACTCG	AGG	LOC105605373	X	15070563	15072438
105605373	GGTGAGGACTCTGCACAGCG	CGG	LOC105605373	X	15070563	15072438
105605373	CATGGAGCAGTTTCGCACCG	AGG	LOC105605373	X	15070563	15072438
101110388	GGTGCCAAGATCGACTTGGT	GGG	SH3KBP1	X	18650935	18986482
101110388	ACGGATGTCAGAGACTGGGA	TGG	SH3KBP1	X	18650935	18986482
101110388	TTGATCACAGGAGCCGAGGG	AGG	SH3KBP1	X	18650935	18986482
101110388	CTGAGAGAATTGGTCTTGGG	TGG	SH3KBP1	X	18650935	18986482
101114419	TCCATCCATCCTTAGAACCA	TGG	LOC101114419	X	50750190	50753656
101114419	ACACCTTGTCTGCAAGTATG	AGG	LOC101114419	X	50750190	50753656
101114419	GTGGCCATCAACAATTTCCC	TGG	LOC101114419	X	50750190	50753656
101114419	TCATACTTGCAGACAAGGTG	TGG	LOC101114419	X	50750190	50753656
101106657	CATCCTCTACAACAGCCGAG	TGG	RBBP7	X	15822229	15843831
101106657	GCAATGATGTGAGGATTCTG	CGG	RBBP7	X	15822229	15843831
101106657	CAGTGTGCGCATCAACCAGG	TGG	RBBP7	X	15822229	15843831
101106657	TTATGACCCATGCTCTTCAG	TGG	RBBP7	X	15822229	15843831
780514	GCATTCGGATGGTTAGTGTG	CGG	POU3F4	X	78938812	78941534
780514	GGACGAGGAGACACCAACCT	CGG	POU3F4	X	78938812	78941534
780514	GTTACCCAATGATGCCCGAG	GGG	POU3F4	X	78938812	78941534
780514	TGGATGTAAGCTCTGCGCTG	AGG	POU3F4	X	78938812	78941534
101111777	ACACGCTCCAGTCTTCACGA	GGG	CDX4	X	76423536	76432130
101111777	ATATTCCGGTGAGCTGAAAG	CGG	CDX4	X	76423536	76432130
101111777	CATGTAGTGAGCATAAGAAG	GGG	CDX4	X	76423536	76432130
101111777	ATGCCCGGTATGGACACTCA	CGG	CDX4	X	76423536	76432130
101111863	TTGGAAGTCATCATGCCTCG	GGG	LOC101111863	X	28090770	28091720
101111863	AATACTGAGTCCATCCAAAG	AGG	LOC101111863	X	28090770	28091720
101111863	TCGGATCGAGATTCCCAAGA	CGG	LOC101111863	X	28090770	28091720
101111863	GAAAGAGCCTATTAGGAAGG	CGG	LOC101111863	X	28090770	28091720
105605697	GAGAAGAACTCACATGACAG	TGG	LOC105605697	X	88219662	88223343
105605697	TCTGGAGGTATGAGTCAAAG	AGG	LOC105605697	X	88219662	88223343
105605697	ATGTCTCCCAAAGTCCCAGA	AGG	LOC105605697	X	88219662	88223343
105605697	ACTACACACTCATTGTCACC	AGG	LOC105605697	X	88219662	88223343
443462	GGATCAATACTATCACCTGG	TGG	SERPINA7	X	140800952	140806629
443462	CCTGTACCGGAGGGTCACTG	TGG	SERPINA7	X	140800952	140806629
443462	AGATCAATAGTCATGTGGAG	AGG	SERPINA7	X	140800952	140806629
443462	GTAGTTCACCAGGACTGTGA	TGG	SERPINA7	X	140800952	140806629
101104812	AGCTTCCACATAGATCAGGT	GGG	MTMR8	X	48586604	48827423
101104812	AATTGCCTGTCACTAGCCTG	GGG	MTMR8	X	48586604	48827423
101104812	AACCACTATTTCAGGAGGGT	AGG	MTMR8	X	48586604	48827423
101104812	CTATTCGCCAGACAAATCCA	GGG	MTMR8	X	48586604	48827423
101106145	GGAGGTTGTTGATGACGCGG	TGG	PRAF2	X	58366767	58369810
101106145	AAGTCGTCCAAGGCGCGTAG	CGG	PRAF2	X	58366767	58369810
101106145	GCGCTTAGGAGGGTGTGCAG	CGG	PRAF2	X	58366767	58369810
101106145	CTGTGGGTCGCAAGGATCCG	GGG	PRAF2	X	58366767	58369810
101119373	ACCTACCATCATGAACCACG	TGG	GPR143	X	6976011	6999540
101119373	GGAGGGATAGTACAGCATCA	GGG	GPR143	X	6976011	6999540
101119373	ACAGTGGCCTCCTTACTGAA	GGG	GPR143	X	6976011	6999540
101119373	AGTACGTGGTGATGTAGTGG	GGG	GPR143	X	6976011	6999540
105605424	GGAGGCCTGTATCAACCACA	GGG	LOC105605424	X	37768534	37768890
105605424	AGGATGCCAGTCAGGAACAC	GGG	LOC105605424	X	37768534	37768890
105605424	TGGCATCCTTGAGTACCTGA	TGG	LOC105605424	X	37768534	37768890
105605424	TGGCGAACTGACCCTCTCGC	AGG	LOC105605424	X	37768534	37768890
101107078	GGCAAGGGCAACTAGCCCAG	TGG	ZCCHC12	X	122525172	122528339
101107078	TGATTAACTCCAGGAAACTG	GGG	ZCCHC12	X	122525172	122528339
101107078	CTGGCTGATCCAAGTCAATG	AGG	ZCCHC12	X	122525172	122528339
101107078	CTATGCTAAGGTCTCTGGAG	AGG	ZCCHC12	X	122525172	122528339
101114678	GGCTCCCACAGTGGTCACCG	TGG	CFP	X	59492554	59498118
101114678	TCTGCAGTGAATGGACAGTG	GGG	CFP	X	59492554	59498118
101114678	GCTGCTCATAGGCTGACCCT	GGG	CFP	X	59492554	59498118
101114678	GTGGCAGCTACAGGCCTGTG	AGG	CFP	X	59492554	59498118
101106142	TCATTACTATCAACCCACGG	TGG	SYAP1	X	15723296	15738437
101106142	GGAGCATGACCAGTGCGACG	GGG	SYAP1	X	15723296	15738437
101106142	ACTGCTTAATTAGGGAGACG	CGG	SYAP1	X	15723296	15738437
101106142	TCCACCCGATCAGTGCTCCG	AGG	SYAP1	X	15723296	15738437
101112886	ACCATCTTAAGTGTCCTCAG	GGG	LOC101112886	X	31220748	31221800
101112886	AGCTTACCCTTCTTACCCTG	AGG	LOC101112886	X	31220748	31221800
101112886	AACTGCACCAACAGACTCGT	CGG	LOC101112886	X	31220748	31221800
101112886	TTAGCATCAACCTTGGGACC	AGG	LOC101112886	X	31220748	31221800
101107677	ACTCTGCTGATCACTCCCAG	GGG	MTMR1	X	91798571	91859548
101107677	CGTGAATGTTGTGAATCTCC	AGG	MTMR1	X	91798571	91859548
101107677	CCGAATGTACTCTAGCCAGT	GGG	MTMR1	X	91798571	91859548
101107677	TTATCATTGGGACCCACAAG	CGG	MTMR1	X	91798571	91859548
101106404	AGCGAGCCAGGTGCGATGGA	TGG	LOC101106404	X	108536496	108537751
101102461	CAAGAATGCTGATATATCGG	AGG	LOC101102461	X	143808497	143809617
101102461	TCCTTGGTAACTGTGTGCGA	TGG	LOC101102461	X	143808497	143809617
101102461	TCCATCGCACACAGTTACCA	AGG	LOC101102461	X	143808497	143809617
101102461	GGTAACTGTGTGCGATGGAA	AGG	LOC101102461	X	143808497	143809617
105605670	CACTCAGGCTTGACAGACGT	AGG	LOC105605670	X	2742731	2749150
105605670	ACGGGAACAAAGCAAGACGA	TGG	LOC105605670	X	2742731	2749150
105605670	GACCATCCCTGGTACCTCTG	AGG	LOC105605670	X	2742731	2749150
105605670	TGGCATGTCACACCAACATA	AGG	LOC105605670	X	2742731	2749150
101114426	CTGAACTCAAGAATCCCGTG	GGG	SOX3	X	103357878	103359233
101114426	GACAAGTACTCCCTGCCTGG	CGG	SOX3	X	103357878	103359233
101114426	TGACTTGGCGCGGACCACTG	CGG	SOX3	X	103357878	103359233
101114426	CGCCGATTGGAAACTGCTGA	CGG	SOX3	X	103357878	103359233
101120810	TGCAGGTCTGGATGTCCATG	GGG	GLRA4	X	137731158	137742099
101120810	CCAGATTGAGTCCAGCATGG	AGG	GLRA4	X	137731158	137742099
101120810	TCATCCCGCAAGATAAACTG	AGG	GLRA4	X	137731158	137742099
101120810	CTTGTCCAGGAAATCAGAGG	GGG	GLRA4	X	137731158	137742099
101104806	GGTTTGTACACCTTGCTCAG	TGG	GJB1	X	66673770	66680847
101104806	GAAGACCACGCTGATCACAT	AGG	GJB1	X	66673770	66680847
101104806	GTGCCACGTGCATGGCCACG	AGG	GJB1	X	66673770	66680847
101104806	ACACTTGACCAGCCGCACCA	TGG	GJB1	X	66673770	66680847
101115759	CTGTCCACTGAAGAACACGG	AGG	ARSE	X	1356436	1377545
101115759	GATGCCGCTCATACTCCGGG	AGG	ARSE	X	1356436	1377545
101115759	GATCTCGGCATTGGAGACGT	CGG	ARSE	X	1356436	1377545
101115759	TCACGACTGAGAACTTCCGT	GGG	ARSE	X	1356436	1377545
101108550	GATCCAGCGAAATAGCGCAG	AGG	HTR2C	X	128273112	128421892
101108550	ACGCTTCAAATTCCCAGACG	GGG	HTR2C	X	128273112	128421892
101108550	GTAATCACCATGATTGTCAG	CGG	HTR2C	X	128273112	128421892
101108550	AAGCAATCATGGTGAATGTG	AGG	HTR2C	X	128273112	128421892
100305131	GATTTGCCATCATCACACAG	TGG	ARAF	X	59556174	59566604
100305131	GGATGATGTTCTTGGCATGG	AGG	ARAF	X	59556174	59566604
100305131	GGACTCGGGCTATTACTGGG	AGG	ARAF	X	59556174	59566604
100305131	CGGACAAATCCTGGACACTG	TGG	ARAF	X	59556174	59566604
101103214	TTTGACTGTAAGAGACCCTG	CGG	CSTF2	X	141565598	141594421
101103214	ATAAGGTGACTCAATGACAG	GGG	CSTF2	X	141565598	141594421
101103214	AGGCTGGAGTTGCAGCACCA	GGG	CSTF2	X	141565598	141594421
101103214	GCTCGTGCATCTATGCCTCG	TGG	CSTF2	X	141565598	141594421
101121243	TGTCCAGAAAGTCTCACATG	GGG	ZMAT1	X	142507666	142549621
101121243	ACCATACACTATTTCACCAG	TGG	ZMAT1	X	142507666	142549621
101121243	ATGTTCCGGTCTCATATGCA	AGG	ZMAT1	X	142507666	142549621
101121243	TTGCTCAGTCTCACTATGTG	GGG	ZMAT1	X	142507666	142549621
101112294	AGCCATCACAGTACTCCGCG	TGG	PRICKLE3	X	58293627	58302663
101112294	CACCAAAGGCACCAACACCG	AGG	PRICKLE3	X	58293627	58302663
101112294	CAGAAGATTAGGCCACGGCG	TGG	PRICKLE3	X	58293627	58302663
101112294	TGGCGCCAGTGATGGTCACG	GGG	PRICKLE3	X	58293627	58302663
101109774	ACTTTGAGGAGAGCACCCAG	GGG	OPN1LW	X	88717590	88730444
101109774	TAGCCCTCCACGACACACAG	CGG	OPN1LW	X	88717590	88730444
101109774	ATACCCATCTGGGAGCAATG	TGG	OPN1LW	X	88717590	88730444
101109774	TTAACCAGGATCCAGTTGAG	AGG	OPN1LW	X	88717590	88730444
101114170	GTTATCTCACTGAACCACCG	GGG	MID2	X	135748632	135850112
101114170	TTGACCGTTCAAGACACTGG	CGG	MID2	X	135748632	135850112
101114170	GCCTGTAAGTCCTCTCTCGG	CGG	MID2	X	135748632	135850112
101114170	TTTCACCAGCCACCGCCTGG	TGG	MID2	X	135748632	135850112
101108193	TACCTCCCCGACTCCACCAC	TGG	LOC101108193	X	76581379	76584030
101108193	GTGGAGTCGGGGAGGTAGCA	GGG	LOC101108193	X	76581379	76584030
101108193	GGTGGAGTCGGGGAGGTAGC	AGG	LOC101108193	X	76581379	76584030
101115603	TCCTTCTCGTATAACAACCG	GGG	LOC101115603	X	59255846	59256856
101115603	GACTCAGTTCAATACCATGA	TGG	LOC101115603	X	59255846	59256856
101115603	CCACTTCCTCGTGGTTGGTG	AGG	LOC101115603	X	59255846	59256856
101115603	CCTCACCAACCACGAGGAAG	TGG	LOC101115603	X	59255846	59256856
114111225	ACACGATTTCTAACCGCCCG	AGG	NAP1L3	X	150669883	150671825
114111225	ACAGTCCAAAGATGCTCTGG	AGG	NAP1L3	X	150669883	150671825
114111225	TACGTCTATAGAATGGGCTG	CGG	NAP1L3	X	150669883	150671825
114111225	TCAAGAATGTTGACAAGCTG	GGG	NAP1L3	X	150669883	150671825
101106825	GGCTAGTCAGAATTCCCATG	AGG	LOC101106825	X	87245887	87247350
101106825	CCACAACGAGTTTACCCAAG	AGG	LOC101106825	X	87245887	87247350
101106825	TCCAAACCTGGATTCAGCGG	AGG	LOC101106825	X	87245887	87247350
101106825	TCCCTGCAGAATGACTCGAA	GGG	LOC101106825	X	87245887	87247350
101113991	GGACCTCGCCTACAAAGAGG	AGG	IL3RA	X	763904	783265
101113991	AAGTACACGCAGAACCAGCA	GGG	IL3RA	X	763904	783265
101113991	TGGATTCTGTATCCAACACA	AGG	IL3RA	X	763904	783265
101113991	CATCTGCTGCTCGATGACCA	CGG	IL3RA	X	763904	783265
105605636	TTCGTCTCCAGTCTTCAAAG	GGG	BEX4	X	137512108	137587761
105605636	TCTGGAGGAAATATCAGGCT	GGG	BEX4	X	137512108	137587761
105605636	GCGTATTGATCACAATGAAG	TGG	BEX4	X	137512108	137587761
105605636	GAATCACGCGACTTGGGAGG	GGG	BEX4	X	137512108	137587761
101114934	GGCAAAGTAGTATACACCAT	GGG	KLF8	X	51339748	51543318
101114934	TTAGCCAGAAGTTCTTCTGG	GGG	KLF8	X	51339748	51543318
101114934	TCCACTTCAACATCAGACAC	AGG	KLF8	X	51339748	51543318
101114934	GAGGTCAACTGGTTCCACCT	GGG	KLF8	X	51339748	51543318
100307050	CACACCAAGCATGTTTGGCA	AGG	VAMP7	X	87059480	87145684
100307050	GCCAAACATGCTTGGTGTGG	AGG	VAMP7	X	87059480	87145684
100307050	AGCATGTTTGGCAAGGATAG	TGG	VAMP7	X	87059480	87145684
100307050	TAAGGGCCTAGATAAAGTGA	TGG	VAMP7	X	87059480	87145684
101120811	AGAGGCCGGCGCCAACCACA	GGG	LOC101120811	X	38970588	38971051
101120811	CGCAGTCCTTGAGTACCTGA	TGG	LOC101120811	X	38970588	38971051
101120811	AGGACTGCGGTCAGGAACAC	AGG	LOC101120811	X	38970588	38971051
101120811	GCGTACCCTGTGGTTGGCGC	CGG	LOC101120811	X	38970588	38971051
101120732	ATGAGGCTGACATGAGACAT	GGG	LOC101120732	X	142247567	142248880
101120732	TCAGGGAATGCCAAATCCTG	GGG	LOC101120732	X	142247567	142248880
101120732	TCCAAGGGCCCTTTCATGCA	GGG	LOC101120732	X	142247567	142248880
101120732	ATTCAGGGAATGCCAAATCC	TGG	LOC101120732	X	142247567	142248880
101120899	CAGCTGCGATGAGAACACAG	TGG	TEX28	X	88709840	88717196
101120899	CAGTCAGATACTGCTCCCTG	AGG	TEX28	X	88709840	88717196
101120899	AATGCAGACAGGATACACCA	AGG	TEX28	X	88709840	88717196
101120899	AGGGACGTGTCTGATGACGG	TGG	TEX28	X	88709840	88717196
101109246	AATCTGAAACTTTAGGCTCG	GGG	RPS4X	X	67607628	67611919
101109246	CTATATAGGTAACCTGTGCA	TGG	RPS4X	X	67607628	67611919
101109246	CAGGCCCCTCGTCCATCTAC	CGG	RPS4X	X	67607628	67611919
101109246	TCCTTCAGGGCAACAAACCA	TGG	RPS4X	X	67607628	67611919
101113919	GAAAGCTTCTAAGTGCCTAG	AGG	LOC101113919	X	103033456	103039538
101113919	TGATAGGCATCAAAGCTGGG	AGG	LOC101113919	X	103033456	103039538
101113919	CTGCAACCACCATCGCCATG	AGG	LOC101113919	X	103033456	103039538
101113919	GAATTCTCTAGAGTACTGGA	TGG	LOC101113919	X	103033456	103039538
100359363	CAAAGTAGATAGTTGCCCAG	AGG	F8	X	86249305	86384857
100359363	GGCTGAGGTTTATGACACCG	TGG	F8	X	86249305	86384857
100359363	CCAATCGCTGTATACACCTG	AGG	F8	X	86249305	86384857
100359363	GGACCAGAGCTGCATCACAG	TGG	F8	X	86249305	86384857
114111533	ATGACCCGAATCCTTGACCT	TGG	LOC114111533	X	31127841	31129046
105601887	CTTAACATACGATATCCAGG	AGG	LOC105601887	X	111801498	111839538
105601887	AACAAGCCTGAGATCTGTGG	AGG	LOC105601887	X	111801498	111839538
105601887	AGGTTCTCGGTGAAGTCACA	GGG	LOC105601887	X	111801498	111839538
105601887	TGAACCAGAAGAGAAAGGCA	TGG	LOC105601887	X	111801498	111839538
101103296	ATCTTTCATCCAGATCAGGG	TGG	GAB3	X	86072797	86168146
101103296	GGTAGTACTCCAGCACGTCG	CGG	GAB3	X	86072797	86168146
101103296	CAAGAAGCCGGAAGGCACTG	TGG	GAB3	X	86072797	86168146
101103296	ACCAACTATCACATCTGGTG	GGG	GAB3	X	86072797	86168146
101117139	CAGCTGAGCAAATTGCCCGG	TGG	MAGT1	X	73247630	73295397
101117139	CGACACATTGTCTATGAAGT	TGG	MAGT1	X	73247630	73295397
101117139	GTGGACTTGTGTATCTTCGA	AGG	MAGT1	X	73247630	73295397
101117139	CTATGACATCTGGTCAAATG	TGG	MAGT1	X	73247630	73295397
101113468	CTTGGACCCAGATGTTACCG	AGG	PABPC5	X	152852687	152857108
101113468	TTAACGTAGCCATAGCCCAG	GGG	PABPC5	X	152852687	152857108
101113468	ATCGGCCGACGTACACCTGG	CGG	PABPC5	X	152852687	152857108
101113468	CAGGCTGTCAAAGTGCACAT	AGG	PABPC5	X	152852687	152857108
101115184	TAGGTGACTATAATTGAGGG	GGG	FOXR2	X	51731348	51732298
101115184	CTAACTCTGAACCCAACCTG	TGG	FOXR2	X	51731348	51732298
101115184	GAGGTGATCTGCTTCTGTAG	GGG	FOXR2	X	51731348	51732298
101115184	CAAGGTTCTGCTCAGCTAAG	GGG	FOXR2	X	51731348	51732298
101106236	GAGCCGCCATGATAGCCCAG	AGG	GLA	X	142090039	142099916
101106236	GCTCACCGGTCTCACCATCG	CGG	GLA	X	142090039	142099916
101106236	GCATTGTGTACTCCTGTGAG	TGG	GLA	X	142090039	142099916
101106236	CACTCACATAATCGGCTAGG	TGG	GLA	X	142090039	142099916
101118167	TCCAACGCCAGCAAACAGAA	GGG	TCEAL7	X	137414168	137417129
101118167	GGATGAAGAAATGACAAGAG	AGG	TCEAL7	X	137414168	137417129
101118167	ATGCAATGTGCCAAAGAGAC	AGG	TCEAL7	X	137414168	137417129
101118167	TTCCAACGCCAGCAAACAGA	AGG	TCEAL7	X	137414168	137417129
101114335	CCACATCAGCAGGTTGACAA	AGG	MCTS1	X	112452880	112462564
101114335	CAATCGTATCTACTGCAGCA	AGG	MCTS1	X	112452880	112462564
101114335	AGTTTCCAGGTATTGAACCA	TGG	MCTS1	X	112452880	112462564
101114335	GGAGCAAATATCATGTGTCC	AGG	MCTS1	X	112452880	112462564
114111688	TGTGAACCTTGTGTCCAGGA	TGG	LOC114111688	X	134457942	134458484
114111688	TCACGATGCGGTTGGTAATA	TGG	LOC114111688	X	134457942	134458484
114111688	GTGAACCTTGTGTCCAGGAT	GGG	LOC114111688	X	134457942	134458484
101112540	AGACGTGCTAGAATACACCA	AGG	PTCHD1	X	23052852	23110033
101112540	CTGCGGCAGGTTCTACACAG	GGG	PTCHD1	X	23052852	23110033
101112540	CCTAACGGCCAGATTCAGCG	AGG	PTCHD1	X	23052852	23110033
101112540	GGATCGAGTGAAATCCGCAG	AGG	PTCHD1	X	23052852	23110033
101122762	CTGGCTGATACAAGTCAACG	GGG	ZCCHC18	X	138522833	138525874
101122762	GCTAATCAGGACAATAAGGG	AGG	ZCCHC18	X	138522833	138525874
101122762	GATCTGAGCTAATCATGGAG	AGG	ZCCHC18	X	138522833	138525874
101122762	TCCAGAATGCTATTCAGGCG	GGG	ZCCHC18	X	138522833	138525874
101121494	CTGCCTCTTGACCTTCAGCG	TGG	RAB9B	X	137854158	137859026
101121494	GGATAGGCAAGTGACTACTG	AGG	RAB9B	X	137854158	137859026
101121494	CTGGTGCTGCAACAATGAGT	GGG	RAB9B	X	137854158	137859026
101121494	GTCATTCTCTTGGGTGACGG	TGG	RAB9B	X	137854158	137859026
101105390	TCAATCTCCACAATGCAGAG	TGG	GPR82	X	42470146	42476069
101105390	GCCATGTAAGAGATCTTGGA	TGG	GPR82	X	42470146	42476069
101105390	TTGCAGTCACAAGATGTGCT	AGG	GPR82	X	42470146	42476069
101105390	ACACGAAGTGGTCTCTTGTG	TGG	GPR82	X	42470146	42476069
101122765	GGACACAGTGACCTACACTG	AGG	ARMCX5	X	142888013	142909201
101122765	CTCTGACCAAGATCCCACCG	TGG	ARMCX5	X	142888013	142909201
101122765	AAGTCTTCACAACAACTGAG	AGG	ARMCX5	X	142888013	142909201
101122765	AGAGAGCAGCAAGACAAGTG	GGG	ARMCX5	X	142888013	142909201
101121326	TGGTGACGAAGGAGGCCAGG	AGG	LOC101121326	X	123564841	123565818
101121326	TGTATGTAGTGACTTTGCTG	GGG	LOC101121326	X	123564841	123565818
101121326	ATTCTGTGCAACCTATACGA	TGG	LOC101121326	X	123564841	123565818
101121326	TTGCAAGCAGGACACACGTG	TGG	LOC101121326	X	123564841	123565818
101101870	GAAATACAGCAGTGTCCCAG	AGG	ZRSR2	X	14664407	14687570
101101870	AACTTGGAACCTCATCTGAG	GGG	ZRSR2	X	14664407	14687570
101101870	AAGCCTGGAGTACAGCGAAG	AGG	ZRSR2	X	14664407	14687570
101101870	TTTCTCTGTTTAATGGACGG	TGG	ZRSR2	X	14664407	14687570
101111160	GTGCTTCTCATGCTTCTCGG	TGG	MAP7D2	X	19079943	19177578
101111160	TGGGTAGAAACCTACTGGAG	AGG	MAP7D2	X	19079943	19177578
101111160	ACCGGAGATCCTGGGTATGG	CGG	MAP7D2	X	19079943	19177578
101111160	AAGAAGAAGTGCTCGTCGGG	AGG	MAP7D2	X	19079943	19177578
101102374	TTCCAGGTCCAGAAAGACAA	AGG	TREX2	X	89366480	89368372
101102374	GTGAGCTTGTCCATGACCCG	GGG	TREX2	X	89366480	89368372
101102374	GATTACTGGCCTGAGCCGTG	AGG	TREX2	X	89366480	89368372
101102374	TCCAGGCAGATGGTGTCCTG	GGG	TREX2	X	89366480	89368372
101102041	ATTGTTCACAGTGTGGAGAG	CGG	POF1B	X	83486023	83585517
101102041	GGAATTGAACTGTGTCATGG	TGG	POF1B	X	83486023	83585517
101102041	CAGCGAGTGAGGACTTACAG	TGG	POF1B	X	83486023	83585517
101102041	CCTCTTAGGAATGGTGACAG	AGG	POF1B	X	83486023	83585517
101112288	TTAGCATCTTCAAAGCCATG	GGG	LAS1L	X	49650609	49670346
101112288	TGTATGGAGACTTCCCAATG	GGG	LAS1L	X	49650609	49670346
101112288	GTACGCGCTGAACCGCATCA	CGG	LAS1L	X	49650609	49670346
101112288	GGGAAGCGAGAAAGAACTGG	AGG	LAS1L	X	49650609	49670346
101121154	AGACCTGCAAGAGCCCAGGG	CGG	MECP2	X	88769909	88828856
101121154	CATCATACTTCCCAGCGGAG	CGG	MECP2	X	88769909	88828856
101121154	AGGCCGAAAGCCAGGCAGTG	TGG	MECP2	X	88769909	88828856
101121154	ACTTCACGGTAACCGGGAGA	GGG	MECP2	X	88769909	88828856
101121319	AGAAAGCCATCAAACCAACT	TGG	LOC101121319	X	102157902	102160938
101121319	AAAGACCAACTAGTGAAGGT	AGG	LOC101121319	X	102157902	102160938
101121319	TAGCTACACCAGTTGAATCC	AGG	LOC101121319	X	102157902	102160938
101121319	AGTGTTAGGATCAATGCCTC	AGG	LOC101121319	X	102157902	102160938
114108699	TGTTGAAACGATTGTGCCGG	AGG	LOC114108699	X	12087063	12105661
114108699	GTGCCGGAGGATAGCTGCGG	CGG	LOC114108699	X	12087063	12105661
114108699	AGCTGTTGAAACGATTGTGC	CGG	LOC114108699	X	12087063	12105661
114108699	GCTCCGCCGCAGCTATCCTC	CGG	LOC114108699	X	12087063	12105661
105605525	CTAAGTGTTACCTGAACTGG	AGG	SMIM9	X	86236410	86242516
105605525	TGCCCTGCCACAACACTCAG	TGG	SMIM9	X	86236410	86242516
105605525	GCAGCCTTGCAAAGAGCCAA	GGG	SMIM9	X	86236410	86242516
105605525	ACCATCTGGCCTTGGCACAG	GGG	SMIM9	X	86236410	86242516
101104304	GGTTGTCCAGCAATTCCCAG	TGG	ENOX2	X	123882127	124178010
101104304	GTGGAGGTATTTGAGCAGTG	TGG	ENOX2	X	123882127	124178010
101104304	TCGGAATAGTGGACCACTGG	AGG	ENOX2	X	123882127	124178010
101104304	TTGCTCACCTGGATTGAGCG	AGG	ENOX2	X	123882127	124178010
101105811	GCTCTGTCCCAGTCTCCAGG	CGG	REV1	X	98615588	98695261
101105811	AATACCAGATCCGTCAACGT	GGG	REV1	X	98615588	98695261
101105811	CGCGTGAAACATGTTCAGCG	TGG	REV1	X	98615588	98695261
101105811	TCTGGTCCTTAATTTCCATG	CGG	REV1	X	98615588	98695261
101105631	TCTTCCTTATGACCATCCAC	GGG	CTPS2	X	15605998	15718507
101105631	AGAGGCGTGGCGATTACCTG	GGG	CTPS2	X	15605998	15718507
101105631	AACAGTGTCCGTGCACTGAG	GGG	CTPS2	X	15605998	15718507
101105631	TGGCAAATACACCAAGCTCA	GGG	CTPS2	X	15605998	15718507
101119452	CTTTAGACGACACCAGCAGG	AGG	ARL13A	X	141735295	141746693
101119452	TGGACACTTACCACTCGGCA	CGG	ARL13A	X	141735295	141746693
101119452	TGTCTGATGAAAGAGTGGCT	GGG	ARL13A	X	141735295	141746693
101119452	TCATTGGACTGGACAACTCA	GGG	ARL13A	X	141735295	141746693
101111604	AGCTGCTAGAGTCTACCCGG	CGG	ZC4H2	X	48901933	48978987
101111604	ATACCACATTGATATCAGCG	TGG	ZC4H2	X	48901933	48978987
101111604	GAGTCGGAGTTCCTCCACAT	GGG	ZC4H2	X	48901933	48978987
101111604	AGGCCCTTGAATCAGAGGAG	AGG	ZC4H2	X	48901933	48978987
101110649	GCATACCCTTTATGGCCTGG	GGG	LOC101110649	X	18394593	18395195
101110649	CAAAGCCCCAAATGCGATGC	AGG	LOC101110649	X	18394593	18395195
101110649	GTGAAACCCCCAGGCCATAA	AGG	LOC101110649	X	18394593	18395195
101110649	CATTTGGGGCTTTGTTCACT	TGG	LOC101110649	X	18394593	18395195
114111213	CTAGCATTTGAAGCCGAACG	AGG	LOC114111213	X	33505734	33513839
114111213	TAGGATCATCTGCCTCAGAG	TGG	LOC114111213	X	33505734	33513839
114111213	TCAGAGACTGGGCAAGAAGA	TGG	LOC114111213	X	33505734	33513839
114111213	TAATGGTATTCATGCGAGCA	TGG	LOC114111213	X	33505734	33513839
101122169	ACGCTTCCGCAAGAGCATGG	TGG	RAB33A	X	121790273	121800197
101122169	AGCACTTTCGGGACTAGTGG	GGG	RAB33A	X	121790273	121800197
101122169	GAGAAGACGGTGGAAATCGA	GGG	RAB33A	X	121790273	121800197
101122169	CAGCGACGAGTCCAGCTCCA	GGG	RAB33A	X	121790273	121800197
101122168	CCATAAGGGAGTATGCCATG	GGG	DGAT2L6	X	65819618	65841060
101122168	TCAAGGCCAACTCACTCACT	GGG	DGAT2L6	X	65819618	65841060
101122168	GGTCGCTATATAAGGAGTGA	TGG	DGAT2L6	X	65819618	65841060
101122168	GACTGGAACACCCACAGTCA	AGG	DGAT2L6	X	65819618	65841060
101103875	AGGACAAGCAGAAACCACCG	TGG	BEND2	X	17215905	17271868
101103875	AGATGACAGTGATATCCCTG	AGG	BEND2	X	17215905	17271868
101103875	GATGCTGAGACCAATCCAGG	AGG	BEND2	X	17215905	17271868
101103875	TCACTGCCATATTCCAAGAG	AGG	BEND2	X	17215905	17271868
105605452	CCTTCAGGATAATCCCAACG	TGG	NBDY	X	50860857	50924362
105605452	CCTGAAGGAACCGCTAACGG	AGG	NBDY	X	50860857	50924362
105605452	TGGGAGCGTGGATCTCCCGG	AGG	NBDY	X	50860857	50924362
105605452	GCTCCCACCTGGAAACACGC	GGG	NBDY	X	50860857	50924362
114111605	CTTTCATCCTCGGGGGCCCT	GGG	LOC114111605	X	63100025	63101056
101118248	ACATACTTACGCAGCGTGAA	GGG	LOC101118248	X	9761359	9772088
101118248	GAACCTGGATCCTTCTAACC	TGG	LOC101118248	X	9761359	9772088
101118248	AACATACTTACGCAGCGTGA	AGG	LOC101118248	X	9761359	9772088
101118248	TTACCAGGTTAGAAGGATCC	AGG	LOC101118248	X	9761359	9772088
114111701	TTGCAAAGTTGTCTAGATGG	CGG	LOC114111701	X	138384171	138384707
114111701	AGTTGTCTAGATGGCGGCGA	CGG	LOC114111701	X	138384171	138384707
101108890	GGGATGCTGATGATATGGAG	AGG	BEX5	X	142724540	142727255
101108890	GAAGAAGCTTGTCCTATGGG	AGG	BEX5	X	142724540	142727255
101108890	GAAGCTTGTCCTATGGGAGG	TGG	BEX5	X	142724540	142727255
101108890	TCTCCTAGGAAGAAGAAGCG	GGG	BEX5	X	142724540	142727255
101122670	GCCACATGTTCTCATCTACG	AGG	TRAPPC2	X	12443216	12456068
101122670	AGCTTCTACTTTGTCATCGT	TGG	TRAPPC2	X	12443216	12456068
101122670	CAGTGGACAAATTCAATGAA	TGG	TRAPPC2	X	12443216	12456068
101122670	TCAAATGCGCTGGATCGAAT	AGG	TRAPPC2	X	12443216	12456068
101105884	GAAAGACCATCAGTTTGACA	TGG	LOC101105884	X	44197642	44199970
101105884	CTTCACCAAGAACCTCCCGC	GGG	LOC101105884	X	44197642	44199970
101105884	ACCTAGAGAACCAGGCTGAA	TGG	LOC101105884	X	44197642	44199970
101105884	GCGGGAGGTTCTTGGTGAAG	GGG	LOC101105884	X	44197642	44199970
101106495	CATGTGTACACAGTGCCCTG	TGG	HNRNPH2	X	142100042	142105975
101106495	TCATCAGCTGAGCAGGACCA	GGG	HNRNPH2	X	142100042	142105975
101106495	GTATAATAGCATTGGCAGAG	GGG	HNRNPH2	X	142100042	142105975
101106495	ATAGCCATGAGCTTTCGCGG	GGG	HNRNPH2	X	142100042	142105975
101117303	CTAAAGATGAGGAGTCACGG	GGG	PNPLA4	X	5596558	5639487
101117303	TCACCAATAGCAGGACTGGG	CGG	PNPLA4	X	5596558	5639487
101117303	TCACTCCTCGGATGTTTACG	AGG	PNPLA4	X	5596558	5639487
101117303	CAGGGTAATGGCCATCATGG	AGG	PNPLA4	X	5596558	5639487
101107165	GCCACCCAGATTGTAATGGG	TGG	FUNDC1	X	45265860	45278252
101107165	CCGGCGGTATCATGGCGACC	CGG	FUNDC1	X	45265860	45278252
101107165	TGATGATTCCTACGAAGTGT	TGG	FUNDC1	X	45265860	45278252
101107165	ATGTGCAGATCGACTGGAAG	AGG	FUNDC1	X	45265860	45278252
101123093	CTGACGCAAGCGTTAAACAA	GGG	ASB9	X	14137499	14165034
101123093	GAGTCTCTTGCGGCTCACGG	GGG	ASB9	X	14137499	14165034
101123093	ACACACGATCTGCCGTGATG	AGG	ASB9	X	14137499	14165034
101123093	ATCCACGAAGCTGCTAAGAG	AGG	ASB9	X	14137499	14165034
101112954	AGTCGGACTAATCCAAACAG	TGG	RLIM	X	75417717	75444014
101112954	GATAGTGATTCAGAGCCTAG	TGG	RLIM	X	75417717	75444014
101112954	GAACTTCGTTCTGATCTGGG	TGG	RLIM	X	75417717	75444014
101112954	TAGCTAGCAGAACTCGGTCA	AGG	RLIM	X	75417717	75444014
114111577	CGTCGCCCTCACAGGAGCGT	CGG	LOC114111577	X	37899411	37899953
114111577	TGAGGGCGACGTGGGCAGCA	TGG	LOC114111577	X	37899411	37899953
114111577	GTAGTTCCGACGCTCCTGTG	AGG	LOC114111577	X	37899411	37899953
114111577	CCTGGGTGATGACAACAAGA	AGG	LOC114111577	X	37899411	37899953
101114245	GCAGCCCAATAACCAAACTG	CGG	SYN1	X	59502541	59556179
101114245	TGCGGTCAAGCAGACCACAG	CGG	SYN1	X	59502541	59556179
101114245	CAGCAGCACAACGTACCCTG	TGG	SYN1	X	59502541	59556179
101114245	GTCACCGATGAGCGGCATGG	AGG	SYN1	X	59502541	59556179
101117735	GGAATGCTGAGTGATCAACA	GGG	LOC101117735	X	37713657	37718216
101117735	CTCATTAAGCAGATCAACAG	AGG	LOC101117735	X	37713657	37718216
101117735	CAAGTTCTCAAGGTCTGGCA	AGG	LOC101117735	X	37713657	37718216
101117735	TGAGAACACTGGGAAGAACT	GGG	LOC101117735	X	37713657	37718216
101110821	GATACGTTCCGATAAACTGG	AGG	MBNL3	X	111104627	111178566
101110821	AGCGGCAATCATTCTCACCA	CGG	MBNL3	X	111104627	111178566
101110821	TAAGGATTGTAAGCCATGGC	AGG	MBNL3	X	111104627	111178566
101110821	GATCTGTGACTTACAACTGA	TGG	MBNL3	X	111104627	111178566
101120549	CCAGGCCACTCCCAACACAT	AGG	GPM6B	X	12526153	12682190
101120549	TGCTGCATCAAGTGTCTGGG	CGG	GPM6B	X	12526153	12682190
101120549	GACACCCGAGAAGCAGAGGA	TGG	GPM6B	X	12526153	12682190
101120549	GTTCTGCGGCTGTGGGCACG	TGG	GPM6B	X	12526153	12682190
114111628	AAAGTAACTTGCCAATCCAG	GGG	SATL1	X	83320238	83345863
114111628	GAAAGTGCATGCAGTTACAC	TGG	SATL1	X	83320238	83345863
114111628	TGGCAAGTTACTTTACCTAG	AGG	SATL1	X	83320238	83345863
114111628	GCAGTTACACTGGCTTCTGA	TGG	SATL1	X	83320238	83345863
101102704	GTTCACGGAAGAGTTGCACT	CGG	NHSL2	X	67449887	67471139
101102704	TCATCCCACCCAGATACTCA	GGG	NHSL2	X	67449887	67471139
101102704	TCACTCGTGATAGCCCAGCA	GGG	NHSL2	X	67449887	67471139
101102704	AAGTTAGTGGGTACTCCTCG	GGG	NHSL2	X	67449887	67471139
101123188	GTATTTGGCAGAGGACCAGG	GGG	FANCB	X	13714606	13736778
101123188	TCATGCTGGTATAAGCAGGA	GGG	FANCB	X	13714606	13736778
101123188	GCCATATGAAGTAAGATCAG	AGG	FANCB	X	13714606	13736778
101123188	TCTTTCAGGTCGCTGCCAAG	TGG	FANCB	X	13714606	13736778
101122332	ATTCAAGCAGACCAAACTGG	AGG	LOC101122332	X	103807973	103810953
101122332	TCACTATAGCTGTGATAGCG	AGG	LOC101122332	X	103807973	103810953
101122332	AATACCCAGCTAGTGCAGGT	AGG	LOC101122332	X	103807973	103810953
101122332	GTACTTGAAGGAACTTCTCG	TGG	LOC101122332	X	103807973	103810953
101113655	TATGTGTGCACAGAAACGTG	TGG	HEPH	X	50338416	50474814
101113655	ACAGGCAGGATCCTGAACAG	TGG	HEPH	X	50338416	50474814
101113655	GAGAATGGTAGACCCAGGTG	AGG	HEPH	X	50338416	50474814
101113655	CATGTGCAAGGGTGATACAG	TGG	HEPH	X	50338416	50474814
114111696	TCCTGGTATGATCTTCCTGA	AGG	LOC114111696	X	138047554	138058399
114111696	GAGGAGCTAGAACCGGACCT	CGG	LOC114111696	X	138047554	138058399
114111696	GAATTGTGAAAGGGATTCGG	GGG	LOC114111696	X	138047554	138058399
114111696	CTCCTTTAGACTGTGTCCAC	AGG	LOC114111696	X	138047554	138058399
101106406	ACGTAATTAATGAGCTCCTG	TGG	KLHL13	X	125109325	125308818
101106406	ACTCATTTGGTTACACTAGG	AGG	KLHL13	X	125109325	125308818
101106406	ATTGCTGGTAAAGATGCGTG	TGG	KLHL13	X	125109325	125308818
101106406	GCTATTACTGGAAAGCACGA	AGG	KLHL13	X	125109325	125308818
101104552	TCTCACCCAGTAGAGGACGT	CGG	CACNA1F	X	58248520	58275635
101104552	GTTGCTCTGTCTATTCACGG	TGG	CACNA1F	X	58248520	58275635
101104552	AGAAGTGCGATATGCAACAG	TGG	CACNA1F	X	58248520	58275635
101104552	TGAGGGCGTATTCTACACAC	TGG	CACNA1F	X	58248520	58275635
101122335	TTTATGGGAGACGGCCACCG	AGG	LOC101122335	X	112782531	112784354
101122335	CCACTGCCATGTCCACCACG	GGG	LOC101122335	X	112782531	112784354
101122335	TTAAGCGGAAGCCGGTCATG	GGG	LOC101122335	X	112782531	112784354
101122335	CAACCACGGCTCAGCCACCG	TGG	LOC101122335	X	112782531	112784354
105605527	GGACCAGCTGACTCATCCCG	TGG	LOC105605527	X	86263527	86265177
105605527	CATTGATCCCAATTCCTCCG	AGG	LOC105605527	X	86263527	86265177
105605527	CATAGTGGCCTTCCCACAGG	AGG	LOC105605527	X	86263527	86265177
105605527	ACAGCTCGGCACAGGCGGTG	CGG	LOC105605527	X	86263527	86265177
101121073	TCTGCCAGTCAAACAAACGG	TGG	SRPX	X	39163489	39340606
101121073	GATGCAGGAGAATTCACACA	CGG	SRPX	X	39163489	39340606
101121073	AGGGTTTAAGTGCATCGACG	GGG	SRPX	X	39163489	39340606
101121073	GATGTCACACCTGGTTCCCA	GGG	SRPX	X	39163489	39340606
101117053	GTTCATGTGAAAGATGTGAA	TGG	LOC101117053	X	115824615	115825624
101116550	ACATGGAGGAGGGCTCCGAG	AGG	PLCXD1	X	141179066	141192037
101116550	CCTGTCGTACGAGGACGAGG	CGG	PLCXD1	X	141179066	141192037
101116550	GCGTTCGCCTTGGAGGCGCA	GGG	PLCXD1	X	141179066	141192037
101116550	GTCACTGAGCAGCTGGACGC	GGG	PLCXD1	X	141179066	141192037
114111341	TGTCGGACCAGGTGAAACTG	TGG	LOC114111341	X	37177563	37420470
114111341	ATTCAAATGAGGAAGGCCAG	TGG	LOC114111341	X	37177563	37420470
114111341	TCAGATCTTCCGATAGTGTG	GGG	LOC114111341	X	37177563	37420470
114111341	GGGTAGCGTCCAGGACTGAG	AGG	LOC114111341	X	37177563	37420470
101119880	CTGGTTGCCTTAATAACCGG	CGG	HSD17B10	X	54920723	54923085
101119880	CTTCAATGTGATCCGCCTGG	TGG	HSD17B10	X	54920723	54923085
101119880	CTGCATACTCTGCTTCCAAG	GGG	HSD17B10	X	54920723	54923085
101119880	AGACCAGGGAGGCCAACGTG	GGG	HSD17B10	X	54920723	54923085
101116294	GCAGCCCTGCAGGAATATTG	TGG	LOC101116294	X	50643713	50644489
101116294	TATAAATCCTGCTCTTTACA	TGG	LOC101116294	X	50643713	50644489
101116294	CTCTTAACATTCTTTCTGAC	AGG	LOC101116294	X	50643713	50644489
101116294	CACTGGACTCTGGCACGATG	CGG	LOC101116294	X	50643713	50644489
101117654	GCTGAGGGAAACCCACTCAA	GGG	TCEAL3	X	137624249	137625973
101117654	AATGAGGGACAGCCAGACGA	TGG	TCEAL3	X	137624249	137625973
101117654	AAGGCAGGTCTGGACAGCAC	TGG	TCEAL3	X	137624249	137625973
101117654	TCAAGGAAAGTTGGAAAGTG	AGG	TCEAL3	X	137624249	137625973
114111673	CACGATAGTTCAACTTACAG	AGG	LOC114111673	X	115415045	115480175
114111673	CCGTGGTGGTTCCTGTAGAG	TGG	LOC114111673	X	115415045	115480175
114111673	GATGGCGGCCGCAACCGTGG	TGG	LOC114111673	X	115415045	115480175
114111673	TGTTACAGGATGCTTTAATC	TGG	LOC114111673	X	115415045	115480175
101106910	ACAGTGCTGAAGGAGACCAA	GGG	NDP	X	44656291	44683559
101106910	TGGTGCCTCATGCAGCGTCG	AGG	NDP	X	44656291	44683559
101106910	CAGTGACAGGAGGAGCGGAA	GGG	NDP	X	44656291	44683559
101106910	GCTATACAAGTGTAGCTCCA	AGG	NDP	X	44656291	44683559
101103540	ACGTCTACCACTTTCAAATG	AGG	RBMX	X	106951322	106960075
101103540	AAATATGGACGAATAGTGGA	AGG	RBMX	X	106951322	106960075
101103540	ATGGATATTCTACTAAAGAC	AGG	RBMX	X	106951322	106960075
101103540	TGTTCTAATGTAGATGATGG	TGG	RBMX	X	106951322	106960075
101103375	GGACACGATGTCGTCCAAGA	AGG	PIR	X	14271256	14369577
101103375	TTTCCTGATCACCCACACCG	AGG	PIR	X	14271256	14369577
101103375	GTATTTGCAGTGGATGACCG	CGG	PIR	X	14271256	14369577
101103375	CAGGAGCATCGGAAGACCCG	AGG	PIR	X	14271256	14369577
101117561	TCAGACAATAAGAAACCGGG	AGG	WNK3	X	53807929	54002967
101117561	CCAATCTTCACAGATCCAGT	GGG	WNK3	X	53807929	54002967
101117561	GGAGACACACAATAACAAGA	TGG	WNK3	X	53807929	54002967
101117561	GACCCTGATAAAGAAGACAA	GGG	WNK3	X	53807929	54002967
101115856	ACCATTGTAACACCACCAGG	CGG	LOC101115856	X	59049221	59053067
101115856	CCTCACCATGACAATCCATG	TGG	LOC101115856	X	59049221	59053067
101115856	CCTCCACATTGGCAGCCATG	AGG	LOC101115856	X	59049221	59053067
101115856	TGCATGGCACACTATGAGAG	TGG	LOC101115856	X	59049221	59053067
101107167	CAGAGGCTTAGTCAACATGG	AGG	PIM2	X	58488312	58495149
101107167	TGACGAGAGATCCACTCTGG	GGG	PIM2	X	58488312	58495149
101107167	CAAGCAGGCGGATCACACCA	GGG	PIM2	X	58488312	58495149
101107167	ATAGGGTTCATCATGAAGCA	GGG	PIM2	X	58488312	58495149
101120146	ACAGCGGCTGACACTTGTCA	AGG	DNASE1L1	X	88595341	88599256
101120146	TGAGTTCTCGAAGCAAGAGG	GGG	DNASE1L1	X	88595341	88599256
101120146	TCAGGATGATCTCTTTACCC	GGG	DNASE1L1	X	88595341	88599256
101120146	TGTGCAGTGGGACCAGCACA	AGG	DNASE1L1	X	88595341	88599256
106991995	CAACTGTCTGTGTCACCAGA	GGG	LOC106991995	X	151538761	151547186
106991995	TGGCAAAGAGCCTGTGCTAG	AGG	LOC106991995	X	151538761	151547186
106991995	TTCTTGAGTGCAGTTGTCAG	AGG	LOC106991995	X	151538761	151547186
106991995	GGCCTGTGCCTGTGAAGGGT	TGG	LOC106991995	X	151538761	151547186
101102626	ACAGGATGAGGATCACCACA	GGG	ZFP92	X	89382646	89385601
101102626	AGTGCGGAAAGGCCTTTCGG	GGG	ZFP92	X	89382646	89385601
101102626	TACCCAGTGACACCAAATGG	TGG	ZFP92	X	89382646	89385601
101102626	AAGCACCAAGTCATCCATAG	TGG	ZFP92	X	89382646	89385601
114111454	GCTCGGGAGATAACCCTGAG	GGG	LOC114111454	X	26075873	26076901
114111454	GAGTGCTCGTGCAGCCCCAA	AGG	LOC114111454	X	26075873	26076901
114111454	GGCTGCACGAGCACTCGCCT	GGG	LOC114111454	X	26075873	26076901
114111454	GGGCTGCACGAGCACTCGCC	TGG	LOC114111454	X	26075873	26076901
101109861	GGTACGTTTCTACCGCAATG	GGG	DCX	X	132029007	132143581
101109861	TGGCTTCAGTGATATCAGTG	AGG	DCX	X	132029007	132143581
101109861	TAAATGTAGCGCACTCCCTG	AGG	DCX	X	132029007	132143581
101109861	CTGGTGACCATCATCCGCAG	TGG	DCX	X	132029007	132143581
105605648	TGACCATACCACCATACGCG	GGG	LOC105605648	X	142196181	142197269
105605648	CGCCAAATAGACTTTCCCGA	AGG	LOC105605648	X	142196181	142197269
105605648	AGCTAGAACCTCAGAAAGCG	AGG	LOC105605648	X	142196181	142197269
105605648	TGAAGAGGTCTTCGAGGCTA	GGG	LOC105605648	X	142196181	142197269
101113204	GCATATACTCATCAACATCG	TGG	FTSJ1	X	58891097	58900802
101113204	CCATAAGAGTGGTCCAGCAG	GGG	FTSJ1	X	58891097	58900802
101113204	GCAGGGCACTTACGTCCAGT	GGG	FTSJ1	X	58891097	58900802
101113204	AATGGCACAATGATGCGGGT	GGG	FTSJ1	X	58891097	58900802
101111623	CTCGTCACTGTCCTTCAACG	GGG	LOC101111623	X	98434537	98571274
101111623	GCGACTCGGAGAGCAGCTCG	GGG	LOC101111623	X	98434537	98571274
101111623	GCGCTTCTCGCAGGTCACGG	CGG	LOC101111623	X	98434537	98571274
101111623	TGAAGACAATCACCACCACC	CGG	LOC101111623	X	98434537	98571274
101120551	ACAATGCAAGTGTCACACAA	AGG	YIPF6	X	64160755	64193115
101120551	TATCTCACAAGACATCCCTG	TGG	YIPF6	X	64160755	64193115
101120551	TGGAGTCTCCAGGAGACCCG	GGG	YIPF6	X	64160755	64193115
101120551	ACCAGCAGTGCCATTGTCAG	GGG	YIPF6	X	64160755	64193115
101113309	GGTCCAGGGAATAGTCCAAG	AGG	CCDC120	X	58370347	58386785
101113309	GGGCCTCGGAGCTATTGCTG	CGG	CCDC120	X	58370347	58386785
101113309	CCCAGTCTGCAAGAGCAGTG	AGG	CCDC120	X	58370347	58386785
101113309	CCATCAGCTGCATACACAGG	CGG	CCDC120	X	58370347	58386785
101115344	TTTCACCGTGATGAATGAAG	CGG	PCYT1B	X	24114181	24232608
101115344	AAGTCATTAGAGATGCTCCG	TGG	PCYT1B	X	24114181	24232608
101115344	CTTCCACTCAGGTCATGCAA	GGG	PCYT1B	X	24114181	24232608
101115344	GCAATGGTCAGTTTCTCATG	GGG	PCYT1B	X	24114181	24232608
101122329	GTGCTTGCCACCCCGCAATG	TGG	LOC101122329	X	98095209	98102797
101118250	CTCGTCGTCTCAGGTCACCG	CGG	LOC101118250	X	117959442	117960833
101118250	GGGATGTTCTCCACATCCCG	AGG	LOC101118250	X	117959442	117960833
101118250	ACAAGGTGTTCGCGTCACAG	TGG	LOC101118250	X	117959442	117960833
101118250	CGATGAGTTGTCCCTCTATG	CGG	LOC101118250	X	117959442	117960833
105605669	GACTCAGACCTCGTCGACGG	CGG	XG	X	584077	1301584
105605669	CAGCCTGGAAATCCCGACGG	TGG	XG	X	584077	1301584
105605669	GGAGACGGCTACTCCACGCA	GGG	XG	X	584077	1301584
105605669	CCAGGCTGCGGGTAGTAGGG	GGG	XG	X	584077	1301584
101107070	GTTACCCAGACGAACCCTGG	AGG	REPS2	X	15953113	16199751
101107070	GCCATGGCTACAGCAAACTG	CGG	REPS2	X	15953113	16199751
101107070	TCCATCCGATTCAAGTCACG	GGG	REPS2	X	15953113	16199751
101107070	TACTCTCTATCCGCACAGGG	AGG	REPS2	X	15953113	16199751
101123350	TTCAGAAGGGAAATGCATGG	TGG	SHROOM4	X	56724516	56986613
101123350	AGGAGTAAGAGCATGTCCTG	TGG	SHROOM4	X	56724516	56986613
101123350	TCTGAGTGGGAGACCTCCTG	CGG	SHROOM4	X	56724516	56986613
101123350	AAGCGAAATGGAGGGTACCG	GGG	SHROOM4	X	56724516	56986613
101116886	AACGCACTAAGTCGTCTGAG	AGG	LOC101116886	X	73232593	73236904
101116886	TTACAGACGGCAACACAAAT	TGG	LOC101116886	X	73232593	73236904
101120550	GGTGGCCTCCAAAGGCAATG	CGG	SMC1A	X	54936816	54983685
101120550	CGACTCTTACCACAGAACCA	GGG	SMC1A	X	54936816	54983685
101120550	AAGAAAGTAGAGACAGAGGT	GGG	SMC1A	X	54936816	54983685
101120550	GAAGCGGCCTCAGTACATCA	AGG	SMC1A	X	54936816	54983685
101106573	ACAGCCTGAGAAACACATGT	GGG	KIAA1210	X	122288331	122336577
101106573	TGCAGGCTGCAAGACCACCG	AGG	KIAA1210	X	122288331	122336577
101106573	AGACATGGAAGAGCCCGTGG	TGG	KIAA1210	X	122288331	122336577
101106573	GTGTGGTCTTCTCAACATCG	GGG	KIAA1210	X	122288331	122336577
101106831	TTAGGCGGAAGCCAGCCATG	GGG	LOC101106831	X	122342424	122345008
101106831	AGTGCCATGTCCACCACGAG	AGG	LOC101106831	X	122342424	122345008
101106831	ACCGACATGTGGCCGTTGTG	GGG	LOC101106831	X	122342424	122345008
101106831	GCACTCGTCCGATCAAGGCT	CGG	LOC101106831	X	122342424	122345008
101108810	CGGCCACTGTAGCTGCTCAG	AGG	AMOT	X	130213509	130280476
101108810	GAGAATGCATGACTTCAACA	GGG	AMOT	X	130213509	130280476
101108810	CACGGTAGTCTCCACCCAGG	AGG	AMOT	X	130213509	130280476
101108810	CACTGCTCGTTCTACCAATG	AGG	AMOT	X	130213509	130280476
100216437	GGTGAACGCCATCTGCTACG	GGG	DKC1	X	86182738	86197586
100216437	CGTCATGCATCGTCACCATG	TGG	DKC1	X	86182738	86197586
100216437	CGTGGTCATCACCACCAAAG	GGG	DKC1	X	86182738	86197586
100216437	ACACATACCTTTAGCAACAG	GGG	DKC1	X	86182738	86197586
114111459	TGGTCTCAGCATAAGACCTA	GGG	LOC114111459	X	26124984	26126015
114111459	CATAAGACCTAGGGCCCCAC	AGG	LOC114111459	X	26124984	26126015
105605644	CAGCTCTATCCGGGCCACCC	GGG	LOC105605644	X	141369498	141429770
105605644	CCAGGGTCCGAGGGTGGCTG	GGG	LOC105605644	X	141369498	141429770
101105305	TGAGAAGCTCCGATTCAGTG	GGG	ZMYM3	X	66692450	66707728
101105305	CTTGAGCGTAGAGACATGCG	AGG	ZMYM3	X	66692450	66707728
101105305	CTGCCCATGGCATACCACAA	AGG	ZMYM3	X	66692450	66707728
101105305	CAACCTTGTTGTAGTAACAG	GGG	ZMYM3	X	66692450	66707728
101104124	CTACAGTACTACGTGCCCAG	AGG	USP9X	X	41946708	42061445
101104124	TTAGCATGCTCAAGACAAGG	GGG	USP9X	X	41946708	42061445
101104124	CCATCGGCACGGTAACCCTG	AGG	USP9X	X	41946708	42061445
101104124	GCCCTCCAGCAGAATCAGGT	AGG	USP9X	X	41946708	42061445
105605421	AGATTTCCAAGGCCGCAGCC	AGG	LOC105605421	X	36191962	36192639
101120726	GATCGTGTCCTACCAAACCA	GGG	SLITRK4	X	100287046	100298388
101120726	TCTGGAACACATAGGCCGTG	TGG	SLITRK4	X	100287046	100298388
101120726	GCTGTATGTCAACTGTGAGA	AGG	SLITRK4	X	100287046	100298388
101120726	TCTTACTCAGATTGACCTGG	AGG	SLITRK4	X	100287046	100298388
114108599	TGCTCTGCACTCACACAGAA	AGG	LOC114108599	X	14528565	14530116
101116968	TGGTGTCGTGATATAAATGG	TGG	LOC101116968	X	106841827	106925702
101116968	GGGATGTATTCAGACCTCCA	AGG	LOC101116968	X	106841827	106925702
101116968	TGTCTCATACCAGAATTCAG	TGG	LOC101116968	X	106841827	106925702
101116968	GGATGCTTTGTTACCCAAAG	TGG	LOC101116968	X	106841827	106925702
780475	TCGAGCCAAAGACAGAGTGG	CGG	CLDN2	X	136838409	136841310
780475	CATGCTGTCAGGCACCAGCG	GGG	CLDN2	X	136838409	136841310
780475	GGTGCTGTAGATGTCACACT	GGG	CLDN2	X	136838409	136841310
780475	CAACAGGGATGAAGCCCAGG	AGG	CLDN2	X	136838409	136841310
101102128	TCCACTCCAAGATTTCCAAG	CGG	HAUS7	X	89348419	89365195
101102128	TGACGACAGCTCGTTCCAGG	CGG	HAUS7	X	89348419	89365195
101102128	CAAGTGTGAACCATGGCCTG	TGG	HAUS7	X	89348419	89365195
101102128	GCCGAAGTGAAGATCCAAGG	TGG	HAUS7	X	89348419	89365195
101122847	ATGCGCTCAGAGGCCTGCTA	AGG	LOC101122847	X	7663942	7665272
101122847	GAGGCCTGCTAAGGATCTCA	GGG	LOC101122847	X	7663942	7665272
101122847	TTAGCAGGCCTCTGAGCGCA	TGG	LOC101122847	X	7663942	7665272
101122847	AGAGGCCTGCTAAGGATCTC	AGG	LOC101122847	X	7663942	7665272
101102785	ATCTCCAGGAAGTTACTCGG	AGG	SNX12	X	66529546	66538393
101102785	CTTCGGAAAGATGTCGGACA	CGG	SNX12	X	66529546	66538393
101102785	TCCCTTTCCGAGGAGACGAA	GGG	SNX12	X	66529546	66538393
101102785	TAAGCGTCGGTCAGGTCCTG	CGG	SNX12	X	66529546	66538393
114111502	GCACTGAAATTTGCTGACAA	GGG	LOC114111502	X	28104271	28105308
114111502	AAGGAAGCACTTCATCCATG	GGG	LOC114111502	X	28104271	28105308
114111502	TAGAACGCCTCTAGACGAGA	AGG	LOC114111502	X	28104271	28105308
114111502	CACAGAGGATGGTCATAAGG	AGG	LOC114111502	X	28104271	28105308
114111417	AGGAAGGGTATACTCACCAT	TGG	LOC114111417	X	9415193	9416088
114111417	GAAGGGTATACTCACCATTG	GGG	LOC114111417	X	9415193	9416088
114111417	TGTGAGATTCCACTATCCCC	AGG	LOC114111417	X	9415193	9416088
114111417	ATCAGGAGAGCTAGGGGTAA	TGG	LOC114111417	X	9415193	9416088
101110568	AGTCAACAACAACCTTACCG	TGG	WDR13	X	58791476	58798264
101110568	AAGCGACTGGTGGTGCACGA	GGG	WDR13	X	58791476	58798264
101110568	AGAGGCCCAGATGCGCATGG	TGG	WDR13	X	58791476	58798264
101110568	GATGAACCGTGCTGTCTACG	AGG	WDR13	X	58791476	58798264
101120556	ATGACCACGGAATAGCGCAG	AGG	LOC101120556	X	123234270	123235196
101120556	CCATGCTCATCTTATCCCTG	AGG	LOC101120556	X	123234270	123235196
101120556	TACTGCTGTAGCATTACCCA	TGG	LOC101120556	X	123234270	123235196
101120556	CTTATTTGGGTCAAACATCG	TGG	LOC101120556	X	123234270	123235196
101123095	GTAGACTAGGGATCGCCCTC	CGG	LOC101123095	X	56496513	56501790
767628	AGCAGCACATGTCATCAGTG	AGG	CD40LG	X	107150981	107162741
767628	AGAGATGCAATAAAGGAGAG	GGG	CD40LG	X	107150981	107162741
767628	GATTGGAACAGAAGGTGACT	TGG	CD40LG	X	107150981	107162741
767628	CTACACCCTAAGCAGCAACC	TGG	CD40LG	X	107150981	107162741
101117477	CAAGTGACTAAACTCGACGA	AGG	RBM10	X	59928426	59954617
101117477	CTGCTGGTAGACACCAGGAG	TGG	RBM10	X	59928426	59954617
101117477	GATCGTTCACAGGATGACAG	CGG	RBM10	X	59928426	59954617
101117477	AAGCAGACCCAACTGAACCG	TGG	RBM10	X	59928426	59954617
101110032	GAGAATCAATGGGATCCCTG	TGG	L1CAM	X	88962425	88976618
101110032	CCAGGGCAACTACAGCTGTG	TGG	L1CAM	X	88962425	88976618
101110032	CACTCGATACTGAACCTGGG	GGG	L1CAM	X	88962425	88976618
101110032	GTTCTGGTAGGTGACCCGGT	CGG	L1CAM	X	88962425	88976618
114111667	ACGTACCCGGAAGGTTTCCG	CGG	LOC114111667	X	112087351	112115578
114111667	GGGCTCTTCCAGGAACTGCG	AGG	LOC114111667	X	112087351	112115578
114111667	GGACACCCAGCTGACGACCG	AGG	LOC114111667	X	112087351	112115578
114111667	ACGCGCGGAACCGGTTGCAG	CGG	LOC114111667	X	112087351	112115578
101123448	GGTCGAGGCTGGTCTCACAG	AGG	DUSP9	X	89176235	89179946
101123448	GCGCCGACTCGTAAAGCTCG	CGG	DUSP9	X	89176235	89179946
101123448	TCTGCTGCAGAAGCTTCGGG	AGG	DUSP9	X	89176235	89179946
101123448	GGTTGGGCAAGATCTGGACG	GGG	DUSP9	X	89176235	89179946
101120141	TGAAGCAGAAATCAAGACGT	TGG	TENT5D	X	70884475	70885647
101120141	CCACAATGGAATCAGCTACA	AGG	TENT5D	X	70884475	70885647
101120141	CACCCTGAATACTATGAAAG	AGG	TENT5D	X	70884475	70885647
101120141	GTAATTCCAGTTCATGGAAG	GGG	TENT5D	X	70884475	70885647
101104809	CAGATACCTCTCCTAGACAG	CGG	DRP2	X	141944574	141991940
101104809	GGGCTGTGGTTAAAGTTACG	AGG	DRP2	X	141944574	141991940
101104809	GAGTCTGAAACAGTTTAACG	TGG	DRP2	X	141944574	141991940
101104809	GCTTGTCTCACATACAGGAG	AGG	DRP2	X	141944574	141991940
101118422	ATTCACTAGCACCCGAAAGG	AGG	BEX2	X	137436957	137438561
101118422	TCACGTCCCATCTATAATGC	AGG	BEX2	X	137436957	137438561
101118422	GCACCCGAAAGGAGGGCCAT	AGG	BEX2	X	137436957	137438561
101118422	TTCACTAGCACCCGAAAGGA	GGG	BEX2	X	137436957	137438561
101119886	AGTGTCATTGTAACTCACGG	GGG	ATP6AP1	X	88555685	88563779
101119886	GGGCACGTACCCTAGAAGGG	CGG	ATP6AP1	X	88555685	88563779
101119886	GACTCACTTGAACGTCACCA	TGG	ATP6AP1	X	88555685	88563779
101119886	GGAACAGCAGCACATTTCGG	GGG	ATP6AP1	X	88555685	88563779
101107173	CACTTACGGTGGTCTCTTGG	GGG	HMGB3	X	91603293	91608170
101107173	CCACTTACGGTGGTCTCTTG	GGG	HMGB3	X	91603293	91608170
101107173	AGCCACTTACGGTGGTCTCT	TGG	HMGB3	X	91603293	91608170
101107173	ACTTATAGTCTGCGACATCC	TGG	HMGB3	X	91603293	91608170
100188975	AGGTGCTCACCACCACGCTG	GGG	HPRT1	X	109118713	109149178
100188975	ACTGGCTCGAGATGTGATGA	AGG	HPRT1	X	109118713	109149178
100188975	GTGCTTTGATGTAATCCAAC	AGG	HPRT1	X	109118713	109149178
100188975	CTCATGGACTAATTATGGAC	AGG	HPRT1	X	109118713	109149178
101102464	TCTCCTCCTCAGAGGCACGG	TGG	LOC101102464	X	7702825	7704406
101102464	GCTGTGTAAGTATAAGGCGA	GGG	LOC101102464	X	7702825	7704406
101102464	GTTGTTGGTGTTGGTGCCGA	GGG	LOC101102464	X	7702825	7704406
101102464	TGGGCATCTATGATGGAAGA	AGG	LOC101102464	X	7702825	7704406
101112290	CCTCAGTGAGATGCACATGG	TGG	PORCN	X	58846654	58857322
101112290	CTGGGCTTCGACCTGGACAG	GGG	PORCN	X	58846654	58857322
101112290	TATCCAGGGCCCGAACACGA	TGG	PORCN	X	58846654	58857322
101112290	GAAGGAGACAGCACTCTCGT	AGG	PORCN	X	58846654	58857322
101123017	TGGAGAAGAAATCAGCACAG	TGG	GPRASP1	X	142953083	142962746
101123017	TTGAGAGCCAGACTTGACAG	TGG	GPRASP1	X	142953083	142962746
101123017	TCTTCCACAGCCCATAACGA	GGG	GPRASP1	X	142953083	142962746
101123017	CAGTAGAAGAGACCACATCA	AGG	GPRASP1	X	142953083	142962746
114111691	GTACTCGCTCAGCTCCAGGG	AGG	NCBP2L	X	135895561	135897026
114111691	AGCCTAGATCCCAATCTGTG	AGG	NCBP2L	X	135895561	135897026
114111691	TCATTGGATGTGGCGCCATG	TGG	NCBP2L	X	135895561	135897026
114111691	GGTGCCATTTAGGAATTGCA	TGG	NCBP2L	X	135895561	135897026
106990654	GAAGCTTGGGAGTGAGATCG	GGG	LOC106990654	X	85513184	85523078
106990654	ATGGTATTGAAGGTGATCTG	AGG	LOC106990654	X	85513184	85523078
106990654	ACACCATATGAACAGAGTGC	AGG	LOC106990654	X	85513184	85523078
106990654	CTCAAGTGGTCCACCACCCA	GGG	LOC106990654	X	85513184	85523078
101106401	ATATTCTCCATTACCAACGG	GGG	MAOA	X	44356283	44436532
101106401	GTGCATGATGTATTACAAGG	AGG	MAOA	X	44356283	44436532
101106401	AGGAAGAACATACACAGTGA	GGG	MAOA	X	44356283	44436532
101106401	TCTTGGAAGTCAAAGTTGGT	GGG	MAOA	X	44356283	44436532
114111346	CTCTTCCGGAAGTGGTCCCC	TGG	LOC114111346	X	104481596	104483479
114111346	TCGTGGTGGTGGTCCTCTTC	CGG	LOC114111346	X	104481596	104483479
100127215	GAGTAGCACTCACCACCGGG	CGG	RPL10	X	88599938	88602380
100127215	CCTACTTACCAGGGACACCT	CGG	RPL10	X	88599938	88602380
100127215	TTGTCTTCCCGTAGCCCTGG	AGG	RPL10	X	88599938	88602380
100127215	TGTCTTGCGCTGGAGCTGAT	AGG	RPL10	X	88599938	88602380
101108724	ATACGAGAGAAACCTTCACA	AGG	PHF6	X	109177266	109224950
101108724	TGAAGTTGTTGTGAGCTGCA	CGG	PHF6	X	109177266	109224950
101108724	AGTGACACCAGGCCTAAATG	TGG	PHF6	X	109177266	109224950
101108724	CCTACAAGACAGCGCAAGTG	TGG	PHF6	X	109177266	109224950
101109945	GATGTAGTAGTTCCTGAACA	AGG	LRCH2	X	127880947	127986805
101109945	TGCAGCCTCAACACACCGTG	AGG	LRCH2	X	127880947	127986805
101109945	CTGTCTGTGAGAGGTTGGGA	GGG	LRCH2	X	127880947	127986805
101109945	AACATGGCGGCGAGTCAGGG	AGG	LRCH2	X	127880947	127986805
101120140	CAGTGGAACTGAATGAAGTG	GGG	OPHN1	X	63471751	64085698
101120140	GATCTATTCAGGTCCACCTG	AGG	OPHN1	X	63471751	64085698
101120140	GTACTGCGTGAGAAGGAAGA	CGG	OPHN1	X	63471751	64085698
101120140	AACGAGAGGATGATGATGGT	AGG	OPHN1	X	63471751	64085698
114111740	AGTTGTCCACAGAAGGTACA	GGG	LOC114111740	X	30944823	30946394
114111740	GAATGGCCATCGCACCTCTG	AGG	LOC114111740	X	30944823	30946394
114111740	ACTTCATCTTTGGAGACACC	AGG	LOC114111740	X	30944823	30946394
114111740	TGGCCATCGCACCTCTGAGG	AGG	LOC114111740	X	30944823	30946394
101112790	AATACTCCTCGAAGACAAGG	AGG	PRDX4	X	23371807	23383045
101112790	AGAGGAGTGCCACTTCTACG	CGG	PRDX4	X	23371807	23383045
101112790	TGATTATCGTGGGAAGTACC	TGG	PRDX4	X	23371807	23383045
101112790	AAGCCAGCACCTTATTGGGA	AGG	PRDX4	X	23371807	23383045
101116799	TTGCGATTGTAACACCTCAG	CGG	LOC101116799	X	3148428	3155291
101116799	TGCGATTGTAACACCTCAGC	GGG	LOC101116799	X	3148428	3155291
101116799	TTATTCGGCCGCGGATAACA	AGG	LOC101116799	X	3148428	3155291
101116799	GCGCACGATTTATTCGGCCG	CGG	LOC101116799	X	3148428	3155291
101107256	AGTAAGCATACATCTCCCAG	AGG	ITM2A	X	71586231	71604704
101107256	TATGCCTCCAAAGAATCTGG	TGG	ITM2A	X	71586231	71604704
101107256	GGATCTGAGCTTGGACCATG	CGG	ITM2A	X	71586231	71604704
101107256	TGTCACTATCAGAGAATCTG	GGG	ITM2A	X	71586231	71604704
101101866	GACTCGGTCTGGGAACACAG	AGG	GDPD2	X	66060082	66068259
101101866	TAAGTTGATAGGACACCGAG	GGG	GDPD2	X	66060082	66068259
101101866	ATAGAGGCAACCTTTCTGGG	GGG	GDPD2	X	66060082	66068259
101101866	ACTGGACCTCCAGTCCCACA	AGG	GDPD2	X	66060082	66068259
101121752	TAATCACATGTTCCTCAGTG	GGG	TEX11	X	66146871	66390218
101121752	AAAGCTGTAAGAACTTGTGG	CGG	TEX11	X	66146871	66390218
101121752	AGAATAACAGTACCAGTGCA	GGG	TEX11	X	66146871	66390218
101121752	AAGAAATGGCGGTAAACCTG	TGG	TEX11	X	66146871	66390218
101113128	ATTCACCTGGAACTCCACGG	GGG	COL4A6	X	135160817	135508075
101113128	GTATACTTACATCAGGACCA	GGG	COL4A6	X	135160817	135508075
101113128	AGCACCAAGGATGTCACCAG	GGG	COL4A6	X	135160817	135508075
101113128	GTTGGATTTCCCGGACCCAG	AGG	COL4A6	X	135160817	135508075
101108807	CAGTTTCCCAGAGATGACCG	TGG	PHKA2	X	17907897	18002454
101108807	GATAGTGATTCAGACCTGGG	AGG	PHKA2	X	17907897	18002454
101108807	CACTGCTACCTGCAGCACTG	TGG	PHKA2	X	17907897	18002454
101108807	CCTGGACAACGAGATGATCG	TGG	PHKA2	X	17907897	18002454
114111665	ATCAGGGTATTCTGCGTGAT	GGG	LOC114111665	X	111649667	111665677
114111665	GTAGCCCCCCCCTCACCACT	CGG	LOC114111665	X	111649667	111665677
114111665	AGGGGGGGGCTACCCAATTC	CGG	LOC114111665	X	111649667	111665677
114111665	CCCTGCTTGTTGCTCAGAGG	AGG	LOC114111665	X	111649667	111665677
105605656	CTCGAACATATCTTTCACGA	AGG	LOC105605656	X	146815699	146816642
101111608	AAATCAAGGAGCATTCCCGG	AGG	DIAPH2	X	146902394	147906942
101111608	TTAACTGCCTAGAATCTCTG	AGG	DIAPH2	X	146902394	147906942
101111608	CTGCGCGAATGTCATTGAGA	CGG	DIAPH2	X	146902394	147906942
101111608	AGTGCTGCACTGCAGTGGAA	TGG	DIAPH2	X	146902394	147906942
114111662	GCTGGAAGACGTAAAGATGT	TGG	CDR1	X	103131700	103132742
114111662	TCTGGAAGACACACCTTCGT	TGG	CDR1	X	103131700	103132742
114111662	GCTGGAAGACCTGGAGGTGT	AGG	CDR1	X	103131700	103132742
114111662	CTACGTCTTCCAAATAATCC	AGG	CDR1	X	103131700	103132742
101111523	GTTGGAGCATTCCAAACCAG	AGG	FRMD7	X	111386555	111408229
101111523	GGTACCTGCAAAGAAGTGGG	GGG	FRMD7	X	111386555	111408229
101111523	GAAAGCATGGTACTCCACAC	AGG	FRMD7	X	111386555	111408229
101111523	TTCTGCTACTGGACATAGCG	AGG	FRMD7	X	111386555	111408229
106990164	CATGTGCCTGTGCTGTAGGG	AGG	CCDC179	X	80244150	80256184
106990164	ATGCTCAATACGTTTAGCTG	TGG	CCDC179	X	80244150	80256184
106990164	CGTAGGAAAGCTCGAGCTGG	CGG	CCDC179	X	80244150	80256184
106990164	ACTCGTCCTCCCTACAGCAC	AGG	CCDC179	X	80244150	80256184
101117906	AATTACGGAGTACGAACCAA	GGG	TAF9B	X	72930823	72940989
101117906	TGGCTTGTCACTGACACTGG	AGG	TAF9B	X	72930823	72940989
101117906	ACAGCTCCAACACTTAACCG	TGG	TAF9B	X	72930823	72940989
101117906	TGCAGGATAACATGGAGTCG	GGG	TAF9B	X	72930823	72940989
443023	CTTCAACAGCTGCCTCAACG	CGG	GPR50	X	91493647	91498207
443023	CAACATGGGACGCACCCTGG	CGG	GPR50	X	91493647	91498207
443023	TCTCACGGACATCAGTGAGG	AGG	GPR50	X	91493647	91498207
443023	CTTCGTGGTTAGCCTCTCTG	TGG	GPR50	X	91493647	91498207
101123015	GTGTACAGAAGTAGGCAAGG	CGG	MED12	X	66578968	66601300
101123015	GAACACCATCTACTGCAATG	TGG	MED12	X	66578968	66601300
101123015	TGCCTCCCAGAACCGCATCG	TGG	MED12	X	66578968	66601300
101123015	TGATGACCCAGAGCGCAAGG	AGG	MED12	X	66578968	66601300
114111642	AAATGACTCCATGACAGTGG	AGG	PNMA5	X	89942240	89943451
114111642	TCAGAAGGAAGACCACGCTA	AGG	PNMA5	X	89942240	89943451
114111642	GGAAGGACTTACTAATCATG	GGG	PNMA5	X	89942240	89943451
114111642	TGAAACCCGTAGCCCAGATG	AGG	PNMA5	X	89942240	89943451
101116538	CCAACACTACCAGAGAACGA	CGG	PFKFB1	X	53147437	53283336
101116538	TCATGAGATAGTAGACTGTG	CGG	PFKFB1	X	53147437	53283336
101116538	GAGAGTGAACTCAACCTCAG	AGG	PFKFB1	X	53147437	53283336
101116538	ATGGTGGGTTTACCAGCTCG	AGG	PFKFB1	X	53147437	53283336
101119281	AATTACACCCACTAGCCAGG	AGG	LOC101119281	X	119878784	119879917
101119281	CTTCTACCTGTCCAACCACG	CGG	LOC101119281	X	119878784	119879917
101119281	ATGAGCACAGGTCGTTGACA	GGG	LOC101119281	X	119878784	119879917
101119281	ACAGAACTGATGACATGACG	GGG	LOC101119281	X	119878784	119879917
101105472	AGCCCTGTGTCAATTCACTG	AGG	GPKOW	X	58334501	58342354
101105472	ACTCACTAACAGTCACCATG	CGG	GPKOW	X	58334501	58342354
101105472	GGACAGCCACATATGCTGGG	AGG	GPKOW	X	58334501	58342354
101105472	CCTAAAGGACTGGTGCCTGG	AGG	GPKOW	X	58334501	58342354
101105307	CAGGCACTTACGCTGCGCAG	CGG	MMGT1	X	107846536	107859061
101105307	CTTACGCTGCGCAGCGGAAA	AGG	MMGT1	X	107846536	107859061
101105307	TTCCATCTTCAGGAATAAAG	TGG	MMGT1	X	107846536	107859061
101105307	CGTTCTATGTATTATGTATA	CGG	MMGT1	X	107846536	107859061
101121321	GGTCTTGCAGAAGTGCAAGG	AGG	ELF4	X	121705383	121742718
101121321	AGACGAGGATGAGAGAAGCG	AGG	ELF4	X	121705383	121742718
101121321	AATCACAGCTGGAAACACGG	AGG	ELF4	X	121705383	121742718
101121321	AGGCCCGCTGGTCAGCACTG	TGG	ELF4	X	121705383	121742718
101116381	TTCTTCACTACACATGACAG	GGG	XIAP	X	115587975	115626166
101116381	CCATGGCAGATTACGAAGCA	CGG	XIAP	X	115587975	115626166
101116381	ATCGTGCATGGTCAGAACAC	AGG	XIAP	X	115587975	115626166
101116381	ACTCAGCAATTGGAAGACAC	AGG	XIAP	X	115587975	115626166
101113914	CTGTACCTACACCACCACTG	TGG	VSIG1	X	135605002	135637191
101113914	CATATGCAGCCAGAAGACAG	TGG	VSIG1	X	135605002	135637191
101113914	TATTGGCAGACCCAGCCACC	GGG	VSIG1	X	135605002	135637191
101113914	AAGGTGTTCCAAGCACCGAA	AGG	VSIG1	X	135605002	135637191
101106663	TCTTACTGCAAAGCTCATGG	CGG	KLHL34	X	20928018	20931543
101106663	AGTAGTCACTGGAACACGCG	AGG	KLHL34	X	20928018	20931543
101106663	ACTGCACCCAGCTACTCGAG	CGG	KLHL34	X	20928018	20931543
101106663	GGCGAAGCAGCAGTTCTCTG	GGG	KLHL34	X	20928018	20931543
114111770	TGTAGTGGCCTTCCCGCAGG	AGG	LOC114111770	X	86683759	86684088
114111770	TGGAGAAGGACAGCTCGGCA	CGG	LOC114111770	X	86683759	86684088
114111770	GATGCTGCATAATGGCTGCT	AGG	LOC114111770	X	86683759	86684088
114111770	GGCAGTCAGATGCTGCATAA	TGG	LOC114111770	X	86683759	86684088
101107764	AGTCGCTCATGTCCATGGCG	AGG	RAI2	X	16786851	16860738
101107764	GGAGGAGTCGCTCATGTCCA	TGG	RAI2	X	16786851	16860738
101107764	GCGCCTGAGCTCAACCAGAG	CGG	RAI2	X	16786851	16860738
101107764	GAGACACTGTATGACAGCAG	CGG	RAI2	X	16786851	16860738
101104374	CCACATGAGAGGTAGCTGGG	AGG	MTCP1	X	86429534	86436343
101104374	CGACGAGTACCAGCGCACAT	GGG	MTCP1	X	86429534	86436343
101104374	TGTCCATGTAGCGCTCCTCG	GGG	MTCP1	X	86429534	86436343
101104374	TCGCCTCTGGGTTCACCAAG	AGG	MTCP1	X	86429534	86436343
101105554	CCAGCATGTACCTGTCTCCG	CGG	LOC101105554	X	107943774	107999741
101105554	ATAGGATGAGATGTTCGTGG	AGG	LOC101105554	X	107943774	107999741
101105554	AGTTGTACGGCATCACAAAG	AGG	LOC101105554	X	107943774	107999741
101105554	TCCAGGCAAACGCAACACCA	GGG	LOC101105554	X	107943774	107999741
443273	AAGAATCCAAGTGATCTACG	TGG	GRIA3	X	114878129	115189353
443273	GCACTTGGAAGACAACAATG	AGG	GRIA3	X	114878129	115189353
443273	CTAGAAAGAGTCATGCATGG	GGG	GRIA3	X	114878129	115189353
443273	ACTGCACATCTGCATCAGTG	GGG	GRIA3	X	114878129	115189353
106991976	ATGTCTACCGGAAGTGGTAT	AGG	LOC106991976	X	101807709	101811905
106991976	AGGAGTGGTGAAGGGGGTAC	TGG	LOC106991976	X	101807709	101811905
106991976	CCAGAAACCTATACCACTTC	CGG	LOC106991976	X	101807709	101811905
101108546	CCTATAGGAAGGACTCCGAG	AGG	CDKL5	X	17477213	17655959
101108546	ACTCCCTCCAGAGATGACTG	TGG	CDKL5	X	17477213	17655959
101108546	CAGGCATTCTAAGACGATGG	AGG	CDKL5	X	17477213	17655959
101108546	TCACCCAAGTAAGAGTTCTG	GGG	CDKL5	X	17477213	17655959
114111684	GTGATCCTGAAGTTTCCTGC	AGG	LOC114111684	X	132459392	132459934
114111684	CATCGCCTGCAGGAAACTTC	AGG	LOC114111684	X	132459392	132459934
101108992	TCTCGCGGTACGACTTGCTG	CGG	ARX	X	24562807	24574856
101108992	CATGAGCAATCAGTACCAGG	AGG	ARX	X	24562807	24574856
101108992	ATAGGGAGGAACTGGCCATG	AGG	ARX	X	24562807	24574856
101108992	GGTAGCTGGTGAACGTGGTG	CGG	ARX	X	24562807	24574856
101117052	GCTTACGGTAGTACACGCAG	CGG	UBA1	X	59899260	59921193
101117052	GCTGTCACACTGCATGACCA	GGG	UBA1	X	59899260	59921193
101117052	ACTCACGTTAGTTGGCACCG	AGG	UBA1	X	59899260	59921193
101117052	TGGGCGTTACCTGATCAGGA	GGG	UBA1	X	59899260	59921193
101121072	CTGTGCAAGATGTCTCGTAG	GGG	PLP1	X	137804553	137821417
101121072	GAGAGTGCCTATACTTGCAG	AGG	PLP1	X	137804553	137821417
101121072	GACTACAAGACCACCATCTG	CGG	PLP1	X	137804553	137821417
101121072	CCTATGCCCTGACCGTTGTG	TGG	PLP1	X	137804553	137821417
101117055	TGTGGGAAAGCCTATCGTAA	GGG	LOC101117055	X	2105189	2129322
101117055	TATGTAAGTTTGCTCCTGAG	TGG	LOC101117055	X	2105189	2129322
101117055	GGATGGCCTGATGTTTAATG	AGG	LOC101117055	X	2105189	2129322
101117055	TATCTGATGTTTAGCAAGGG	TGG	LOC101117055	X	2105189	2129322
101122930	GTAGAAGACGATCACCATGG	AGG	SLC6A8	X	89129419	89137868
101122930	ATACTCGCCCTCATCAACAG	CGG	SLC6A8	X	89129419	89137868
101122930	CAACAGCATGAAGAAGAACA	GGG	SLC6A8	X	89129419	89137868
101122930	CATTGGCACAGTCTTCGTGG	CGG	SLC6A8	X	89129419	89137868
100171395	ACACTGGAGACTCACCACAG	CGG	RGN	X	59998047	60013640
100171395	ACCGGCAAAGTATCTCCCAG	CGG	RGN	X	59998047	60013640
100171395	TGGGTGGCCTGTTACAATGG	AGG	RGN	X	59998047	60013640
100171395	ACAGAACTTTGTTCCAACTG	TGG	RGN	X	59998047	60013640
101119794	CAAACACCCAGTCTGGACAG	CGG	OCRL	X	121250730	121298300
101119794	GGAGCATCATCCCAACAAGG	CGG	OCRL	X	121250730	121298300
101119794	TGAAGGTTGTGGATGAACGG	AGG	OCRL	X	121250730	121298300
101119794	TCACACAGTGATCCTCATCA	GGG	OCRL	X	121250730	121298300
101112026	AGAATGTACTCCGGAGACGG	AGG	SMPX	X	20987476	21037565
101112026	TTCTCCTCGTCCGAAGTGGG	AGG	SMPX	X	20987476	21037565
101112026	CACCTGGATGGCTCTGACAT	TGG	SMPX	X	20987476	21037565
101112026	GAGCCTTTCGGCCAGGAGCT	GGG	SMPX	X	20987476	21037565
101105055	CGTATGCTAGGATTGACCCA	AGG	SLC9A6	X	107767989	107818624
101105055	TGGCTGTGACATCAAAGGTG	TGG	SLC9A6	X	107767989	107818624
101105055	CCATGCTTCAGCTAAGAGGA	AGG	SLC9A6	X	107767989	107818624
101105055	GAATGCCATATCGAAGCACA	AGG	SLC9A6	X	107767989	107818624
101116024	TACTTCACCTCTGATCATGG	GGG	LOC101116024	X	1338437	1354477
101116024	ACCTTTCTGTGGTCACCAGG	GGG	LOC101116024	X	1338437	1354477
101116024	GACACGCCTTCAGATCAGGT	GGG	LOC101116024	X	1338437	1354477
101116024	TCATCAGGATGCAGTTCCAG	CGG	LOC101116024	X	1338437	1354477
114111672	CTCTTCATCATCTTCCCATT	AGG	LOC114111672	X	115348642	115355543
114111672	CGGCGTGGTACAAGCCTAAT	GGG	LOC114111672	X	115348642	115355543
101109516	AGGACTCGCCATCTCCCACG	AGG	TKTL1	X	88673337	88701246
101109516	TGTCACCCGTGGTCGCACCG	TGG	TKTL1	X	88673337	88701246
101109516	GAGAGGCAAAGTGGTGCTGT	GGG	TKTL1	X	88673337	88701246
101109516	AAACGACAGAGTTATTGTGC	TGG	TKTL1	X	88673337	88701246
101123191	GCTGCTCAAGAAACAGACGG	AGG	PNCK	X	89157627	89161254
101123191	GATGTAGGAGATGACACCCA	GGG	PNCK	X	89157627	89161254
101123191	TTTCTGCTCCAAGAGCTCCG	GGG	PNCK	X	89157627	89161254
101123191	GGTCAGCCACCCGAACATCG	TGG	PNCK	X	89157627	89161254
101122174	GGAGAGCCTGTACGACCTGG	CGG	PDZD4	X	89007242	89034670
101122174	TCATGAGTATTATGACCCAG	CGG	PDZD4	X	89007242	89034670
101122174	CGTGGATGTCCAGAATCGGG	AGG	PDZD4	X	89007242	89034670
101122174	GCTCGTATTCCTCGTCCGTG	AGG	PDZD4	X	89007242	89034670
101107422	GATCTTGAAGACATAGTAGG	GGG	CD99L2	X	91664818	91797337
101107422	AACCTGACAAGGGTAAAGGT	AGG	CD99L2	X	91664818	91797337
101107422	CACTGGTGATTTCCGTCTGG	AGG	CD99L2	X	91664818	91797337
101107422	GTGTGGCCAAGGAGAAAGCG	AGG	CD99L2	X	91664818	91797337
101117307	AACAGGTTCTTGGAGTGCTG	AGG	SH2D1A	X	116030731	116051386
101117307	GGATGGCAGCTATCTGCTGA	GGG	SH2D1A	X	116030731	116051386
101117307	ATACACAGCCACCGCGTCCA	TGG	SH2D1A	X	116030731	116051386
101117307	CAAGATCAGCCGGGAGACGG	GGG	SH2D1A	X	116030731	116051386
101110818	CCCTCCAAAGAAACTAGGCA	GGG	AMER1	X	48529295	48558136
101110818	CCGGGAAGCTTATGTCAGAG	AGG	AMER1	X	48529295	48558136
101110818	TCTCAGAGCTGTGACCATGG	AGG	AMER1	X	48529295	48558136
101110818	GCTGCATAGTCCAGAAACAG	GGG	AMER1	X	48529295	48558136
101110819	CATGAGAGCCATGAATGGAG	AGG	RBM3	X	58810461	58814319
101110819	ACCACGTTCATAGCTCCCAA	AGG	RBM3	X	58810461	58814319
101110819	CAGATCCGTGTAGACCACGC	TGG	RBM3	X	58810461	58814319
101110819	CGTGGTCGTGGCTACCCTAG	AGG	RBM3	X	58810461	58814319
101106996	ACTGTGTTCGCAGTGACCTG	GGG	OGT	X	66949285	66989923
101106996	TCAGGAAAGCTATTGCTGAG	AGG	OGT	X	66949285	66989923
101106996	AATGGAAGCCAGATTACTGT	GGG	OGT	X	66949285	66989923
101106996	TATGCCTTGAGCCCAGATGA	CGG	OGT	X	66949285	66989923
101111073	CATCAGCACCATGTGCCAGG	AGG	ASB12	X	48585122	48592111
101111073	AGACTGCAGCCAAATAGAGG	GGG	ASB12	X	48585122	48592111
101111073	CCAAGCGCAAGGGTGTCCCA	GGG	ASB12	X	48585122	48592111
101111073	TTGTTGTAGATGCTACCACC	AGG	ASB12	X	48585122	48592111
114111507	TGTCTTCTGCAGGATCAAAG	AGG	LOC114111507	X	58975065	58983927
114111507	CAAAGAGGATGGTTAATGTT	TGG	LOC114111507	X	58975065	58983927
114111611	AAGGTGCCCAGGCCCCGAGG	AGG	LOC114111611	X	63199458	63200488
114111611	GCACTATCCTCCTCGGGGCC	TGG	LOC114111611	X	63199458	63200488
101102787	CTACCGGTCCCCGCAAGCTA	AGG	LOC101102787	X	106782695	106783525
101111781	GCATCATCACTCCCTTAGGG	CGG	ACSL4	X	134005859	134080888
101111781	GTCCGTATGATGCTGTCTGG	TGG	ACSL4	X	134005859	134080888
101111781	ACAGTTACTGACTATACCAC	TGG	ACSL4	X	134005859	134080888
101111781	GGGACAGCAGCCATGAGTGT	AGG	ACSL4	X	134005859	134080888
101121574	GCTGGATGTGAGAGGCAATG	TGG	AIFM1	X	121756303	121784736
101121574	GGCCCGCTCTAACATCTGGG	TGG	AIFM1	X	121756303	121784736
101121574	ACTGATTGCACAATAGCACT	GGG	AIFM1	X	121756303	121784736
101121574	ACGCACACTGTCCGCACCAA	GGG	AIFM1	X	121756303	121784736
114111269	TGGGAGAGTGGACTTCCCGA	AGG	LOC114111269	X	138639303	138639532
114111269	ACCATGCGCGAGCCACTGGA	GGG	LOC114111269	X	138639303	138639532
114111269	AGCTGGCGCACTAGTGTCCT	GGG	LOC114111269	X	138639303	138639532
114111269	GGACTTCCCGAAGGAACAGC	TGG	LOC114111269	X	138639303	138639532
100034667	CACTGGAGTGATCATCACAG	TGG	NOX1	X	141594890	141620573
100034667	CCATTCATATCCGAGCAGTG	GGG	NOX1	X	141594890	141620573
100034667	CTACACAAGACAAATACTGG	GGG	NOX1	X	141594890	141620573
100034667	ACTCCAGGTTAGAGATTGAG	GGG	NOX1	X	141594890	141620573
101120475	CAGCTTCTTCAACTCCAAGG	TGG	EFNB1	X	64484528	64497220
101120475	CATGGAACTCCGACCACCAG	GGG	EFNB1	X	64484528	64497220
101120475	CGATCTTCATGGTGCGTGTG	CGG	EFNB1	X	64484528	64497220
101120475	CAGATTCTTGGCCAGCGGCG	TGG	EFNB1	X	64484528	64497220
101116802	CCCACGCAAGATCTCCACTG	AGG	CDK16	X	59884281	59896055
101116802	CCAACGAGGTGGTAACACTG	TGG	CDK16	X	59884281	59896055
101116802	TACCAGGTACTCAAAGACAA	GGG	CDK16	X	59884281	59896055
101116802	TGCTCACCAAGCTGACACGG	CGG	CDK16	X	59884281	59896055
101103042	AGACGACCTAGAGTTTGGTG	AGG	GPR101	X	106831314	106832825
101103042	CGCCAGCGTCAACACCATCG	TGG	GPR101	X	106831314	106832825
101103042	GGGCCAGAAGATGGGTACGG	AGG	GPR101	X	106831314	106832825
101103042	CAGCACTATGTTGCCCACGA	AGG	GPR101	X	106831314	106832825
101111342	CCGGGACAACCTATACACTG	AGG	LOC101111342	X	48830572	48831033
101111342	GGATAAGAAGCTAACAACCA	AGG	LOC101111342	X	48830572	48831033
101111342	CACAGCACATCCCAGTCTGT	AGG	LOC101111342	X	48830572	48831033
101111342	CAACCTGTTCCAACTGACCC	AGG	LOC101111342	X	48830572	48831033
101122005	AGTTACCAAGGTGTTCACGG	TGG	SLC7A3	X	66399593	66405036
101122005	CAGCACACACACTCCCATCG	TGG	SLC7A3	X	66399593	66405036
101122005	GGCCCACCCAGTATACAGAA	AGG	SLC7A3	X	66399593	66405036
101122005	GTGAAATCACAATGCCTGTG	GGG	SLC7A3	X	66399593	66405036
101111345	GTGGAACATACATCAACTAT	AGG	LOC101111345	X	144816707	144817453
101111345	GTTTGGTCTATCATTCGGAA	TGG	LOC101111345	X	144816707	144817453
101111345	CTGCAGTTTGGTCTATCATT	CGG	LOC101111345	X	144816707	144817453
101114753	GAGTATGTGAGCATGGAAGG	AGG	C1GALT1C1	X	112475448	112479324
101114753	AGATCTGGAGTATGTGAGCA	TGG	C1GALT1C1	X	112475448	112479324
101114753	CATCTTTGGGTTTGACAAGT	AGG	C1GALT1C1	X	112475448	112479324
101114753	ACCCAAAGATGTGAGCCTCT	GGG	C1GALT1C1	X	112475448	112479324
101119884	ACTCACAGCTGGTGTACGAG	CGG	WWC3	X	8791381	8899218
101119884	TTCGAGAAGACAACGCCCAG	AGG	WWC3	X	8791381	8899218
101119884	GACAAGCCTGACACCGAGGG	CGG	WWC3	X	8791381	8899218
101119884	TACAGCTCATCATCCAGCAG	AGG	WWC3	X	8791381	8899218
101105219	CTTGTAGTCGCTCATTCCTG	AGG	TAF7L	X	141995228	142028675
101105219	TTTAGGCTTCCGATAACACA	AGG	TAF7L	X	141995228	142028675
101105219	TGGTTCTCAAGCTCGTGAGG	AGG	TAF7L	X	141995228	142028675
101105219	GCCCAAACTGCTAGTGACCA	AGG	TAF7L	X	141995228	142028675
114111248	GGTCTCCACCTGAAGACTAT	CGG	LOC114111248	X	141856904	141857740
101112115	CTCTCGATATGCTCTCCCAG	CGG	PCDH11X	X	151962477	152416245
101112115	TGCCAAAGTCACTATAAACG	TGG	PCDH11X	X	151962477	152416245
101112115	GTGCAACAGATGCAGACACT	GGG	PCDH11X	X	151962477	152416245
101112115	TTGTCTCCAGCATGGCCAAG	AGG	PCDH11X	X	151962477	152416245
101117650	CCAGAAAGAAATCATAGACG	GGG	LOC101117650	X	137357376	137358429
101117650	GCAACCCGTGCAGAACGGAG	AGG	LOC101117650	X	137357376	137358429
101117650	GTCTATTGGGTATAACCCAT	CGG	LOC101117650	X	137357376	137358429
101117650	CAGGTCAATGATGGGATGGG	TGG	LOC101117650	X	137357376	137358429
114108602	ATTAATATCATAGTGCCCTA	TGG	LOC114108602	X	99705117	99708115
114108602	GCAAGGGAGGTATCCGTTAC	AGG	LOC114108602	X	99705117	99708115
114108602	GTAACGGATACCTCCCTTGC	AGG	LOC114108602	X	99705117	99708115
114108602	AATGATCTTGGCTTTCACTC	TGG	LOC114108602	X	99705117	99708115
114111581	CCAAGACACCCTGCACCTGG	AGG	LOC114111581	X	38404995	38405714
114111581	CCGCCCACATCGTCCGCCAT	GGG	LOC114111581	X	38404995	38405714
114111581	GATGCGGGCTCTGGGCCAAA	TGG	LOC114111581	X	38404995	38405714
114111581	ACGATGTGGGCGGCCGGATG	CGG	LOC114111581	X	38404995	38405714
101122504	TTCCAGACCTACCAGCAGAG	TGG	LOC101122504	X	142872820	142887838
101122504	GAAGAAGGTTCAGGTAACCC	TGG	LOC101122504	X	142872820	142887838
101122504	CAGCATTGCTCATGAAATCG	TGG	LOC101122504	X	142872820	142887838
101122504	TCTCACCTCAGTAACTGCAC	AGG	LOC101122504	X	142872820	142887838
101113565	TCTGGCACTGATACTCAAGG	TGG	GABRA3	X	90377999	90621743
101113565	CCATGTCAGTGTCTGACACA	GGG	GABRA3	X	90377999	90621743
101113565	ATACAGCTTCCAAACTTCAG	TGG	GABRA3	X	90377999	90621743
101113565	ATCAAGACGACAAGAACCTG	GGG	GABRA3	X	90377999	90621743
101114938	CGACCTGCAGCCGTTCCACG	AGG	LOC101114938	X	103699198	103700455
101114938	ACAGCCAGGACTCTCCATGT	GGG	LOC101114938	X	103699198	103700455
101114938	GTGCTGGAATGGGTGAAGAA	GGG	LOC101114938	X	103699198	103700455
101114938	CCAGCCTCTACAAAGAGAGC	GGG	LOC101114938	X	103699198	103700455
114108629	TAAAGTTGGAAACGGCACCA	AGG	SLC25A53	X	138507280	138522638
114108629	GGCCCTCAATACTTCTACCG	GGG	SLC25A53	X	138507280	138522638
114108629	GCAACAGATCCATGCTGTGG	CGG	SLC25A53	X	138507280	138522638
114108629	ACCAAGGCAGGAACCCAGTG	GGG	SLC25A53	X	138507280	138522638
114111483	AAAGGTAGCCGGATCGAGCT	GGG	LOC114111483	X	55944120	55947743
114111483	GAAAGGTAGCCGGATCGAGC	TGG	LOC114111483	X	55944120	55947743
114111483	TAGTTCCAATTCCTAGCCTT	CGG	LOC114111483	X	55944120	55947743
101104461	TGTACCGACAGCTCTCCGAG	CGG	LONRF3	X	122382327	122421566
101104461	GAAAGACCGTCTTTGCACAG	TGG	LONRF3	X	122382327	122421566
101104461	GGCCCTGCTGAAGTACAACG	AGG	LONRF3	X	122382327	122421566
101104461	CCCGGTGGTCACCATCAACG	CGG	LONRF3	X	122382327	122421566
114108628	GCAAAGCAGCTACACAAAGA	CGG	LOC114108628	X	131745406	131751677
114108628	ATCTCTTCTACTGTACCTGC	AGG	LOC114108628	X	131745406	131751677
114108628	CAAAGCAGCTACACAAAGAC	GGG	LOC114108628	X	131745406	131751677
100302545	TTTCATTGTAGGTGGCAATG	AGG	CETN2	X	90079173	90082345
100302545	TCTGCTTGTTAAGTCTGAGA	AGG	CETN2	X	90079173	90082345
100302545	TTCATTGTAGGTGGCAATGA	GGG	CETN2	X	90079173	90082345
101113044	TGGATGAAGTACTGGCCCGG	GGG	ATP1B4	X	112231274	112278259
101113044	ACATGCCGACCTTCACTGAG	AGG	ATP1B4	X	112231274	112278259
101113044	GGTGATCACAGCAGCCAGGG	AGG	ATP1B4	X	112231274	112278259
101113044	AAGTTAAGGCTATGGGCGAA	GGG	ATP1B4	X	112231274	112278259
101112033	ACTCCATAGTACCTACACTG	TGG	GUCY2F	X	134205367	134303484
101112033	GGCAGGTCCAATAAACCCTG	AGG	GUCY2F	X	134205367	134303484
101112033	ACAATGGATCACAAGTCCAA	GGG	GUCY2F	X	134205367	134303484
101112033	ATCACGTCGGAGGTCCAGAG	TGG	GUCY2F	X	134205367	134303484
101106920	AGGCTGTTAAGCGTTCTCAC	CGG	NAA10	X	88901297	88906021
101106920	ATGAGAATGGGAAGATCGTG	GGG	NAA10	X	88901297	88906021
101106920	ACCCAAATACTACGCTGACG	GGG	NAA10	X	88901297	88906021
[truncated: 1,096 more rows]
