# Supplementary material for: Massively Parallel CRISPR-Cas9 Knockout Screening in Sheep Granulosa Cells for FSH Response Genes
Source: Animals (Basel). 2024 Mar 14;14(6):898. doi: 10.3390/ani14060898 (PMC10967520; doi:10.3390/ani14060898)
Supplement: Supplementary file 1 [file animals-14-00898-s001.zip › animals-2853295-supplementary/Supplementary Files/Table S3.Target genes list_negative and positive-selected.xlsx]

## Sheet: negative-selected target genes
Group	Targetgene_Name	Neg|p-value	Neg|lfc	Chromosome_Name	Start	End
chr2-neg	AAMP	0.04178	-6.3821	2	235117762	235122695
chr2-neg	ABCB11	0.018052	-8.9654	2	151447951	151537288
chr2-neg	ACMSD	0.007395	-6.2646	2	188349043	188412011
chr2-neg	ACTL7B	0.0020583	-5.4479	2	14858293	14859546
chr2-neg	AKNA	0.0045405	-8.8752	2	9692041	9740407
chr2-neg	ALAD	0.023209	-8.0447	2	10644743	10660243
chr2-neg	ANXA10	0.0060937	-8.609	2	121793064	121838804
chr2-neg	ATIC	0.032405	-8.2372	2	232013840	232040750
chr2-neg	BARX1	0.029203	-4.905	2	29155082	29158586
chr2-neg	C2H2orf76	0.025258	-7.6304	2	198060852	198175880
chr2-neg	C2H8orf58	0.0096449	-5.0684	2	45237476	45244081
chr2-neg	C2H9orf40	0.031414	-2.6814	2	65907969	65913402
chr2-neg	CCNT2	0.020928	-4.6478	2	188303130	188337454
chr2-neg	ADAM7	0.013904	-3.3048	2	43427307	43478522
chr2-neg	CKS2	0.024166	-8.8256	2	25426228	25431144
chr2-neg	CLIC4	0.022725	-7.3404	2	257651902	257733778
chr2-neg	CLK1	0.045894	-7.933	2	217227234	217234509
chr2-neg	CORO2A	0.006673	-8.4938	2	52236496	52302340
chr2-neg	CPS1	0.0097177	-6.0358	2	226482808	226623526
chr2-neg	CRYBG2	0.038696	-3.5768	2	256303167	256323387
chr2-neg	DAPL1	0.0007374	-5.2213	2	162720165	162743250
chr2-neg	DIRAS2	0.019115	-7.6102	2	27105875	27139266
chr2-neg	DMRT2	0.041041	-2.7439	2	74575045	74581952
chr2-neg	DMRT3	0.014442	-7.2314	2	74499208	74512728
chr2-neg	DNAJC25	0.046179	-3.3194	2	12198431	12218957
chr2-neg	DNAJC8	0.021634	-7.238	2	254658404	254680934
chr2-neg	EGR3	0.0098408	-8.3246	2	45145094	45150417
chr2-neg	EIF4E2	0.030351	-4.5968	2	249787772	249818010
chr2-neg	ERCC6L2	0.033535	-6.672	2	31814354	31969092
chr2-neg	EVX2	0.034982	-2.112	2	144652079	144655699
chr2-neg	FAM229A	0.038433	-2.3167	2	250834547	250835263
chr2-neg	FBP1	0.040756	-5.4098	2	33415884	33447171
chr2-neg	FBXO42	0.024558	-8.8517	2	265247871	265372547
chr2-neg	FBXW12	0.043495	-4.8922	2	24135120	24170707
chr2-neg	FSIP2	0.03393	-5.527	2	133696603	133839603
chr2-neg	G6PC2	0.011811	-8.5333	2	151553211	151559842
chr2-neg	GAD1	0.029576	-9.3644	2	149910694	149949352
chr2-neg	GADD45G	0.039401	-2.4927	2	25866808	25869243
chr2-neg	GALNT5	0.0035023	-6.8454	2	164389842	164431715
chr2-neg	GCG	0.028954	-5.5863	2	159562270	159572136
chr2-neg	GFRA2	0.036896	-7.3927	2	46034024	46137549
chr2-neg	GLI2	0.017898	-5.6536	2	199534782	199727257
chr2-neg	GLRA3	0.033107	-4.9502	2	114307276	114569261
chr2-neg	GNG10	0.016149	-9.7744	2	12185721	12193568
chr2-neg	GPATCH3	0.022551	-8.3589	2	255837092	255844057
chr2-neg	GULP1	0.011954	-4.9794	2	130671953	131000759
chr2-neg	HDAC1	0.016717	-2.9275	2	250857967	250890768
chr2-neg	HMGB2	0.036093	-8.3463	2	115912278	115914731
chr2-neg	HSD17B3	0.028901	-4.5934	2	31481248	31548755
chr2-neg	ICA1L	0.041914	-7.9592	2	219057812	219094819
chr2-neg	IGFBP2	0.018603	-7.2986	2	233422726	233452151
chr2-neg	INO80D	0.044282	-8.5577	2	222279979	222339080
chr2-neg	ITGAV	0.023814	-4.7	2	132780099	132886326
chr2-neg	ITM2C	0.0038773	-9.05	2	248290641	248303462
chr2-neg	KCNV2	0.036359	-4.0272	2	76334507	76348437
chr2-neg	KYNU	0.030902	-8.0236	2	178619531	178739506
chr2-neg	LIN28A	0.045619	-7.4524	2	256226785	256240390
chr2-neg	LMBRD1	0.029486	-7.4622	2	70334501	70478706
chr2-neg	LNPK	0.0075125	-9.3543	2	144728672	144825030
chr2-neg	LOC101106149	0.048407	-7.5148	2	22827423	22837953
chr2-neg	LOC101107171	0.010795	-8.28	2	262203692	262208636
chr2-neg	LOC101114249	0.04394	-7.5455	2	120633443	120657541
chr2-neg	LOC101115435	0.02076	-8.0085	2	250922607	250930886
chr2-neg	LOC101116026	0.028901	-6.8579	2	2739837	2761515
chr2-neg	LOC101116286	0.033645	-4.4353	2	236027819	236033833
chr2-neg	LOC101123441	0.0027047	-5.6721	2	122172790	122174084
chr2-neg	LOC101123531	0.0438	-3.0338	2	154881154	155090829
chr2-neg	LOC106990933	0.025232	-5.448	2	53055900	53097206
chr2-neg	LOC106990934	0.042569	-8.5753	2	53670430	53694294
chr2-neg	LOC114112918	0.034229	-7.7274	2	24034555	24035334
chr2-neg	LOC114112996	0.039826	-7.7044	2	89478410	89479085
chr2-neg	LOC114113167	0.033882	-7.4206	2	259646333	259647667
chr2-neg	LOC114113190	0.019059	-8.728	2	184945033	184975375
chr2-neg	LPAR1	0.01342	-9.1079	2	12720449	12885042
chr2-neg	LRP1B	0.0438	-2.2378	2	181988757	182393696
chr2-neg	LUZP1	0.0024361	-5.0062	2	259204178	259305285
chr2-neg	MACO1	0.034845	-8.4085	2	257075110	257143206
chr2-neg	MAMDC2	0.046641	-8.1835	2	71486252	71649880
chr2-neg	MBD5	0.013608	-6.7602	2	172439730	172588446
chr2-neg	MECR	0.031459	-5.5893	2	253849146	253891545
chr2-neg	MTMR9	0.036639	-7.3238	2	113422542	113486018
chr2-neg	NAA35	0.043098	-8.2005	2	35436424	35530670
chr2-neg	NKX3-1	0.015499	-9.8001	2	44321472	44327309
chr2-neg	NR4A3	0.02896	-8.7684	2	50646115	50688551
chr2-neg	OMD	0.01037	-5.5553	2	30443276	30451812
chr2-neg	ORC2	0.025949	-2.3581	2	217274043	217311533
chr2-neg	OTUD3	0.044945	-4.8924	2	262315518	262350675
chr2-neg	PADI1	0.01037	-3.9762	2	264827203	264872213
chr2-neg	PALLD	0.047533	-7.1	2	121299356	121373815
chr2-neg	PAX7	0.008492	-8.4587	2	263421813	263529316
chr2-neg	PRPF40A	0.027256	-7.7279	2	168538653	168598015
chr2-neg	PTK2B	0.01089	-9.2241	2	40387838	40525934
chr2-neg	PTPRN	0.0010508	-9.3469	2	236050654	236069869
chr2-neg	PUM3	0.01733	-5.6073	2	76401961	76447248
chr2-neg	PXDN	0.024564	-7.6202	2	826230	890753
chr2-neg	RAB14	0.0005527	-8.7604	2	2373853	2394130
chr2-neg	REEP4	0.0061161	-7.8734	2	45688599	45692593
chr2-neg	RETREG2	0.047058	-3.6307	2	235943304	235948643
chr2-neg	RFK	0.005825	-5.6575	2	64041384	64047818
chr2-neg	RIF1	0.019831	-8.8362	2	169767248	169829457
chr2-neg	RMI1	0.0036058	-9.0687	2	37586493	37601417
chr2-neg	RPP25L	0.034369	-4.9951	2	38927876	38930097
chr2-neg	S1PR3	0.036029	-8.6669	2	25082103	25094998
chr2-neg	SELENON	0.0019267	-9.4932	2	256793652	256811399
chr2-neg	SF3B1	0.019104	-8.9468	2	213437229	213497352
chr2-neg	SH3YL1	0.0031749	-8.388	2	167752	230098
chr2-neg	SLC31A2	0.020928	-4.245	2	10898294	10906659
chr2-neg	SLC35D2	0.035542	-8.1321	2	31423024	31481674
chr2-neg	SLC38A11	0.01321	-9.8873	2	156199460	156264471
chr2-neg	SMC2	0.0438	-4.5789	2	19624891	19675265
chr2-neg	SMIM27	0.0014734	-9.5978	2	109907874	109908537
chr2-neg	SPC25	0.029637	-7.8663	2	151574022	151586820
chr2-neg	SPOPL	0.044559	-7.2934	2	184337926	184389810
chr2-neg	SRSF10	0.040526	-8.1697	2	258472516	258485937
chr2-neg	STAM2	0.024326	-5.6954	2	169060128	169111582
chr2-neg	STK11IP	0.046778	-2.7979	2	236325675	236343676
chr2-neg	STOM	0.042214	-4.9495	2	2210988	2243975
chr2-neg	STPG1	0.0438	-3.2683	2	258049989	258106519
chr2-neg	TBR1	0.0019575	-8.4083	2	160237678	160247241
chr2-neg	TLE1	0.037339	-3.7819	2	58456557	58547741
chr2-neg	TMEFF1	0.024762	-7.7219	2	23888641	23987925
chr2-neg	TMEM215	0.037523	-7.677	2	110099202	110102405
chr2-neg	TMEM37	0.032189	-4.4171	2	198194277	198200327
chr2-neg	TMEM38B	0.025691	-7.6436	2	17957429	18020193
chr2-neg	TMEM8B	0.011727	-8.6375	2	55414094	55439393
chr2-neg	TOMM5	0.0097177	-6.2099	2	53883231	53891803
chr2-neg	TPD52L3	0.017495	-8.2198	2	79939490	79940434
chr2-neg	TRIM14	0.041223	-4.9521	2	52307087	52334671
chr2-neg	TRMO	0.0033931	-9.67	2	52444753	52455668
chr2-neg	TRNP1	0.0026432	-9.7389	2	255746068	255752435
chr2-neg	TSSK3	0.0046385	-7.987	2	250831996	250834430
chr2-neg	TSTD2	0.035237	-4.788	2	52694031	52722300
chr2-neg	TXN	0.033242	-7.9603	2	13527921	13539800
chr2-neg	UGGT1	0.028901	-7.8606	2	126965477	127078162
chr2-neg	UHRF2	0.0072354	-9.3826	2	79984935	80061597
chr2-neg	UNC13B	0.038318	-4.9791	2	55850572	56069898
chr2-neg	UNC80	0.013188	-8.027	2	225730600	225947866
chr2-neg	WDR33	0.0039053	-9.1592	2	127340220	127454640
chr2-neg	ZBTB40	0.022607	-7.8548	2	259823034	259899421
chr2-neg	ZBTB5	0.034845	-5.8446	2	53985578	54016919
chr2-neg	ZBTB8A	0.017973	-8.3967	2	250636753	250697478
chr2-neg	ZDBF2	0.0082149	-8.5115	2	222523227	222533610
chr2-neg	ZNF367	0.041139	-7.5637	2	31395011	31420245
chr2-neg	SCTR	0.0061445	-7.533	2	198202711	198275555
chr2-neg	MATN1	0.016975	-4.6552	2	252271439	252280842
chr2-neg	TRPM6	0.012606	-2.5222	2	65992405	66113194
chr3-neg	AGPAT2	0.018336	-6.7164	3	2877144	2889308
chr3-neg	BCL2L14	0.024401	-6.759	3	217992437	218015763
chr3-neg	LRRC8A	0.04021	-9.1152	3	7642425	7670163
chr3-neg	TBC1D13	0.00024677	-8.2432	3	7878232	7894194
chr3-neg	NAV3	0.00077036	-7.3792	3	120731445	121450409
chr3-neg	LOC101118004	0.0008562	-6.9559	3	141273865	141279367
chr3-neg	LOC114114028	0.001912	-8.2031	3	188929825	188950545
chr3-neg	CAD	0.001972	-8.0719	3	35836487	35858092
chr3-neg	ATF4	0.0020965	-8.6695	3	231776962	231779112
chr3-neg	ADIPOR2	0.0027703	-7.9911	3	229003329	229043625
chr3-neg	NR4A1	0.0027746	-7.9531	3	143823797	143840500
chr3-neg	EIF2AK2	0.0029248	-8.6066	3	92513518	92545518
chr3-neg	NR5A1	0.0043582	-8.1801	3	11609691	11632984
chr3-neg	NOTCH1	0.0049162	-8.0471	3	3123943	3169838
chr3-neg	PCARE	0.0052166	-7.9518	3	37589447	37597951
chr3-neg	LOC105605821	0.0069891	-7.8647	3	783903	795761
chr3-neg	LCLAT1	0.0080019	-8.1217	3	38956365	39148407
chr3-neg	LOC105608603	0.0082379	-8.0674	3	223274210	223347024
chr3-neg	PHF21B	0.0086027	-7.9082	3	236323260	236410714
chr3-neg	FPGS	0.0091049	-7.9739	3	8655664	8683029
chr3-neg	LOC101120996	0.0096585	-7.7597	3	52689941	52691991
chr3-neg	TIMELESS	0.0096886	-8.3382	3	174795420	174818987
chr3-neg	LOC443240	0.0098388	-8.3774	3	230881983	230906862
chr3-neg	SERTAD2	0.0099761	-6.7982	3	45496176	45608641
chr3-neg	TMEM87B	0.010761	-7.8733	3	112376140	112428010
chr3-neg	HK2	0.010942	-8.3603	3	103100689	103168729
chr3-neg	TTLL12	0.010972	-8.0195	3	234908105	234925730
chr3-neg	CNPY2	0.011062	-8.0465	3	174879947	174883544
chr3-neg	PRKCE	0.011298	-8.2747	3	83417585	83962579
chr3-neg	PLXNB2	0.011676	-8.1685	3	240686383	240713845
chr3-neg	AJM1	0.012573	-6.8262	3	1008295	1014259
chr3-neg	RAC2	0.012573	-7.2048	3	193687647	193705796
chr3-neg	OLFML2A	0.013444	-4.8988	3	11348453	11377169
chr3-neg	GOLGA1	0.013985	-7.8394	3	11242231	11289535
chr3-neg	SURF4	0.0148	-8.0134	3	2708755	2720419
chr3-neg	TTLL1	0.0148	-7.1844	3	234780486	234821138
chr3-neg	PTPRB	0.014954	-7.8572	3	160100304	160225431
chr3-neg	BUB1	0.016603	-8.0108	3	111085085	111120801
chr3-neg	IMMT	0.016783	-7.7217	3	62074947	62113833
chr3-neg	CYTH4	0.017023	-8.1254	3	193737083	193767789
chr3-neg	CMAS	0.018963	-8.328	3	207170496	207186084
chr3-neg	PRMT8	0.019122	-7.6874	3	227119083	227189355
chr3-neg	EMP1	0.019332	-7.9037	3	216906624	216928296
chr3-neg	DNAJC14	0.01995	-3.9089	3	175340366	175347211
chr3-neg	LOC114113841	0.020448	-8.3807	3	707214	709210
chr3-neg	SIX3	0.02125	-6.2864	3	84650538	84654575
chr3-neg	NEMP1	0.02125	-8.3897	3	174164086	174183963
chr3-neg	ST6GAL2	0.021577	-3.4086	3	65377537	65406296
chr3-neg	ST8SIA1	0.023263	-7.9361	3	206889798	207061856
chr3-neg	CLEC1A	0.023349	-6.9477	3	220156107	220175568
chr3-neg	ACTG2	0.024014	-7.4019	3	102022267	102046452
chr3-neg	FSHR	0.024516	-8.2137	3	80605204	80799234
chr3-neg	MIP	0.024787	-7.9909	3	174790460	174793712
chr3-neg	NUP107	0.024907	-7.5849	3	162162504	162209715
chr3-neg	NTNG2	0.025126	-7.7677	3	4760886	4830659
chr3-neg	GPRC5D	0.02586	-8.1865	3	217204159	217211138
chr3-neg	VDR	0.026255	-7.3326	3	148771034	148877541
chr3-neg	PNPLA5	0.026405	-7.389	3	235539870	235552743
chr3-neg	LOC101117235	0.027469	-8.1613	3	176512627	176516480
chr3-neg	UCK1	0.022079	-8.4985	3	5421368	5426829
chr3-neg	NELL2	0.022113	-7.7681	3	151912053	152312659
chr3-neg	STKLD1	0.028842	-7.6782	3	2685850	2704032
chr3-neg	RAB1A	0.028842	-7.5702	3	45149774	45177751
chr3-neg	ZFP36L2	0.028945	-3.9623	3	86294287	86298503
chr3-neg	RMND5A	0.028945	-8.0034	3	62579854	62640586
chr3-neg	MERTK	0.029594	-7.5462	3	112242294	112360040
chr3-neg	IQSEC3	0.029988	-7.5893	3	227867282	227955677
chr3-neg	ATAD2B	0.030937	-7.8221	3	33060773	33187199
chr3-neg	LOC101120653	0.031164	-7.958	3	208068409	208143247
chr3-neg	ALMS1	0.031242	-2.4631	3	101702111	101892963
chr3-neg	FAM163B	0.031714	-8.174	3	2534570	2535889
chr3-neg	CACNG2	0.032516	-7.7901	3	193028283	193146294
chr3-neg	LOC114113836	0.032516	-7.8896	3	237753964	237757815
chr3-neg	DDN	0.032572	-8.0278	3	147139378	147143417
chr3-neg	CRAT	0.032834	-6.6099	3	7495053	7509639
chr3-neg	LOC100526784	0.033357	-7.7434	3	143629386	143635273
chr3-neg	CD207	0.03401	-7.7148	3	99217863	99223845
chr3-neg	ITGA5	0.034375	-8.0538	3	141686776	141707684
chr3-neg	MBD6	0.034649	-7.6258	3	173755239	173762503
chr3-neg	MFSD5	0.035078	-7.017	3	142775656	142778004
chr3-neg	PTGS1	0.03525	-8.0196	3	13938380	13963047
chr3-neg	SPDYA	0.035641	-7.4905	3	37266747	37300615
chr3-neg	GREB1	0.035962	-7.1414	3	21147815	21217369
chr3-neg	GPSM1	0.035962	-7.4055	3	3283014	3310526
chr3-neg	LOC101104482	0.036525	-7.4951	3	221234114	221289115
chr3-neg	NACC2	0.037456	-7.2606	3	3500922	3582573
chr3-neg	PAN2	0.037713	-7.7711	3	174864085	174877877
chr3-neg	DYSF	0.038653	-7.8515	3	99647919	99873841
chr3-neg	TPI1	0.039078	-7.6754	3	224347403	224350845
chr3-neg	SOX10	0.039091	-8.0085	3	230597207	230607170
chr3-neg	TMEM19	0.039104	-7.8828	3	113943878	113963877
chr3-neg	QPCT	0.039104	-7.8089	3	92288894	92318482
chr3-neg	ESYT1	0.039898	-8.0939	3	175029844	175043859
chr3-neg	LOC101118006	0.041284	-7.5779	3	176732201	176733138
chr3-neg	SLC16A8	0.041301	-8.1453	3	230692037	230696713
chr3-neg	KCNG3	0.041984	-7.6665	3	86920016	86971417
chr3-neg	BICD1	0.042224	-7.9972	3	195724247	195974587
chr3-neg	NABP2	0.042949	-4.8416	3	174946644	174952666
chr3-neg	INHBC	0.043469	-7.3558	3	173819287	173830096
chr3-neg	BLOC1S1	0.043833	-7.984	3	175436917	175440627
chr3-neg	LOC101122513	0.025555	-4.1507	3	147611246	147614018
chr3-neg	RNF149	0.044404	-7.8382	3	106678512	106709512
chr3-neg	ANKRD54	0.045009	-7.4504	3	230480345	230490979
chr3-neg	LOC105610939	0.046031	-7.3558	3	143641358	143645532
chr3-neg	DOK1	0.04637	-7.1318	3	102711139	102713982
chr3-neg	KRR1	0.046928	-7.3507	3	118666623	118681019
chr3-neg	ZBTB39	0.046928	-7.6439	3	174237766	174245571
chr3-neg	BCDIN3D	0.047778	-7.6182	3	146375916	146383305
chr3-neg	NRXN1	0.047778	-7.7889	3	78421231	79629988
chr3-neg	CIZ1	0.047876	-7.5587	3	8343562	8361778
chr3-neg	PPARA	0.047915	-8.146	3	237431918	237460972
chr3-neg	TET3	0.049014	-8.1882	3	102107003	102219147
chr3-neg	VEZT	0.04919	-5.3309	3	140850118	140935737
chr3-neg	STON1	0.04919	-5.8734	3	81153598	81213579
chr3-neg	TUBB4B	0.04919	-4.6572	3	685300	687738
chr3-neg	NFU1	0.040263	-8.3465	3	40680415	40708758
chrx-neg	TENM1	0.0011056	-10.235	X	116056245	116690109
chrx-neg	IL1RAPL1	0.0019373	-9.639	X	29832002	30634990
chrx-neg	SLITRK2	0.0019505	-7.5535	X	97065776	97073274
chrx-neg	BCOR	0.0027492	-9.8857	X	40945167	40990287
chrx-neg	AKAP4	0.003297	-9.9522	X	57542387	57584294
chrx-neg	BCAP31	0.005033	-10.007	X	89096835	89125773
chrx-neg	ZC3H12B	0.0053432	-3.6227	X	49460943	49640211
chrx-neg	PGK1	0.0056799	-7.926	X	72944034	72966597
chrx-neg	RIBC1	0.0058053	-10.138	X	54923232	54936690
chrx-neg	SPRY3	0.0064455	-9.5393	X	86981115	86991506
chrx-neg	WDR45	0.006769	-10.082	X	58361416	58366676
chrx-neg	MED14OS	0.0087954	-9.3545	X	41606684	41607187
chrx-neg	FOXR2	0.0093564	-8.3166	X	51731348	51732298
chrx-neg	LOC101110309	0.0098251	-10.085	X	93314476	93315267
chrx-neg	NRK	0.010347	-9.7748	X	140538278	140741391
chrx-neg	STARD8	0.01102	-9.6888	X	64300718	64378567
chrx-neg	RAB39B	0.011568	-9.7517	X	86651814	86657540
chrx-neg	VEGFD	0.012795	-9.013	X	14226598	14270869
chrx-neg	PPEF1	0.012809	-9.6309	X	17710732	17858294
chrx-neg	F8	0.01302	-9.6708	X	86249305	86384857
chrx-neg	LOC101117055	0.013422	-9.5691	X	2105189	2129322
chrx-neg	PLP1	0.013713	-9.8635	X	137804553	137821417
chrx-neg	GDI1	0.014465	-9.7009	X	88550079	88554962
chrx-neg	DACH2	0.015502	-9.2085	X	84387957	85063680
chrx-neg	LOC101104818	0.015845	-9.672	X	142953438	142985205
chrx-neg	PLS3	0.016089	-8.9466	X	127421793	127521953
chrx-neg	KLHL4	0.016215	-8.83	X	127123366	127261010
chrx-neg	HSD17B10	0.016663	-9.615	X	54920723	54923085
chrx-neg	NEXMIF	0.017752	-9.7844	X	75335901	75342555
chrx-neg	DKC1	0.017884	-8.6119	X	86182738	86197586
chrx-neg	PNMA5	0.01871	-8.598	X	89942240	89943451
chrx-neg	FOXO4	0.018822	-9.6925	X	66559700	66566788
chrx-neg	S100G	0.019673	-8.6743	X	15654995	15659089
chrx-neg	LOC114111640	0.019871	-9.7082	X	89405403	89407796
chrx-neg	CNKSR2	0.020921	-9.5315	X	20641537	20928017
chrx-neg	KLHL34	0.021152	-8.9844	X	20928018	20931543
chrx-neg	SHOX	0.021766	-9.0735	X	1214436	1225570
chrx-neg	IRS4	0.022056	-9.982	X	134864536	134868309
chrx-neg	HCFC1	0.022584	-9.6593	X	88868378	88891352
chrx-neg	AWAT2	0.024815	-9.2933	X	65688481	65699800
chrx-neg	TEX13D	0.025713	-9.4075	X	116015523	116017777
chrx-neg	MAP7D2	0.025812	-9.522	X	19079943	19177578
chrx-neg	DCX	0.02605	-8.5785	X	132029007	132143581
chrx-neg	RPGR	0.026142	-3.5656	X	39372725	39445129
chrx-neg	RGN	0.028182	-9.4452	X	59998047	60013640
chrx-neg	TSC22D3	0.029574	-8.8124	X	135917241	135984847
chrx-neg	RBBP7	0.031231	-8.3782	X	15822229	15843831
chrx-neg	TAF1	0.031449	-9.1247	X	66813424	66883307
chrx-neg	KCNE5	0.031871	-9.4194	X	134101438	134102811
chrx-neg	SYAP1	0.032261	-9.5359	X	15723296	15738437
chrx-neg	PLXNB3	0.032287	-9.59	X	89055881	89070794
chrx-neg	DRP2	0.033224	-9.4506	X	141944574	141991940
chrx-neg	OCRL	0.034399	-9.4493	X	121250730	121298300
chrx-neg	MTM1	0.034399	-9.6669	X	91865552	91955975
chrx-neg	PRAF2	0.035759	-9.7107	X	58366767	58369810
chrx-neg	HAUS7	0.035871	-9.5625	X	89348419	89365195
chrx-neg	TXLNG	0.035924	-9.1871	X	15776973	15821006
chrx-neg	LAMP2	0.036069	-9.0635	X	112286147	112324472
chrx-neg	LOC101113919	0.037119	-9.3164	X	103033456	103039538
chrx-neg	BGN	0.038828	-9.0611	X	89309289	89323203
chrx-neg	LOC114111502	0.039488	-7.5625	X	28104271	28105308
chrx-neg	LONRF3	0.040663	-9.4887	X	122382327	122421566
chrx-neg	ARX	0.040663	-8.6872	X	24562807	24574856
chrx-neg	PRRG1	0.042525	-9.441	X	38055287	38173832
chrx-neg	ABCD1	0.043046	-9.1501	X	89080820	89096506
chrx-neg	NSDHL	0.043205	-9.0733	X	90049458	90077827
chrx-neg	SLC35A2	0.043607	-7.9048	X	58496324	58504456
chrx-neg	PCYT1B	0.045587	-9.5372	X	24114181	24232608
chrx-neg	ENOX2	0.046432	-9.2535	X	123882127	124178010
chrx-neg	USP11	0.046927	-9.4883	X	59866330	59881484
chrx-neg	LOC101115856	0.048129	-8.736	X	59049221	59053067
chrx-neg	ITM2A	0.048195	-9.3107	X	71586231	71604704
chrx-neg	JADE3	0.049739	-9.3151	X	60028669	60171490
chrx-neg	LOC114111641	0.035416	-10.313	X	89495408	89497303
chrx-neg	VMA21	0.038386	-9.2599	X	91313583	91324304

## Sheet: positive-selected target genes
Group	Targetgene_Name	Pos|p-value	Pos|lfc	Chromosome_name	Start	End
chr2-pos	EXOSC3	0.0006974	6.8481	2	53694421	53699750
chr2-pos	DCAF10	0.00048711	8.5359	2	53611030	53667167
chr2-pos	TXLNA	0.0025772	8.0388	2	250959823	250972411
chr2-pos	ADAM7	0.0028304	8.0014	2	43427307	43478522
chr2-pos	LOC105612581	0.0031265	7.8574	2	26535785	26542304
chr2-pos	SLC39A14	0.0036201	7.7401	2	45406152	45457387
chr2-pos	CHRND	0.0050106	7.3538	2	249767341	249774525
chr2-pos	NFIB	0.0051694	7.3401	2	89273039	89496531
chr2-pos	LOC114113160	0.0053883	7.3355	2	244836666	244839431
chr2-pos	NIPAL3	0.0054827	7.3308	2	257988381	258042598
chr2-pos	LGSN	0.0056114	7.3168	2	122661865	122779511
chr2-pos	TRPM6	0.005723	7.2741	2	65992405	66113194
chr2-pos	PPIG	0.0059977	7.2644	2	150958712	151001437
chr2-pos	MATN1	0.0061779	7.2497	2	252271439	252280842
chr2-pos	SCTR	0.0062981	7.2448	2	198202711	198275555
chr2-pos	HOXD11	0.0065813	7.1845	2	144614269	144629005
chr2-pos	DEFB136	0.0071822	7.1215	2	113979665	113980347
chr2-pos	UBAP2	0.0072766	7.1053	2	39495752	39610404
chr2-pos	ROR2	0.0075427	7.0724	2	28274765	28516145
chr2-pos	ZNF395	0.007886	7.0557	2	111014634	111063608
chr2-pos	TLE4	0.0084654	7.033	2	60657258	60818820
chr2-pos	HEMGN	0.0086113	7.01	2	52430486	52441934
chr2-pos	KLHL9	0.0095898	6.9569	2	97288790	97293103
chr2-pos	ARHGAP15	0.0097143	6.9388	2	177720113	178480623
chr2-pos	HTR6	0.0098602	6.8314	2	262538971	262553532
chr2-pos	UBAP1	0.010071	6.8049	2	39253596	39320616
chr2-pos	CCL21	0.013508	6.4337	2	38834586	38835790
chr2-pos	ARL6IP6	0.016826	6.1689	2	168424370	168538223
chr2-pos	CD164L2	0.0171	6.1374	2	255413452	255417357
chr2-pos	CDK5R2	0.017615	6.0943	2	235722530	235724856
chr2-pos	RCC1	0.018718	6.0386	2	254401876	254419515
chr2-pos	ACSL3	0.019195	6.0272	2	240003361	240073957
chr2-pos	TMOD1	0.020156	5.9924	2	52721143	52811588
chr2-pos	BARD1	0.020654	5.9688	2	231441923	231529551
chr2-pos	FAM43B	0.021431	5.9568	2	261625802	261628328
chr2-pos	RGS3	0.022607	5.9325	2	10468465	10604905
chr2-pos	ERCC3	0.023379	5.9202	2	127897161	127950244
chr2-pos	TTC21B	0.023379	5.9202	2	155233238	155328094
chr2-pos	LOC101121659	0.023379	5.9202	2	90242942	90286662
chr2-pos	CNTLN	0.02416	5.9079	2	92371441	92725711
chr2-pos	C2H8orf74	0.02416	5.9079	2	112884475	112913265
chr2-pos	NUDT18	0.02416	5.9079	2	45721309	45724833
chr2-pos	FIGN	0.02416	5.9079	2	157743874	157879091
chr2-pos	TDRD7	0.026285	5.8443	2	52819470	52957445
chr2-pos	ZDHHC21	0.026602	5.8312	2	89791102	89863487
chr2-pos	ZNF462	0.026602	5.8312	2	16609333	16767507
chr2-pos	CUL3	0.027302	5.818	2	241723500	241830765
chr2-pos	FAM126B	0.027302	5.818	2	217319436	217389030
chr2-pos	PLA2G2C	0.028748	5.7778	2	262011190	262037977
chr2-pos	FAM219A	0.029259	5.7641	2	39081669	39142156
chr2-pos	PRPF4	0.029259	5.7641	2	10763866	10784025
chr2-pos	TMEM200B	0.030027	5.7503	2	253946194	253950617
chr2-pos	TRIM62	0.031632	5.708	2	250111599	250149376
chr2-pos	PRUNE2	0.031632	5.708	2	63545080	63836465
chr2-pos	LOC101111942	0.031902	5.2963	2	114212678	114214855
chr2-pos	DAW1	0.033284	5.6645	2	245485125	245518725
chr2-pos	DLX2	0.03489	5.6197	2	148590890	148592958
chr2-pos	DMAC1	0.036872	5.5734	2	81301059	81302444
chr2-pos	MPP4	0.038434	5.5255	2	218023293	218061199
chr2-pos	RGP1	0.038434	5.5255	2	55510083	55520913
chr2-pos	OSBPL6	0.039838	5.4927	2	142328944	142489555
chr2-pos	AMBP	0.041512	5.4421	2	9983534	9996065
chr2-pos	KLF4	0.042263	5.4248	2	16195729	16200374
chr2-pos	SPTLC1	0.044576	5.3896	2	28575216	28640521
chr2-pos	ANXA1	0.044576	5.3896	2	67876108	67895757
chr2-pos	INSL6	0.048314	5.2977	2	78924935	78937335
chr2-pos	NUDT2	0.049593	5.2785	2	39172367	39183256
chr2-pos	EBF2	0.00011894	8.7882	2	41658514	41878534
chr2-pos	SP3	0.0007374	7.4859	2	146670099	146726055
chr2-pos	FANCG	0.00076818	4.3398	2	56110445	56117991
chr2-pos	NEIL2	0.00093329	8.3992	2	113840136	113850403
chr2-pos	CNPPD1	0.0012719	7.8064	2	235937587	235942073
chr2-pos	PEF1	0.0020583	3.6129	2	251453543	251471319
chr2-pos	BSDC1	0.0027047	4.3039	2	250808852	250831747
chr2-pos	RRAGA	0.0053129	6.1824	2	94779399	94780340
chr2-pos	KIAA1522	0.0055816	4.2474	2	250494984	250523514
chr2-pos	AP1S3	0.0039137	8.6988	2	240942135	241009160
chr2-pos	TRAK2	0.012373	4.6284	2	217747347	217831455
chr2-pos	NECAP2	0.023651	6.7194	2	265162852	265176518
chr2-pos	LOC114113156	0.0073922	8.4904	2	227420875	227466949
chr2-pos	NCBP1	0.031845	7.0419	2	52657455	52693987
chr2-pos	KLHL41	0.033541	2.1913	2	151046199	151061261
chr2-pos	TMEM50A	0.034856	7.2514	2	257194567	257209978
chr2-pos	LOC101121244	0.020816	7.5614	2	247993862	248087637
chr2-pos	ZRANB3	0.038486	6.6373	2	187768982	188066024
chr2-pos	TINAGL1	0.03381	7.8476	2	251517177	251527753
chr2-pos	LOC101113923	0.014324	8.2494	2	56557235	56563399
chr2-pos	LRP2	0.047354	4.6153	2	151173585	151355577
chr2-pos	LOC101110394	0.019767	8.1752	2	256140593	256141501
chr2-pos	LOC101108371	0.040456	5.4032	2	55293284	55294243
chr2-pos	LOC114113055	0.036689	8.0578	2	25615349	25624949
chr2-pos	CCDC180	0.025562	2.5697	2	52981759	53038419
chr2-pos	RNF38	0.0160541	2.6243	2	54830914	54959690
chr2-pos	CLTA	0.043902	4.8468	2	55056173	55073781
chr2-pos	LOC101112203	0.044824	2.1572	2	55357882	55358820
chr2-pos	HINT2	0.034624	3.6145	2	55451768	55454326
chr2-pos	SPAG8	0.0157083	2.4995	2	55454427	55457451
chr2-pos	CREB3	0.012338	6.714	2	55526816	55531099
chr2-pos	TLN1	0.02273	6.668	2	55531350	55563213
chr2-pos	LOC105607745	0.041833	4.4945	2	55907063	55908385
chr2-pos	FBXO16	0.045871	2.058	2	111103334	111155638
chr2-pos	EXTL3	0.0250171	2.9943	2	111295194	111427190
chr2-pos	GATA4	0.0159005	3.2538	2	113785601	113834757
chr2-pos	HPGD	0.03844	4.217	2	114729075	114764712
chr2-pos	FBXO8	0.026366	6.387	2	114950562	115041064
chr2-pos	SAP30	0.0291	2.2168	2	115804830	115887126
chr2-pos	LOC114113034	0.037189	5.9309	2	115936139	115941102
chr2-pos	GALNTL6	0.035486	6.6668	2	116184753	118014716
chr2-pos	LOC114113036	0.043669	3.4916	2	120330872	120331677
chr2-pos	SH3RF1	0.03581	6.6311	2	121051531	121209406
chr2-pos	LOC105611786	0.028761	6.847	2	121476394	121673896
chr2-pos	NIPA2	0.042615	4.0294	2	123578038	123600717
chr2-pos	IMP4	0.03861	4.4472	2	123858972	123866057
chr2-pos	MYO7B	0.034175	3.795	2	127548601	127645802
chr2-pos	TFPI	0.04627	2.9956	2	131971971	132060134
chr2-pos	FAM171B	0.04184	4.6785	2	132693421	132774953
chr2-pos	ZC3H15	0.011433	7.3504	2	132974965	132995238
chr2-pos	LOC114113058	0.029941	5.0213	2	133329492	133334717
chr2-pos	LOC114112857	0.0359525	7.9065	2	136580880	136581678
chr2-pos	NUP35	0.01315	2.4857	2	136717318	136750188
chr2-pos	NCKAP1	0.045633	2.2236	2	136819749	136930673
chr2-pos	FRZB	0.020002	3.1139	2	136994262	137027905
chr2-pos	LOC101122080	0.013458	5.682	2	141405242	141546041
chr2-pos	PRKRA	0.021036	6.3058	2	142291259	142306931
chr2-pos	ATP5MC3	0.0313	3.3084	2	145521312	145524449
chr2-pos	SP9	0.0306	2.9943	2	146327113	146329545
chr2-pos	CDCA7	0.01888	2.9745	2	147218955	147232213
chr2-pos	LOC101106919	0.04209	2.8536	2	149055664	149088375
chr2-pos	DHRS9	0.041098	4.859	2	151390771	151410845
chr2-pos	NOSTRIN	0.029559	5.4482	2	151595238	151661395
chr2-pos	STK39	0.020868	7.0015	2	152195988	152513457
chr2-pos	COBLL1	0.036192	2.8143	2	156347865	156514160
chr2-pos	GRB14	0.029954	3.3196	2	156600617	156725912
chr2-pos	LOC101105723	0.0467121	2.98	2	159188684	159282249
chr2-pos	GCA	0.046989	2.8883	2	159319978	159337714
chr2-pos	PLA2R1	0.02425	5.6843	2	161539340	161665681
chr2-pos	LY75	0.0308	3.4962	2	161712348	161798943
chr2-pos	BAZ2B	0.01379	4.0961	2	161970667	162297471
chr2-pos	DAPL1	0.033168	5.2213	2	162720165	162743250
chr2-pos	CYTIP	0.024681	6.4754	2	164212517	164299803
chr2-pos	KCNJ3	0.048655	2.237	2	166726910	166910949
chr2-pos	MMADHC	0.032025	5.9403	2	171276887	171294032
chr2-pos	EPC2	0.03727	3.7317	2	172163847	172293887
chr2-pos	LOC114113134	0.020856	3.5998	2	181915734	181928683
chr2-pos	DARS	0.049285	5.5727	2	187362866	187425332
chr2-pos	LOC114112867	0.03587	5.6153	2	187585411	187586598
chr2-pos	MGAT5	0.028362	3.7942	2	188781656	189183998
chr2-pos	DDX18	0.04075	4.1606	2	196432659	196448941
chr2-pos	TMEM177	0.022525	3.0746	2	198427012	198430143
chr2-pos	LOC101120060	0.018141	4.9206	2	200029817	200031545
chr2-pos	TSN	0.042994	3.5258	2	200389602	200398014
chr2-pos	RFTN2	0.027907	3.9075	2	213587441	213670097
chr2-pos	BOLL	0.01624	5.4218	2	213719542	213782696
chr2-pos	C2H2orf69	0.0350715	4.9539	2	216241614	216256555
chr2-pos	MAIP1	0.038076	4.3121	2	216280410	216293205
chr2-pos	LOC101108024	0.034729	3.1547	2	217699701	217700776
chr2-pos	FZD7	0.026761	2.4857	2	218407106	218411879
chr2-pos	WDR12	0.0391612	7.3248	2	219122584	219148313
chr2-pos	CARF	0.045248	3.0854	2	219148329	219224898
chr2-pos	CD28	0.0074	2.8669	2	219824257	219856171
chr2-pos	PARD3B	0.023994	2.2885	2	220719093	221879479
chr2-pos	FAM237A	0.0450113	3.921	2	222852684	222857080
chr2-pos	FASTKD2	0.03124	2.4857	2	222985546	223003795
chr2-pos	LOC101119795	0.042444	4.0169	2	224339045	224341162
chr2-pos	LOC101120055	0.010569	2.6741	2	224354779	224356939
chr2-pos	MAP2	0.013774	2.5415	2	225550009	225698817
chr2-pos	VWC2L	0.0452014	2.2682	2	231108622	231297704
chr2-pos	MREG	0.0389922	5.9008	2	232763325	232833396
chr2-pos	XRCC5	0.0360773	2.1609	2	232929875	233014349
chr2-pos	SMARCAL1	0.021	2.1854	2	233224875	233278560
chr2-pos	IGFBP5	0.030106	2.4121	2	233461461	233484486
chr2-pos	CXCR2	0.039389	2.0976	2	234999192	235017259
chr2-pos	GPBAR1	0.0019	2.9895	2	235113582	235117469
chr2-pos	CATIP	0.0355851	2.6867	2	235198981	235205041
chr2-pos	CNOT9	0.01296	7.1637	2	235358866	235389884
chr2-pos	LOC101111607	0.040891	3.866	2	235444672	235448631
chr2-pos	LOC101111528	0.035577	3.9783	2	235570874	235630210
chr2-pos	WNT10A	0.01826	6.347	2	235669360	235682391
chr2-pos	CRYBA2	0.03954	3.6598	2	235754015	235757340
chr2-pos	DNPEP	0.020141	6.905	2	236114351	236127315
chr2-pos	DES	0.04498	2.8501	2	236159050	236166148
chr2-pos	FARSB	0.0358361	3.4762	2	239722730	239792235
chr2-pos	WDFY1	0.0258528	2.2211	2	241047386	241102674
chr2-pos	RHBDD1	0.018847	2.2991	2	244334128	244468182
chr2-pos	SP140	0.0168547	7.2357	2	247858715	247938056
chr2-pos	GPR55	0.023053	3.9593	2	248337251	248338580
chr2-pos	C2H2orf72	0.0464526	3.302	2	248468577	248478095
chr2-pos	DIS3L2	0.0257103	2.324	2	249239131	249596323
chr2-pos	LOC101109150	0.0255889	2.596	2	249617662	249620535
chr2-pos	S100PBP	0.0254791	3.8465	2	250429633	250463015
chr2-pos	ZBTB8OS	0.01654	5.7149	2	250611812	250624683
chr2-pos	CCDC28B	0.032857	2.9856	2	250952103	250956171
chr2-pos	GMEB1	0.038594	7.1637	2	254277709	254311151
chr2-pos	MED18	0.044078	4.6807	2	254580189	254585206
chr2-pos	SESN2	0.0353018	4.7812	2	254621612	254639743
chr2-pos	ATP5IF1	0.022685	2.7024	2	254653803	254655892
chr2-pos	EYA3	0.0482528	4.1571	2	254807052	254903892
chr2-pos	SYTL1	0.0268863	4.4992	2	255440646	255450536
chr2-pos	TMEM222	0.04041	3.2824	2	255453095	255464016
chr2-pos	WDTC1	0.028419	6.8544	2	255476534	255525925
chr2-pos	TENT5B	0.0039	2.3909	2	255734964	255742430
chr2-pos	PIGV	0.02079	2.3324	2	255913302	255923102
chr2-pos	C2H1orf232	0.0416	3.7306	2	256461547	256465340
chr2-pos	PAQR7	0.0370597	2.7159	2	256750475	256761596
chr2-pos	CNR2	0.033148	2.9873	2	258581698	258584008
chr2-pos	LYPLA2	0.040813	2.442	2	258652053	258656497
chr2-pos	ELOA	0.015634	3.7797	2	258675164	258690398
chr2-pos	ALPL	0.026814	3.5071	2	260713558	260779024
chr2-pos	HP1BP3	0.016767	6.5056	2	261407506	261444411
chr2-pos	PLA2G2F	0.019715	3.1849	2	262051333	262062418
chr2-pos	AKR7A2	0.03237	2.1609	2	262875324	262881649
chr2-pos	IFFO2	0.011177	6.8115	2	263207264	263257531
chr2-pos	LOC101109939	0.0269821	2.057	2	11048171	11052852
chr3-pos	GDF7	0.0041222	2.3421	3	29849293	29853305
chr3-pos	EMILIN1	0.0042595	2.6146	3	35695110	35703101
chr3-pos	HOXC5	0.0088989	2.4096	3	142019398	142022284
chr3-pos	NELFB	0.013963	2.519	3	668231	677522
chr3-pos	USP39	0.01656	2.0828	3	61477932	61514916
chr3-pos	RAD52	0.020783	2.5909	3	228523194	228544693
chr3-pos	LIN7A	0.02265	2.004	3	124570836	124729718
chr3-pos	RERG	0.024761	2.5895	3	214731112	214866601
chr3-pos	PPFIA2	0.024971	2.4181	3	125053914	125563208
chr3-pos	DPY30	0.017139	4.1795	3	98126009	98140111
chr3-pos	SPRYD3	0.00014191	12.855	3	142903578	142917609
chr3-pos	ZNF641	0.00082838	10.956	3	148405042	148416198
chr3-pos	KCNK12	0.00072277	12.542	3	82087361	82143048
chr3-pos	SFTPB	0.0013168	9.9113	3	61527685	61541493
chr3-pos	CCDC138	0.0016139	7.9576	3	66322491	66353282
chr3-pos	MPV17	0.000967	12.472	3	35918962	35928859
chr3-pos	ANO4	0.0018845	9.6649	3	182343355	182706880
chr3-pos	MB	0.0011848	12.452	3	191831400	191847700
chr3-pos	NBAS	0.001462	12.409	3	24770473	25107526
chr3-pos	SLC6A13	0.0017063	12.408	3	227985502	228024507
chr3-pos	PRDM4	0.0019571	12.402	3	188773338	188797720
chr3-pos	THNSL2	0.003231	12.158	3	62882680	62901819
chr3-pos	RAP1B	0.0037195	12.112	3	162240171	162287255
chr3-pos	TROAP	0.0042013	12.065	3	146824960	146832393
chr3-pos	ETNK1	0.0046502	12.031	3	206564811	206619518
chr3-pos	ZC3H6	0.0050066	12.002	3	112557249	112632530
chr3-pos	TAFA2	0.0052442	11.996	3	169245621	169423451
chr3-pos	TPRN	0.0056997	11.924	3	721055	728302
chr3-pos	ASPRV1	0.011469	5.6795	3	40075736	40077471
chr3-pos	DPP7	0.0059175	11.869	3	804383	808641
chr3-pos	GLT8D2	0.0066172	11.803	3	185469786	185506629
chr3-pos	LARGE1	0.0068416	11.796	3	189817617	190431049
chr3-pos	PPP1R26	0.0070858	11.784	3	1198790	1207219
chr3-pos	KRT84	0.0076139	11.766	3	143535482	143543678
chr3-pos	GLIPR1	0.0079043	11.757	3	118610864	118667235
chr3-pos	POLR3H	0.0083729	11.704	3	233474730	233487249
chr3-pos	NOXA1	0.0086106	11.678	3	532003	541009
chr3-pos	LMX1B	0.0091452	11.638	3	9682753	9765607
chr3-pos	OSR1	0.0095017	11.63	3	28616175	28623598
chr3-pos	ETV6	0.010558	11.534	3	218209393	218498064
chr3-pos	RASD2	0.011119	11.435	3	191770754	191781858
chr3-pos	PNPT1	0.011409	11.405	3	73270566	73311320
chr3-pos	SLC2A3	0.011627	11.382	3	222584545	222597190
chr3-pos	RNF181	0.012248	11.355	3	61448226	61461327
chr3-pos	PHPT1	0.01401	11.202	3	1005743	1007163
chr3-pos	RASSF9	0.014267	11.473	3	130854832	130890051
chr3-pos	LIMS1	0.014531	11.103	3	66174338	66255892
chr3-pos	CHD4	0.015073	11.077	3	224579972	224609448
chr3-pos	RALGPS1	0.01531	11.029	3	9178902	9481076
chr3-pos	TTC7A	0.01603	10.867	3	82522323	82637420
chr3-pos	SLC17A8	0.016261	10.806	3	181747714	181786581
chr3-pos	FUT7	0.017132	10.62	3	868911	871005
chr3-pos	RHOQ	0.017442	10.571	3	82996604	83037772
chr3-pos	KLRF1	0.017647	10.549	3	220684226	220694364
chr3-pos	LRRTM1	0.018129	10.534	3	54500171	54503521
chr3-pos	HEBP1	0.018419	10.496	3	217146374	217184887
chr3-pos	FAM102A	0.019383	10.44	3	8507353	8543025
chr3-pos	FOXJ2	0.019614	10.915	3	222686693	222707224
chr3-pos	NAGA	0.020432	10.302	3	233912361	233922397
chr3-pos	NSMF	0.02063	10.22	3	498351	507797
chr3-pos	SLC48A1	0.020855	10.155	3	148935476	148944113
chr3-pos	SARDH	0.030901	5.3378	3	2408971	2467242
chr3-pos	MYCN	0.021614	10.082	3	25438791	25443294
chr3-pos	CCT7	0.021911	10.059	3	101559020	101575116
chr3-pos	PACSIN2	0.022703	9.8592	3	234646155	234758429
chr3-pos	KANSL3	0.022954	9.7473	3	110075851	110116195
chr3-pos	IL1RN	0.023231	9.7156	3	63855962	63878278
chr3-pos	GTF3C4	0.02366	9.6486	3	4348774	4364896
chr3-pos	ART4	0.023865	9.5718	3	215188754	215207684
chr3-pos	KIF5A	0.024083	9.9918	3	173709298	173738303
chr3-pos	SLC30A6	0.024571	9.4824	3	97998258	98043932
chr3-pos	MRPL51	0.024855	9.4598	3	224665258	224670458
chr3-pos	LOXL3	0.034327	5.2296	3	102692545	102711051
chr3-pos	GOLT1B	0.025125	9.2393	3	207846450	207861134
chr3-pos	CERK	0.025389	9.2293	3	237843765	237880419
chr3-pos	SOX5	0.025693	9.0616	3	205132332	205599843
chr3-pos	STRN	0.025977	8.9345	3	92683703	92792941
chr3-pos	LMF2	0.026861	8.4932	3	240857081	240861494
chr3-pos	SMCO2	0.0277	8.2189	3	201008996	201051269
chr3-pos	STAT6	0.027977	8.9063	3	174135224	174148831
chr3-pos	XRCC6	0.028234	8.8608	3	233562590	233587621
chr3-pos	SRD5A2	0.02869	8.8279	3	98440386	98488936
chr3-pos	RBP5	0.029264	8.7037	3	224073675	224079081
chr3-pos	KRT74	0.029772	7.8542	3	143327499	143335175
chr3-pos	RPIA	0.030043	7.8148	3	63387411	63422608
chr3-pos	LTBR	0.030551	8.2838	3	224741225	224749033
chr3-pos	LTBP1	0.03104	8.1521	3	96877806	97335702
chr3-pos	NAP1L1	0.039924	5.0117	3	119226285	119265030
chr3-pos	IL22	0.031257	7.3771	3	162601245	162606507
chr3-pos	PNO1	0.031488	7.365	3	41921779	41931466
chr3-pos	MRTFA	0.032624	7.2645	3	232585499	232694884
chr3-pos	GLYCAM1	0.04137	4.9585	3	141501929	141504658
chr3-pos	DRAM1	0.032888	7.9738	3	183396441	183436912
chr3-pos	ST13	0.033119	7.2382	3	232943503	232969429
chr3-pos	MRPL41	0.033337	7.1979	3	414393	415054
chr3-pos	GRHL1	0.033766	7.8121	3	19727289	19863303
chr3-pos	FBXO7	0.0343	7.6401	3	188904964	188924269
chr3-pos	KHK	0.034597	6.8271	3	35703391	35718992
chr3-pos	DCP1B	0.035139	7.4538	3	229131573	229175929
chr3-pos	AVPR1A	0.035416	6.6493	3	167691716	167694581
chr3-pos	CRY1	0.036162	7.3386	3	188085923	188174055
chr3-pos	LCN8	0.036558	7.3184	3	1119202	1121001
chr3-pos	ACYP2	0.037403	6.3878	3	74597529	74781893
chr3-pos	SLC2A8	0.045515	5.3892	3	8997513	9006522
chr3-pos	GTF2A1L	0.037964	6.3637	3	81082843	81129337
chr3-pos	ATP6V1C2	0.038267	6.2761	3	20476390	20568218
chr3-pos	ERP27	0.038479	6.2631	3	215085094	215107711
chr3-pos	TMEM247	0.038723	6.1409	3	83087153	83100745
chr3-pos	RASSF8	0.038967	6.8584	3	202665624	202759341
chr3-pos	ETFBKMT	0.039271	6.4231	3	196580550	196590546
chr3-pos	AMIGO2	0.039469	6.7073	3	149593950	149596936
chr3-pos	SPTAN1	0.039706	6.6358	3	8006139	8064259
chr3-pos	FOXRED2	0.039898	5.8773	3	192957095	192974927
chr3-pos	MGAT4A	0.040637	5.6169	3	108607615	108732558
chr3-pos	A4GALT	0.040954	6.3425	3	234492290	234519324
chr3-pos	TAS2R9	0.041238	5.5964	3	219066001	219067164
chr3-pos	EPS8	0.041851	5.3972	3	214165346	214378560
chr3-pos	LTA4H	0.04205	5.3489	3	178009246	178042286
chr3-pos	PYM1	0.042353	5.3242	3	175288696	175305907
chr3-pos	STAMBP	0.042624	5.299	3	101965011	101988639
chr3-pos	LRSAM1	0.042927	5.9779	3	8938686	8973031
chr3-pos	UHRF1BP1L	0.043191	5.2473	3	181537070	181625733
chr3-pos	BARHL1	0.043502	4.9565	3	4443226	4449616
chr3-pos	ODF3B	0.043752	4.924	3	240877535	240879571
chr3-pos	TBC1D8	0.04438	4.8906	3	106762787	106901036
chr3-pos	LGALSL	0.045257	4.8216	3	45774520	45783032
chr3-pos	EM4C	0.046267	4.7114	3	127779251	127873548
chr3-pos	PQLC3	0.046795	4.592	3	20814276	20826142
chr3-pos	EDF1	0.047568	4.55	3	992212	995741
chr3-pos	HSPA5	0.047997	4.8348	3	11048185	11052510
chr3-pos	CYS1	0.048261	4.5066	3	19908167	19927865
chrx-pos	LOC105605373	0.0041205	2.6776	X	15070563	15072438
chrx-pos	TKTL1	0.0051891	2.1276	X	88673337	88701246
chrx-pos	MPP1	0.0058254	2.024	X	86198539	86230089
chrx-pos	PIR	0.010195	2.0059	X	14271256	14369577
chrx-pos	GLRA4	0.026265	2.9827	X	137731158	137742099
chrx-pos	MOSPD2	0.0271449	2.682	X	13744227	13833987
chrx-pos	RPGR	0.0371825	3.5656	X	39372725	39445129
chrx-pos	LOC105613872	0.0172551	2.2723	X	86681026	86682735
chrx-pos	LOC114111574	0.047416	2.8394	X	36985739	37167688
chrx-pos	ARSH	0.0180941	2.4172	X	1353814	1402819
chrx-pos	ZC3H12B	0.03191	3.6227	X	49460943	49640211
chrx-pos	LOC101119697	0.0360901	3.7346	X	97521774	97522287
chrx-pos	RAB9A	0.011227	3.8031	X	12384637	12439567
chrx-pos	LOC101116886	0.01197	2.5691	X	73232593	73236904
chrx-pos	LOC105605644	0.014301	2.5336	X	141369498	141429770
chrx-pos	LOC114111408	0.015616	3.5616	X	7724222	7725271
chrx-pos	USP9X	0.018719	9.0082	X	41946708	42061445
chrx-pos	ARHGAP4	0.01916	9.5963	X	88910254	88926195
chrx-pos	LOC101122577	0.019247	6.3044	X	82545035	82547689
chrx-pos	LOC101118248	0.019604	7.9652	X	9761359	9772088
chrx-pos	RAB9B	0.019956	9.0191	X	137854158	137859026
chrx-pos	F8A1	0.020115	7.8876	X	86266129	86267845
chrx-pos	NAP1L2	0.020572	8.2666	X	76461231	76462793
chrx-pos	FRMPD4	0.020866	9.803	X	11032554	11354733
chrx-pos	SRPK3	0.020944	8.9903	X	89049785	89054444
chrx-pos	STS	0.021005	8.6875	X	4777875	4932180
chrx-pos	HUWE1	0.021074	9.5147	X	54662867	54820807
chrx-pos	PIH1D3	0.021272	7.2897	X	136433710	136482610
chrx-pos	LOC114111684	0.019667	2.7963	X	132459392	132459934
chrx-pos	PNMA5	0.021622	8.598	X	89942240	89943451
chrx-pos	LOC101105892	0.021696	7.9177	X	90666453	90672149
chrx-pos	PLCXD1	0.021915	8.1361	X	141179066	141192037
chrx-pos	IKBKG	0.021973	7.1944	X	88449615	88477123
chrx-pos	LOC101107506	0.022043	9.1648	X	63174572	63175603
chrx-pos	ZNF157	0.02212	7.6404	X	59752347	59786934
chrx-pos	DCX	0.022267	8.5785	X	132029007	132143581
chrx-pos	CRLF2	0.022352	8.5951	X	871649	890147
chrx-pos	IL1RAPL2	0.022426	8.863	X	139881889	140462673
chrx-pos	SLITRK2	0.022585	7.5535	X	97065776	97073274
chrx-pos	CUL4B	0.022733	9.0558	X	112385054	112417948
chrx-pos	SERTM2	0.0228	7.4997	X	131909869	131917323
chrx-pos	ABCB7	0.022874	8.8139	X	74912630	75071626
chrx-pos	TLR7	0.022945	8.3394	X	11456037	11459215
chrx-pos	MBTPS2	0.023019	7.1876	X	21095076	21141637
chrx-pos	CASK	0.023259	8.8725	X	42302744	42682979
chrx-pos	KLHL13	0.023483	8.6173	X	125109325	125308818
chrx-pos	APOO	0.02356	8.001	X	23512813	23580084
chrx-pos	LOC114111421	0.023633	8.097	X	88008717	88009939
chrx-pos	MAGEH1	0.023776	7.7836	X	52681477	52682802
chrx-pos	PDK3	0.023845	7.7598	X	24016889	24095344
chrx-pos	NOX1	0.023994	8.462	X	141594890	141620573
chrx-pos	POLA1	0.024073	7.6952	X	24264836	24559435
chrx-pos	LOC101121319	0.024152	7.9027	X	102157902	102160938
chrx-pos	ANOS1	0.024313	8.5541	X	6109953	6390877
chrx-pos	SHROOM4	0.024382	8.6305	X	56724516	56986613
chrx-pos	SOX3	0.024456	9.0326	X	103357878	103359233
chrx-pos	NHS	0.024535	7.904	X	16680475	16741008
chrx-pos	SH2D1A	0.024612	8.7784	X	116030731	116051386
chrx-pos	LOC114111502	0.02469	7.5625	X	28104271	28105308
chrx-pos	TBL1X	0.024772	8.5293	X	7004107	7077329
chrx-pos	LOC114111447	0.024855	8.8235	X	25921465	25922121
chrx-pos	CYBB	0.025004	9.139	X	38711160	38744749
chrx-pos	ITIH6	0.025087	8.8646	X	53388733	53421060
chrx-pos	PPP1R2C	0.025377	8.4441	X	43550538	43551173
chrx-pos	LOC101106410	0.025448	7.9533	X	90815237	90818495
chrx-pos	ASMT	0.025529	7.8009	X	604548	626110
chrx-pos	ARHGAP36	0.025601	8.0678	X	123672749	123704160
chrx-pos	LOC101110823	0.025674	8.0118	X	27705605	27707920
chrx-pos	ARHGAP6	0.025753	9.0656	X	9781946	10323842
chrx-pos	MAGEB1	0.025825	8.6817	X	31233973	31234986
chrx-pos	LOC101105554	0.02605	8.7865	X	107943774	107999741
chrx-pos	PLS3	0.02611	8.9466	X	127421793	127521953
chrx-pos	TAB3	0.026184	8.4132	X	31842198	31934442
chrx-pos	PLAC1	0.026245	7.0815	X	108991374	109067876
chrx-pos	TCEAL7	0.026318	7.2976	X	137414168	137417129
chrx-pos	KLF8	0.026628	8.0327	X	51339748	51543318
chrx-pos	PNCK	0.026694	8.7994	X	89157627	89161254
chrx-pos	LOC114111539	0.025784	5.4627	X	97831571	97832527
chrx-pos	LOC114111660	0.026095	6.1546	X	102116066	102121025
chrx-pos	RBM3	0.026999	8.3459	X	58810461	58814319
chrx-pos	LOC101106825	0.027138	8.7667	X	87245887	87247350
chrx-pos	LOC101122335	0.02758	7.2414	X	112782531	112784354
chrx-pos	ATRX	0.027656	8.0733	X	73324347	73600572
chrx-pos	LOC101109521	0.027726	8.1118	X	93256936	93257730
chrx-pos	ATP6AP2	0.027794	3.7491	X	41435828	41458065
chrx-pos	NLGN3	0.027874	9.2479	X	66603058	66630212
chrx-pos	LOC101102461	0.028031	8.4129	X	143808497	143809617
chrx-pos	LOC101108036	0.027303	5.5913	X	92598552	92599339
chrx-pos	PFKFB1	0.028102	6.9634	X	53147437	53283336
chrx-pos	LOC114111207	0.027399	5.9875	X	142744569	142745753
chrx-pos	PIM2	0.02818	7.8677	X	58488312	58495149
chrx-pos	RPA4	0.028254	7.8245	X	147659805	147661759
chrx-pos	COL4A6	0.028323	7.9136	X	135160817	135508075
chrx-pos	SLITRK4	0.028872	8.5792	X	100287046	100298388
chrx-pos	LOC105605421	0.02824	7.0305	X	36191962	36192639
chrx-pos	LOC101115509	0.029018	7.4434	X	821285	848256
chrx-pos	POF1B	0.029091	5.033	X	83486023	83585517
chrx-pos	LOC114111696	0.029243	8.1968	X	138047554	138058399
chrx-pos	PRDX4	0.029312	6.9168	X	23371807	23383045
chrx-pos	LOC101111342	0.029526	8.2353	X	48830572	48831033
chrx-pos	PLXNA3	0.0296	8.1213	X	88518295	88534564
chrx-pos	LOC101111623	0.029673	7.8699	X	98434537	98571274
chrx-pos	SASH3	0.029746	8.3843	X	121473847	121488099
chrx-pos	CD99L2	0.029824	7.6173	X	91664818	91797337
chrx-pos	ZIC3	0.029898	8.1756	X	106273427	106284516
chrx-pos	TNMD	0.029983	3.0287	X	143251164	143270390
chrx-pos	LOC101119281	0.030047	8.8782	X	119878784	119879917
chrx-pos	LOC101121326	0.030483	8.5562	X	123564841	123565818
chrx-pos	HAUS7	0.030559	9.5625	X	89348419	89365195
chrx-pos	CD40LG	0.030708	8.2263	X	107150981	107162741
chrx-pos	MAOB	0.030794	8.1906	X	44457141	44578071
chrx-pos	EMD	0.031019	8.6723	X	88621971	88624302
chrx-pos	FUNDC1	0.031159	7.3636	X	45265860	45278252
chrx-pos	IQSEC2	0.031242	9.2209	X	55030132	55107443
chrx-pos	LOC101118592	0.031324	8.0087	X	87886776	87909154
chrx-pos	GRIA3	0.03147	8.9392	X	114878129	115189353
chrx-pos	ZNF81	0.031534	8.7822	X	59119040	59230821
chrx-pos	TLR8	0.031604	8.9257	X	11482589	11498803
chrx-pos	PHKA1	0.031684	8.3028	X	67936357	68107525
chrx-pos	ZFX	0.031751	8.5399	X	23772991	23810535
chrx-pos	REV1	0.031818	7.5393	X	98615588	98695261
chrx-pos	LOC101111863	0.031968	7.9763	X	28090770	28091720
chrx-pos	LOC114111326	0.031553	7.5075	X	122708312	122736782
chrx-pos	ZMAT1	0.032118	8.2328	X	142507666	142549621
chrx-pos	LOC114111605	0.031655	7.5206	X	63100025	63101056
chrx-pos	BMP15	0.00017381	8.8462	X	56594761	56601245
chrx-pos	CHIC1	0.00029827	8.6593	X	76281513	76330025
chrx-pos	MORF4L2	0.00062015	8.5054	X	137688726	137700866
chrx-pos	LOC105605527	0.0011738	8.2909	X	86263527	86265177
chrx-pos	ZDHHC15	0.0014957	8.2449	X	74554526	74671660
chrx-pos	PHF8	0.0023154	8.0863	X	54211788	54318500
chrx-pos	BRCC3	0.0032295	7.7882	X	86437067	86511937
chrx-pos	TCEAL3	0.0033711	7.7609	X	137624249	137625973
chrx-pos	ZBED1	0.0041909	7.5579	X	458816	474393
chrx-pos	XPNPEP2	0.0051694	7.3401	X	121439731	121466613
chrx-pos	LOC101110649	0.0059977	7.2644	X	18394593	18395195
chrx-pos	SLC6A8	0.0063968	7.23	X	89129419	89137868
chrx-pos	LOC101116890	0.0090963	6.9867	X	137247974	137270941
chrx-pos	TMEM187	0.011332	6.672	X	88863112	88867761
chrx-pos	CCNQ	0.011525	6.6573	X	89229127	89238575
chrx-pos	YIPF6	0.011839	6.6424	X	64160755	64193115
chrx-pos	LOC101122578	0.012912	6.4929	X	103890682	103893663
chrx-pos	CCNB3	0.013379	6.4423	X	57433925	57541909
chrx-pos	LOC101116122	0.025555	5.87	X	25788547	25789569
chrx-pos	TENT5D	0.027302	5.818	X	70884475	70885647
chrx-pos	TRPC5	0.027748	5.8047	X	131461305	131647443
chrx-pos	GPC4	0.031151	5.7223	X	110060494	110167606
chrx-pos	RTL5	0.035872	5.589	X	67445037	67449454
chrx-pos	LOC101120992	0.0088086	2.2738	X	142446390	142466880
chrx-pos	DMD	0.011044	8.3527	X	32203470	34591849
chrx-pos	LOC114111609	0.014025	8.2574	X	63126245	63145861
chrx-pos	NYX	0.02575	8.1265	X	42262791	42268260
chrx-pos	UBQLN2	0.028008	8.1059	X	51115093	51118322
chrx-pos	ZC4H2	0.046865	7.9922	X	48901933	48978987
chrx-pos	CXHXorf65	0.047682	7.9858	X	66567225	66569579
