# Supplementary material for: Massively Parallel CRISPR-Cas9 Knockout Screening in Sheep Granulosa Cells for FSH Response Genes
Source: Animals (Basel). 2024 Mar 14;14(6):898. doi: 10.3390/ani14060898 (PMC10967520; doi:10.3390/ani14060898)
Supplement: Supplementary file 1 [file animals-14-00898-s001.zip › animals-2853295-supplementary/Supplementary Files/Table S6.DEG lists_GCs transcriptome analyses.xlsx]

## Sheet: Sheet1
gene	DEGs-group
gene-KRT8	Low-vs-Ctr_down
gene-PLK2	Low-vs-Ctr_down
gene-TMEM26	Low-vs-Ctr_down
gene-ADGRG6	Low-vs-Ctr_down
gene-TGFB2	Low-vs-Ctr_down
gene-HTR1B	Low-vs-Ctr_down
gene-INHBA	Low-vs-Ctr_down
gene-FHL3	Low-vs-Ctr_down
gene-JADE1	Low-vs-Ctr_down
gene-KRT18	Low-vs-Ctr_down
gene-CDH6	Low-vs-Ctr_down
gene-HSPA4L	Low-vs-Ctr_down
gene-CDH1	Low-vs-Ctr_down
gene-UGDH	Low-vs-Ctr_down
gene-TGFBI	Low-vs-Ctr_down
gene-MXRA5	Low-vs-Ctr_down
gene-LAMC2	Low-vs-Ctr_down
gene-LUZP2	Low-vs-Ctr_down
gene-C19H3orf67	Low-vs-Ctr_down
gene-LOC105604077	Low-vs-Ctr_down
gene-EPHA4	Low-vs-Ctr_down
gene-ACTG2	Low-vs-Ctr_down
gene-SSTR1	Low-vs-Ctr_down
gene-ITGB3	Low-vs-Ctr_down
gene-KBTBD8	Low-vs-Ctr_down
gene-NOV	Low-vs-Ctr_down
gene-CDH3	Low-vs-Ctr_down
gene-CTNND2	Low-vs-Ctr_down
gene-ACTA1	Low-vs-Ctr_down
gene-NCAPG	Low-vs-Ctr_down
gene-ABLIM3	Low-vs-Ctr_down
gene-ITGB8	Low-vs-Ctr_down
gene-MBNL2	Low-vs-Ctr_down
gene-ABI3BP	Low-vs-Ctr_down
gene-ITGA6	Low-vs-Ctr_down
gene-SAMD12	Low-vs-Ctr_down
gene-MAP1B	Low-vs-Ctr_down
gene-LRRN1	Low-vs-Ctr_down
gene-KCNJ15	Low-vs-Ctr_down
gene-ADAMTS1	Low-vs-Ctr_down
gene-COL24A1	Low-vs-Ctr_down
gene-DES	Low-vs-Ctr_down
gene-CNN1	Low-vs-Ctr_down
gene-TBX18	Low-vs-Ctr_down
gene-F3	Low-vs-Ctr_down
gene-KIAA0101	Low-vs-Ctr_down
gene-PLOD2	Low-vs-Ctr_down
gene-FUT8	Low-vs-Ctr_down
gene-LOC101115571	Low-vs-Ctr_down
gene-MMP9	Low-vs-Ctr_down
gene-C11H17orf58	Low-vs-Ctr_down
gene-ACTC1	Low-vs-Ctr_down
gene-MFNG	Low-vs-Ctr_down
gene-ACTN2	Low-vs-Ctr_down
gene-BLZF1	Low-vs-Ctr_down
gene-ATP2B1	Low-vs-Ctr_down
gene-FAM49A	Low-vs-Ctr_down
gene-POLR3G	Low-vs-Ctr_down
gene-SEPT7	Low-vs-Ctr_down
gene-OLR1	Low-vs-Ctr_down
gene-CD200	Low-vs-Ctr_down
gene-CENPE	Low-vs-Ctr_down
gene-CDC6	Low-vs-Ctr_down
gene-TEC	Low-vs-Ctr_down
gene-HIVEP3	Low-vs-Ctr_down
STRG.20004	Low-vs-Ctr_down
gene-ADPRHL1	Low-vs-Ctr_down
gene-PRUNE2	Low-vs-Ctr_down
gene-NALCN	Low-vs-Ctr_down
gene-ARL5B	Low-vs-Ctr_down
gene-LOC105604676	Low-vs-Ctr_down
gene-EFHC1	Low-vs-Ctr_down
gene-ADAMTS6	Low-vs-Ctr_down
gene-TBC1D8B	Low-vs-Ctr_down
gene-NETO2	Low-vs-Ctr_down
gene-CASC5	Low-vs-Ctr_down
gene-THNSL1	Low-vs-Ctr_down
gene-CLK1	Low-vs-Ctr_down
gene-PSTPIP2	Low-vs-Ctr_down
gene-ARNTL2	Low-vs-Ctr_down
gene-LOC101105065	Low-vs-Ctr_down
gene-LCP1	Low-vs-Ctr_down
gene-NEXN	Low-vs-Ctr_down
gene-B3GALT2	Low-vs-Ctr_down
gene-METTL10	Low-vs-Ctr_down
gene-GCNT3	Low-vs-Ctr_down
gene-CHST7	Low-vs-Ctr_down
gene-GPCPD1	Low-vs-Ctr_down
gene-ESR2	Low-vs-Ctr_down
gene-NCKAP5	Low-vs-Ctr_down
gene-LOC101106609	Low-vs-Ctr_down
gene-NR2F2	Low-vs-Ctr_down
STRG.20006	Low-vs-Ctr_down
gene-IGFBP3	Low-vs-Ctr_down
gene-CDON	Low-vs-Ctr_down
gene-LOC105608940	Low-vs-Ctr_down
gene-MYBL1	Low-vs-Ctr_down
gene-PCDH17	Low-vs-Ctr_down
gene-CEP55	Low-vs-Ctr_down
gene-PERP	Low-vs-Ctr_down
gene-ERI2	Low-vs-Ctr_down
gene-NTM	Low-vs-Ctr_down
gene-EPHB3	Low-vs-Ctr_down
gene-ELP4	Low-vs-Ctr_down
gene-TRMT61B	Low-vs-Ctr_down
gene-LOC105610007	Low-vs-Ctr_down
gene-KCNMB1	Low-vs-Ctr_down
gene-DSG2	Low-vs-Ctr_down
gene-LDB3	Low-vs-Ctr_down
gene-STIL	Low-vs-Ctr_down
gene-CCDC186	Low-vs-Ctr_down
gene-SPRY1	Low-vs-Ctr_down
gene-TMPRSS11A	Low-vs-Ctr_down
gene-LOC101113127	Low-vs-Ctr_down
gene-ZNF879	Low-vs-Ctr_down
gene-GPRC5A	Low-vs-Ctr_down
gene-LOC106990846	Low-vs-Ctr_down
gene-LOC101109111	Low-vs-Ctr_down
gene-KNTC1	Low-vs-Ctr_down
gene-LOC101106873	Low-vs-Ctr_down
gene-LOC105603565	Low-vs-Ctr_down
gene-LOC105615035	Low-vs-Ctr_down
gene-LOC101107147	Low-vs-Ctr_down
gene-ERCC6L	Low-vs-Ctr_down
gene-DEPDC1	Low-vs-Ctr_down
gene-CLEC14A	Low-vs-Ctr_down
gene-LOC101112469	Low-vs-Ctr_down
gene-NEGR1	Low-vs-Ctr_down
gene-LOC101117946	Low-vs-Ctr_down
gene-FBXO5	Low-vs-Ctr_down
gene-JPH2	Low-vs-Ctr_down
gene-CHN1	Low-vs-Ctr_down
gene-SERTAD4	Low-vs-Ctr_down
gene-MYRF	Low-vs-Ctr_down
gene-PDLIM3	Low-vs-Ctr_down
gene-C4H7orf57	Low-vs-Ctr_down
gene-LYPLAL1	Low-vs-Ctr_down
gene-LOC101104661	Low-vs-Ctr_down
gene-TPK1	Low-vs-Ctr_down
gene-MELK	Low-vs-Ctr_down
gene-LOC105607837	Low-vs-Ctr_down
gene-CX3CL1	Low-vs-Ctr_down
gene-PRIM1	Low-vs-Ctr_down
gene-TNFSF18	Low-vs-Ctr_down
gene-ERCC8	Low-vs-Ctr_down
gene-LOC101103238	Low-vs-Ctr_down
gene-LOC101110131	Low-vs-Ctr_down
gene-ARSK	Low-vs-Ctr_down
gene-TRHDE	Low-vs-Ctr_down
gene-LOC105608233	Low-vs-Ctr_down
gene-LOC105603421	Low-vs-Ctr_down
gene-CLIP4	Low-vs-Ctr_down
gene-ARSI	Low-vs-Ctr_down
gene-LIN7A	Low-vs-Ctr_down
gene-KIZ	Low-vs-Ctr_down
gene-LOC105613494	Low-vs-Ctr_down
gene-MYH15	Low-vs-Ctr_down
gene-ADAMTSL1	Low-vs-Ctr_down
gene-LOC105615083	Low-vs-Ctr_down
gene-THSD7A	Low-vs-Ctr_down
gene-ATP2B3	Low-vs-Ctr_down
gene-KRT7	Low-vs-Ctr_down
gene-CPED1	Low-vs-Ctr_down
gene-NRG1	Low-vs-Ctr_down
gene-LOC105603790	Low-vs-Ctr_down
gene-ARSE	Low-vs-Ctr_down
gene-LOC105607266	Low-vs-Ctr_down
gene-LOC105613564	Low-vs-Ctr_down
gene-LOC101108249	Low-vs-Ctr_down
gene-LOC105610624	Low-vs-Ctr_down
gene-MZT1	Low-vs-Ctr_down
gene-LOC101102291	Low-vs-Ctr_down
gene-LOC106990945	Low-vs-Ctr_down
gene-LOC105604320	Low-vs-Ctr_down
gene-LOC106991031	Low-vs-Ctr_down
gene-LOC105614936	Low-vs-Ctr_down
gene-ATP6V1B1	Low-vs-Ctr_down
gene-LOC101118128	Low-vs-Ctr_down
gene-LOC106990894	Low-vs-Ctr_down
gene-GUCY2C	Low-vs-Ctr_down
gene-EPHA8	Low-vs-Ctr_down
gene-PATL2	Low-vs-Ctr_down
gene-LRMP	Low-vs-Ctr_down
gene-AKAP6	Low-vs-Ctr_down
gene-NR2E3	Low-vs-Ctr_down
gene-CENPL	Low-vs-Ctr_down
gene-KPNA5	Low-vs-Ctr_down
gene-LOC101120918	Low-vs-Ctr_down
gene-CSRNP3	Low-vs-Ctr_down
gene-LOC105605937	Low-vs-Ctr_down
gene-ZNF404	Low-vs-Ctr_down
gene-KCND2	Low-vs-Ctr_down
gene-VWA2	Low-vs-Ctr_down
gene-NAV3	Low-vs-Ctr_down
gene-LOC105605499	Low-vs-Ctr_down
gene-CHL1	Low-vs-Ctr_down
gene-RSAD2	Low-vs-Ctr_down
gene-CIART	Low-vs-Ctr_down
gene-LOC105610928	Low-vs-Ctr_down
gene-ASIC4	Low-vs-Ctr_down
gene-NDUFAF4	Low-vs-Ctr_down
gene-C6H4orf36	Low-vs-Ctr_down
gene-LOC101112304	Low-vs-Ctr_down
gene-HSD17B6	Low-vs-Ctr_down
gene-LOC101115542	Low-vs-Ctr_down
gene-COL9A3	Low-vs-Ctr_down
gene-TEX15	Low-vs-Ctr_down
gene-FGF14	Low-vs-Ctr_down
gene-ZNF483	Low-vs-Ctr_down
gene-ITGB3BP	Low-vs-Ctr_down
gene-NEIL3	Low-vs-Ctr_down
gene-LOC105616514	Low-vs-Ctr_down
gene-WNT5A	Low-vs-Ctr_down
gene-LOC106991706	Low-vs-Ctr_down
gene-LYRM1	Low-vs-Ctr_down
gene-SBSPON	Low-vs-Ctr_down
gene-RGS4	Low-vs-Ctr_down
gene-C2H2orf88	Low-vs-Ctr_down
gene-FAM72A	Low-vs-Ctr_down
gene-RGS7BP	Low-vs-Ctr_down
gene-TM4SF19	Low-vs-Ctr_down
gene-ZMAT1	Low-vs-Ctr_down
gene-SUSD4	Low-vs-Ctr_down
gene-LOC105606866	Low-vs-Ctr_down
gene-MYLK3	Low-vs-Ctr_down
gene-ATP6AP1L	Low-vs-Ctr_down
gene-LOC106991048	Low-vs-Ctr_down
gene-LOC106990538	Low-vs-Ctr_down
gene-CDKL2	Low-vs-Ctr_down
gene-LOC105603154	Low-vs-Ctr_down
gene-LOC105609238	Low-vs-Ctr_down
gene-LOC101112647	Low-vs-Ctr_down
gene-LOC105614978	Low-vs-Ctr_down
gene-XCL1	Low-vs-Ctr_down
gene-LOC101119765	Low-vs-Ctr_down
gene-LOC101102411	Low-vs-Ctr_down
gene-RTN4RL1	Low-vs-Ctr_down
gene-PIK3R3	Low-vs-Ctr_down
gene-NMRK2	Low-vs-Ctr_down
gene-LOC105608693	Low-vs-Ctr_down
gene-RPS26-2	Low-vs-Ctr_down
gene-LOC105607438	Low-vs-Ctr_down
gene-LOC105612250	Low-vs-Ctr_down
gene-LOC105609279	Low-vs-Ctr_down
gene-MEGF6	Low-vs-Ctr_down
gene-METTL5	Low-vs-Ctr_down
gene-CEP126	Low-vs-Ctr_down
gene-TDRD5	Low-vs-Ctr_down
gene-SYTL3	Low-vs-Ctr_down
gene-ATP1B4	Low-vs-Ctr_down
gene-LOC101113823	Low-vs-Ctr_down
gene-TSPEAR	Low-vs-Ctr_down
gene-PID1	Low-vs-Ctr_down
gene-LOC105603605	Low-vs-Ctr_down
gene-LHCGR	Low-vs-Ctr_down
gene-TRIM46	Low-vs-Ctr_down
gene-SCN2A	Low-vs-Ctr_down
gene-LOC105603972	Low-vs-Ctr_down
gene-LOC105604950	Low-vs-Ctr_down
gene-LOC101110341	Low-vs-Ctr_down
gene-CCNB1IP1	Low-vs-Ctr_down
gene-LOC105611520	Low-vs-Ctr_down
gene-GPR179	Low-vs-Ctr_down
gene-CCDC38	Low-vs-Ctr_down
gene-TP-1	Low-vs-Ctr_down
gene-TDRKH	Low-vs-Ctr_down
gene-LOC101105127	Low-vs-Ctr_down
gene-LOC101104982	Low-vs-Ctr_down
gene-TCF7	Low-vs-Ctr_down
gene-LOC105613357	Low-vs-Ctr_down
gene-LOC101103644	Low-vs-Ctr_down
gene-LOC101121905	Low-vs-Ctr_down
gene-CFAP161	Low-vs-Ctr_down
gene-TEFM	Low-vs-Ctr_down
gene-MAP2K6	Low-vs-Ctr_down
gene-JAM2	Low-vs-Ctr_down
gene-LOC105609229	Low-vs-Ctr_down
gene-LOC106991703	Low-vs-Ctr_down
gene-LOC105606874	Low-vs-Ctr_down
gene-LOC101111233	Low-vs-Ctr_down
gene-LOC105602239	Low-vs-Ctr_down
gene-LOC101107261	Low-vs-Ctr_down
gene-CLHC1	Low-vs-Ctr_down
gene-LOC105603426	Low-vs-Ctr_down
gene-RDH5	Low-vs-Ctr_down
gene-LOC105603193	Low-vs-Ctr_down
gene-LOC101112973	Low-vs-Ctr_down
gene-LOC106991992	Low-vs-Ctr_down
gene-LOC106991540	Low-vs-Ctr_down
gene-PRRT2	Low-vs-Ctr_down
gene-LRRC34	Low-vs-Ctr_down
gene-HS3ST3A1	Low-vs-Ctr_down
gene-LOC105616202	Low-vs-Ctr_down
gene-SFRP2	Low-vs-Ctr_down
gene-LOC105602404	Low-vs-Ctr_down
gene-LOC105603921	Low-vs-Ctr_down
gene-DTWD2	Low-vs-Ctr_down
gene-DOCK2	Low-vs-Ctr_down
gene-DNAH7	Low-vs-Ctr_down
gene-LOC105609396	Low-vs-Ctr_down
gene-LOC105602904	Low-vs-Ctr_down
gene-ANKRD34A	Low-vs-Ctr_down
gene-KLHL41	Low-vs-Ctr_down
gene-LOC101123184	Low-vs-Ctr_down
gene-LOC105615003	Low-vs-Ctr_down
gene-KLHL32	Low-vs-Ctr_down
gene-ITIH2	Low-vs-Ctr_down
gene-LOC105602781	Low-vs-Ctr_down
gene-NIPAL4	Low-vs-Ctr_down
gene-KRT80	Low-vs-Ctr_down
gene-TRH	Low-vs-Ctr_down
gene-LOC105610376	Low-vs-Ctr_down
gene-EPM2A	Low-vs-Ctr_down
gene-LOC105602133	Low-vs-Ctr_down
gene-ADIPOQ	Low-vs-Ctr_down
gene-ASB14	Low-vs-Ctr_down
gene-LOC105615197	Low-vs-Ctr_down
gene-LOC106990342	Low-vs-Ctr_down
gene-LOC106990927	Low-vs-Ctr_down
gene-C20H6orf25	Low-vs-Ctr_down
gene-SEMA3E	Low-vs-Ctr_down
gene-CACNA1E	Low-vs-Ctr_down
gene-LOC105615666	Low-vs-Ctr_down
gene-ATP6V1G2	Low-vs-Ctr_down
gene-LOC105615660	Low-vs-Ctr_down
gene-LOC105602007	Low-vs-Ctr_down
gene-ROBO3	Low-vs-Ctr_down
gene-PLA2G5	Low-vs-Ctr_down
gene-CALB2	Low-vs-Ctr_down
gene-HSPB8	Low-vs-Ctr_down
gene-IFITM10	Low-vs-Ctr_down
gene-LOC101113418	Low-vs-Ctr_down
gene-GRIN2A	Low-vs-Ctr_down
gene-LOC101102460	Low-vs-Ctr_down
gene-LOC105615632	Low-vs-Ctr_down
gene-C14H16orf46	Low-vs-Ctr_down
gene-IL4	Low-vs-Ctr_down
gene-ELMOD1	Low-vs-Ctr_down
gene-LOC105615658	Low-vs-Ctr_down
gene-TCF23	Low-vs-Ctr_down
gene-LOC105614687	Low-vs-Ctr_down
gene-OCM	Low-vs-Ctr_down
gene-ATP6V1C2	Low-vs-Ctr_down
gene-LOC105610216	Low-vs-Ctr_down
gene-LOC101116885	Low-vs-Ctr_down
gene-LOC106992037	Low-vs-Ctr_down
gene-TAC3	Low-vs-Ctr_down
gene-TSPAN2	Low-vs-Ctr_down
gene-LOC105605388	Low-vs-Ctr_down
gene-EDA2R	Low-vs-Ctr_down
gene-LOC105605280	Low-vs-Ctr_down
gene-LOC101105719	Low-vs-Ctr_down
gene-LOC105605793	Low-vs-Ctr_down
gene-PIH1D2	Low-vs-Ctr_down
gene-LOC105616761	Low-vs-Ctr_down
gene-LOC105613123	Low-vs-Ctr_down
gene-LOC105602330	Low-vs-Ctr_down
gene-LOC105611326	Low-vs-Ctr_down
gene-SLC28A1	Low-vs-Ctr_down
gene-LOC105605416	Low-vs-Ctr_down
gene-KCNG1	Low-vs-Ctr_down
gene-LOC105616577	Low-vs-Ctr_down
gene-XKR5	Low-vs-Ctr_down
gene-LOC101112606	Low-vs-Ctr_down
gene-LOC106990928	Low-vs-Ctr_down
gene-MB	Low-vs-Ctr_down
gene-FER1L6	Low-vs-Ctr_down
gene-ZFAND1	Low-vs-Ctr_down
gene-C26H8orf48	Low-vs-Ctr_down
gene-LOC105615523	Low-vs-Ctr_down
gene-LOC101105339	Low-vs-Ctr_down
gene-LOC105603411	Low-vs-Ctr_down
gene-LOC105602061	Low-vs-Ctr_down
gene-GLRB	Low-vs-Ctr_down
gene-LOC105603929	Low-vs-Ctr_down
gene-WDR63	Low-vs-Ctr_down
gene-ZNF674	Low-vs-Ctr_down
gene-KRT222	Low-vs-Ctr_down
gene-CXCR2	Low-vs-Ctr_down
gene-CSTF2T	Low-vs-Ctr_down
gene-LOC105610670	Low-vs-Ctr_down
gene-LOC105602477	Low-vs-Ctr_down
gene-SLC5A8	Low-vs-Ctr_down
gene-PEX11A	Low-vs-Ctr_down
gene-HEATR4	Low-vs-Ctr_down
gene-LOC105605519	Low-vs-Ctr_down
gene-MADCAM1	Low-vs-Ctr_down
gene-LOC105610921	Low-vs-Ctr_down
gene-LOC105612555	Low-vs-Ctr_down
gene-PER3	Low-vs-Ctr_down
gene-LOC106990912	Low-vs-Ctr_down
gene-GHSR	Low-vs-Ctr_down
gene-C1QL3	Low-vs-Ctr_down
gene-LOC101105020	Low-vs-Ctr_down
gene-LOC105612530	Low-vs-Ctr_down
gene-LOC105612162	Low-vs-Ctr_down
gene-WNT10A	Low-vs-Ctr_down
gene-ZNF391	Low-vs-Ctr_down
gene-LOC101120062	Low-vs-Ctr_down
gene-MTX3	Low-vs-Ctr_down
gene-LOC105605792	Low-vs-Ctr_down
gene-LOC106991102	Low-vs-Ctr_down
gene-AGBL4	Low-vs-Ctr_down
gene-LOC106991932	Low-vs-Ctr_down
gene-SCOC	Low-vs-Ctr_down
gene-IQUB	Low-vs-Ctr_down
gene-LOC101107700	Low-vs-Ctr_down
gene-ANKRD37	Low-vs-Ctr_down
gene-FAM167A	Low-vs-Ctr_down
gene-LOC105614862	Low-vs-Ctr_down
gene-LOC106990552	Low-vs-Ctr_down
gene-LOX	Low-vs-Ctr_down
gene-LOC105606082	Low-vs-Ctr_down
gene-LOC101104371	Low-vs-Ctr_down
gene-EGR1	Low-vs-Ctr_up
gene-CLDN11	Low-vs-Ctr_up
gene-GJA4	Low-vs-Ctr_up
gene-CACNB3	Low-vs-Ctr_up
gene-C1QTNF1	Low-vs-Ctr_up
gene-TMEM106C	Low-vs-Ctr_up
gene-VDR	Low-vs-Ctr_up
gene-MMP2	Low-vs-Ctr_up
gene-RFTN1	Low-vs-Ctr_up
gene-GLP1R	Low-vs-Ctr_up
gene-DHRS3	Low-vs-Ctr_up
gene-MAOA	Low-vs-Ctr_up
gene-FOS	Low-vs-Ctr_up
gene-CGN	Low-vs-Ctr_up
gene-LOC106991634	Low-vs-Ctr_up
gene-ADM	Low-vs-Ctr_up
gene-FKBP5	Low-vs-Ctr_up
gene-ERRFI1	Low-vs-Ctr_up
gene-APOD	Low-vs-Ctr_up
gene-LBH	Low-vs-Ctr_up
gene-NID2	Low-vs-Ctr_up
gene-CEMIP	Low-vs-Ctr_up
gene-NDRG4	Low-vs-Ctr_up
gene-LOC105610454	Low-vs-Ctr_up
gene-LOC654331	Low-vs-Ctr_up
gene-TMEM229B	Low-vs-Ctr_up
gene-FAM65B	Low-vs-Ctr_up
gene-MFGE8	Low-vs-Ctr_up
gene-PLAT	Low-vs-Ctr_up
gene-ADAMTS17	Low-vs-Ctr_up
gene-ZBTB16	Low-vs-Ctr_up
gene-CTSH	Low-vs-Ctr_up
gene-VASH1	Low-vs-Ctr_up
gene-EPS8	Low-vs-Ctr_up
gene-FOXO4	Low-vs-Ctr_up
gene-MEDAG	Low-vs-Ctr_up
gene-ATP11A	Low-vs-Ctr_up
gene-GADD45A	Low-vs-Ctr_up
gene-SVEP1	Low-vs-Ctr_up
gene-SEPP1	Low-vs-Ctr_up
gene-HMOX1	Low-vs-Ctr_up
gene-PLPP3	Low-vs-Ctr_up
gene-NELL2	Low-vs-Ctr_up
gene-MXRA8	Low-vs-Ctr_up
gene-ADCK3	Low-vs-Ctr_up
gene-COL2A1	Low-vs-Ctr_up
gene-SLC43A2	Low-vs-Ctr_up
gene-DKK3	Low-vs-Ctr_up
gene-MSMB	Low-vs-Ctr_up
gene-TBC1D16	Low-vs-Ctr_up
gene-CCBE1	Low-vs-Ctr_up
gene-LOC101117299	Low-vs-Ctr_up
gene-ALDH1A1	Low-vs-Ctr_up
gene-GPR155	Low-vs-Ctr_up
gene-LOC101114075	Low-vs-Ctr_up
gene-RUNX2	Low-vs-Ctr_up
gene-SLC6A6	Low-vs-Ctr_up
gene-SGSH	Low-vs-Ctr_up
gene-SLC7A8	Low-vs-Ctr_up
gene-TMEM37	Low-vs-Ctr_up
gene-FBXO21	Low-vs-Ctr_up
gene-PCBP3	Low-vs-Ctr_up
gene-PC	Low-vs-Ctr_up
gene-AOX1	Low-vs-Ctr_up
gene-PARM1	Low-vs-Ctr_up
gene-LAMC3	Low-vs-Ctr_up
gene-ATP2A3	Low-vs-Ctr_up
gene-COLEC12	Low-vs-Ctr_up
gene-SLCO2A1	Low-vs-Ctr_up
gene-RASSF3	Low-vs-Ctr_up
gene-GPC4	Low-vs-Ctr_up
gene-PLXNA4	Low-vs-Ctr_up
gene-OLFML2B	Low-vs-Ctr_up
gene-ASPN	Low-vs-Ctr_up
gene-PLIN2	Low-vs-Ctr_up
gene-ARHGEF18	Low-vs-Ctr_up
gene-TNNI3	Low-vs-Ctr_up
gene-MMP14	Low-vs-Ctr_up
gene-MUSK	Low-vs-Ctr_up
gene-LOC101117184	Low-vs-Ctr_up
gene-SAT1	Low-vs-Ctr_up
gene-NUPR1	Low-vs-Ctr_up
gene-BMP2	Low-vs-Ctr_up
gene-GALNT15	Low-vs-Ctr_up
gene-LOC101117955	Low-vs-Ctr_up
gene-PDPN	Low-vs-Ctr_up
gene-PDK4	Low-vs-Ctr_up
gene-TSC22D3	Low-vs-Ctr_up
gene-INSR	Low-vs-Ctr_up
gene-DLG5	Low-vs-Ctr_up
gene-HK2	Low-vs-Ctr_up
gene-TIMP1	Low-vs-Ctr_up
gene-CMTM3	Low-vs-Ctr_up
gene-XIRP1	Low-vs-Ctr_up
gene-ATG13	Low-vs-Ctr_up
gene-HSD3B1	Low-vs-Ctr_up
gene-CCDC3	Low-vs-Ctr_up
gene-STAR	Low-vs-Ctr_up
gene-PHLPP1	Low-vs-Ctr_up
gene-KLF9	Low-vs-Ctr_up
gene-ARAF	Low-vs-Ctr_up
gene-C12H1orf115	Low-vs-Ctr_up
gene-LPAR1	Low-vs-Ctr_up
gene-IER3	Low-vs-Ctr_up
gene-SERPINF2	Low-vs-Ctr_up
gene-PLAC9	Low-vs-Ctr_up
gene-TNNT1	Low-vs-Ctr_up
gene-TSHZ2	Low-vs-Ctr_up
gene-MGST1	Low-vs-Ctr_up
gene-PER1	Low-vs-Ctr_up
gene-NTSR2	Low-vs-Ctr_up
gene-ADSSL1	Low-vs-Ctr_up
gene-SEMA6A	Low-vs-Ctr_up
gene-LOC106991804	Low-vs-Ctr_up
gene-CAMKK2	Low-vs-Ctr_up
gene-NFKBIZ	Low-vs-Ctr_up
gene-LOC101121216	Low-vs-Ctr_up
gene-TFR2	Low-vs-Ctr_up
gene-AIF1L	Low-vs-Ctr_up
gene-TNFRSF19	Low-vs-Ctr_up
gene-GJA5	Low-vs-Ctr_up
gene-COL8A2	Low-vs-Ctr_up
gene-PEG10	Low-vs-Ctr_up
gene-LOC101119611	Low-vs-Ctr_up
gene-DFNA5	Low-vs-Ctr_up
gene-COLQ	Low-vs-Ctr_up
gene-SMPDL3B	Low-vs-Ctr_up
gene-NR4A1	Low-vs-Ctr_up
gene-CHRDL1	Low-vs-Ctr_up
gene-ARMC12	Low-vs-Ctr_up
gene-ADIPOR2	Low-vs-Ctr_up
gene-SLC8B1	Low-vs-Ctr_up
gene-BZW1	Low-vs-Ctr_up
gene-SLITRK2	Low-vs-Ctr_up
gene-KIAA0513	Low-vs-Ctr_up
gene-CD19	Low-vs-Ctr_up
gene-YPEL3	Low-vs-Ctr_up
gene-PPP1R12C	Low-vs-Ctr_up
gene-LOC101104627	Low-vs-Ctr_up
gene-PLPP2	Low-vs-Ctr_up
gene-MMP11	Low-vs-Ctr_up
gene-LOC105606091	Low-vs-Ctr_up
gene-LPAR3	Low-vs-Ctr_up
gene-ADAMTSL4	Low-vs-Ctr_up
gene-BMF	Low-vs-Ctr_up
gene-AVPI1	Low-vs-Ctr_up
gene-GRAMD1A	Low-vs-Ctr_up
gene-MLXIPL	Low-vs-Ctr_up
gene-C1QTNF6	Low-vs-Ctr_up
gene-UBALD2	Low-vs-Ctr_up
gene-CISH	Low-vs-Ctr_up
gene-GATSL2	Low-vs-Ctr_up
gene-FURIN	Low-vs-Ctr_up
gene-DTX2	Low-vs-Ctr_up
gene-CECR2	Low-vs-Ctr_up
gene-HR	Low-vs-Ctr_up
gene-PALM	Low-vs-Ctr_up
gene-SCAP	Low-vs-Ctr_up
gene-CRYBG3	Low-vs-Ctr_up
gene-MAP7D2	Low-vs-Ctr_up
gene-DDR1	Low-vs-Ctr_up
gene-STC1	Low-vs-Ctr_up
gene-USP20	Low-vs-Ctr_up
gene-LOC105607675	Low-vs-Ctr_up
gene-TST	Low-vs-Ctr_up
gene-OXT	Low-vs-Ctr_up
gene-EDIL3	Low-vs-Ctr_up
gene-TBC1D8	Low-vs-Ctr_up
gene-BTBD2	Low-vs-Ctr_up
gene-LOC105606036	Low-vs-Ctr_up
gene-MANBA	Low-vs-Ctr_up
gene-SNX33	Low-vs-Ctr_up
gene-LOC105602872	Low-vs-Ctr_up
gene-PIK3CD	Low-vs-Ctr_up
gene-LOC105612575	Low-vs-Ctr_up
gene-ST8SIA2	Low-vs-Ctr_up
gene-KIAA1217	Low-vs-Ctr_up
gene-LOC101106720	Low-vs-Ctr_up
gene-TSPAN15	Low-vs-Ctr_up
gene-IGFBP4	Low-vs-Ctr_up
gene-RARRES1	Low-vs-Ctr_up
gene-TBC1D4	Low-vs-Ctr_up
gene-CADM4	Low-vs-Ctr_up
gene-LOC105609990	Low-vs-Ctr_up
gene-MRC2	Low-vs-Ctr_up
gene-SUSD6	Low-vs-Ctr_up
gene-IL4R	Low-vs-Ctr_up
gene-GFOD2	Low-vs-Ctr_up
gene-ARSA	Low-vs-Ctr_up
gene-STARD9	Low-vs-Ctr_up
gene-GAS1	Low-vs-Ctr_up
gene-ADAMTS7	Low-vs-Ctr_up
gene-TMEM140	Low-vs-Ctr_up
gene-EPHB6	Low-vs-Ctr_up
gene-HDAC7	Low-vs-Ctr_up
gene-TMEM132A	Low-vs-Ctr_up
gene-COLGALT2	Low-vs-Ctr_up
gene-PODNL1	Low-vs-Ctr_up
gene-ARHGAP23	Low-vs-Ctr_up
gene-PI3	Low-vs-Ctr_up
gene-SLC45A3	Low-vs-Ctr_up
gene-ALDH1L1	Low-vs-Ctr_up
gene-MLXIP	Low-vs-Ctr_up
gene-TIE1	Low-vs-Ctr_up
gene-LOC105611558	Low-vs-Ctr_up
gene-LOC105602432	Low-vs-Ctr_up
gene-DNAH17	Low-vs-Ctr_up
gene-FYN	Low-vs-Ctr_up
gene-PTX3	Low-vs-Ctr_up
gene-TET2	Low-vs-Ctr_up
gene-C2CD4B	Low-vs-Ctr_up
gene-ARPC1B	Low-vs-Ctr_up
gene-CDH9	Low-vs-Ctr_up
gene-FABP4	Low-vs-Ctr_up
gene-RASL11A	Low-vs-Ctr_up
gene-FGL2	Low-vs-Ctr_up
gene-LOC105607185	Low-vs-Ctr_up
gene-YPEL4	Low-vs-Ctr_up
gene-DSCR3	Low-vs-Ctr_up
gene-ABCA1	Low-vs-Ctr_up
gene-SH3BP5	Low-vs-Ctr_up
gene-DNAH9	Low-vs-Ctr_up
gene-MAP3K8	Low-vs-Ctr_up
gene-ROR1	Low-vs-Ctr_up
gene-PLCL2	Low-vs-Ctr_up
gene-RTN4RL2	Low-vs-Ctr_up
gene-ZNF608	Low-vs-Ctr_up
gene-NPTX2	Low-vs-Ctr_up
gene-KCTD6	Low-vs-Ctr_up
gene-SLC29A4	Low-vs-Ctr_up
gene-LOC101111049	Low-vs-Ctr_up
gene-KAZN	Low-vs-Ctr_up
gene-COL6A6	Low-vs-Ctr_up
gene-SLC29A2	Low-vs-Ctr_up
gene-CERCAM	Low-vs-Ctr_up
gene-TFCP2L1	Low-vs-Ctr_up
gene-NYAP1	Low-vs-Ctr_up
gene-LOC105605603	Low-vs-Ctr_up
gene-GUCD1	Low-vs-Ctr_up
gene-MPST	Low-vs-Ctr_up
gene-CDKN1C	Low-vs-Ctr_up
gene-SATB1	Low-vs-Ctr_up
gene-CYP17A1	Low-vs-Ctr_up
gene-ELMO1	Low-vs-Ctr_up
gene-SCUBE3	Low-vs-Ctr_up
gene-APOE	Low-vs-Ctr_up
gene-SOGA3	Low-vs-Ctr_up
gene-ART3	Low-vs-Ctr_up
gene-VPS37C	Low-vs-Ctr_up
gene-GPR153	Low-vs-Ctr_up
gene-AHRR	Low-vs-Ctr_up
gene-CPZ	Low-vs-Ctr_up
gene-FAM198A	Low-vs-Ctr_up
gene-CDC42EP4	Low-vs-Ctr_up
gene-GMIP	Low-vs-Ctr_up
gene-LOC105603291	Low-vs-Ctr_up
gene-ADAMTS12	Low-vs-Ctr_up
gene-CITED1	Low-vs-Ctr_up
gene-RAB3B	Low-vs-Ctr_up
gene-ZBED3	Low-vs-Ctr_up
gene-MKNK1	Low-vs-Ctr_up
gene-KCNQ3	Low-vs-Ctr_up
gene-XG	Low-vs-Ctr_up
gene-SLC43A1	Low-vs-Ctr_up
gene-LOC105603123	Low-vs-Ctr_up
gene-PHLDB3	Low-vs-Ctr_up
gene-SH2D4A	Low-vs-Ctr_up
gene-FRAT1	Low-vs-Ctr_up
gene-KLF13	Low-vs-Ctr_up
gene-PLA2G6	Low-vs-Ctr_up
gene-NBL1	Low-vs-Ctr_up
gene-MSX1	Low-vs-Ctr_up
gene-KLHL40	Low-vs-Ctr_up
gene-LOC105616540	Low-vs-Ctr_up
gene-GRASP	Low-vs-Ctr_up
gene-LOC101103461	Low-vs-Ctr_up
gene-SLC12A9	Low-vs-Ctr_up
gene-COL14A1	Low-vs-Ctr_up
gene-NPDC1	Low-vs-Ctr_up
gene-CCDC116	Low-vs-Ctr_up
gene-EGR2	Low-vs-Ctr_up
gene-GGT5	Low-vs-Ctr_up
gene-SH3BP2	Low-vs-Ctr_up
gene-KCNF1	Low-vs-Ctr_up
gene-ADAMTS9	Low-vs-Ctr_up
gene-LOC101110112	Low-vs-Ctr_up
gene-PELI3	Low-vs-Ctr_up
gene-LOC105605018	Low-vs-Ctr_up
gene-CLMN	Low-vs-Ctr_up
gene-NAV2	Low-vs-Ctr_up
gene-GGTA2P	Low-vs-Ctr_up
gene-NFKBIA	Low-vs-Ctr_up
gene-PLEKHO2	Low-vs-Ctr_up
gene-GAS6	Low-vs-Ctr_up
gene-LOC101107920	Low-vs-Ctr_up
gene-LOC105610031	Low-vs-Ctr_up
gene-DENND2A	Low-vs-Ctr_up
gene-SORL1	Low-vs-Ctr_up
gene-DAGLB	Low-vs-Ctr_up
gene-ZFAND4	Low-vs-Ctr_up
gene-ITIH4	Low-vs-Ctr_up
gene-SMIM12	Low-vs-Ctr_up
gene-FBLN7	Low-vs-Ctr_up
gene-IER2	Low-vs-Ctr_up
gene-ITPRIPL2	Low-vs-Ctr_up
gene-RIPK3	Low-vs-Ctr_up
gene-SYNGR1	Low-vs-Ctr_up
gene-LOC105615508	Low-vs-Ctr_up
gene-TRIL	Low-vs-Ctr_up
gene-TGFBR3	Low-vs-Ctr_up
gene-LOC105609022	Low-vs-Ctr_up
gene-ABCA2	Low-vs-Ctr_up
gene-FAM163A	Low-vs-Ctr_up
gene-HOMER3	Low-vs-Ctr_up
gene-CA8	Low-vs-Ctr_up
gene-POPDC3	Low-vs-Ctr_up
gene-SIPA1L3	Low-vs-Ctr_up
gene-LOC101118175	Low-vs-Ctr_up
gene-SLC16A14	Low-vs-Ctr_up
gene-LOC105614078	Low-vs-Ctr_up
gene-MYOM3	Low-vs-Ctr_up
gene-CFB	Low-vs-Ctr_up
gene-LRRC4	Low-vs-Ctr_up
gene-LRP3	Low-vs-Ctr_up
gene-SLC38A4	Low-vs-Ctr_up
gene-LOC106990624	Low-vs-Ctr_up
gene-JUNB	Low-vs-Ctr_up
gene-DAB2IP	Low-vs-Ctr_up
gene-CBX2	Low-vs-Ctr_up
gene-PDE3B	Low-vs-Ctr_up
gene-ICAM1	Low-vs-Ctr_up
gene-LOC101114226	Low-vs-Ctr_up
gene-ST6GAL1	Low-vs-Ctr_up
gene-LOC105605032	Low-vs-Ctr_up
gene-NPTX1	Low-vs-Ctr_up
gene-LOC101117064	Low-vs-Ctr_up
gene-KLHL33	Low-vs-Ctr_up
gene-ID1	Low-vs-Ctr_up
gene-JADE2	Low-vs-Ctr_up
gene-LOC443475	Low-vs-Ctr_up
gene-LAMP5	Low-vs-Ctr_up
gene-S100G	Low-vs-Ctr_up
gene-NR4A3	Low-vs-Ctr_up
gene-THSD1	Low-vs-Ctr_up
gene-NFATC1	Low-vs-Ctr_up
gene-RSPH6A	Low-vs-Ctr_up
gene-CD14	Low-vs-Ctr_up
gene-DLL1	Low-vs-Ctr_up
gene-LOC101102548	Low-vs-Ctr_up
gene-SIVA1	Low-vs-Ctr_up
gene-PLXNC1	Low-vs-Ctr_up
gene-CCDC152	Low-vs-Ctr_up
gene-GGT1	Low-vs-Ctr_up
gene-ZC3H12A	Low-vs-Ctr_up
gene-SLC22A18	Low-vs-Ctr_up
gene-GNG4	Low-vs-Ctr_up
gene-IRS2	Low-vs-Ctr_up
gene-PSD3	Low-vs-Ctr_up
gene-HAO2	Low-vs-Ctr_up
gene-PITX1	Low-vs-Ctr_up
gene-VLDLR	Low-vs-Ctr_up
gene-COL28A1	Low-vs-Ctr_up
gene-LOC101110922	Low-vs-Ctr_up
gene-TNXB	Low-vs-Ctr_up
gene-LOC101120029	Low-vs-Ctr_up
gene-LOC101117505	Low-vs-Ctr_up
gene-DLX3	Low-vs-Ctr_up
gene-LOC105605067	Low-vs-Ctr_up
gene-LOC101117691	Low-vs-Ctr_up
gene-DOK4	Low-vs-Ctr_up
gene-LOC101107401	Low-vs-Ctr_up
gene-MRPS25	Low-vs-Ctr_up
gene-SARM1	Low-vs-Ctr_up
gene-TNFAIP3	Low-vs-Ctr_up
gene-RHBDD3	Low-vs-Ctr_up
gene-HES2	Low-vs-Ctr_up
gene-FAIM2	Low-vs-Ctr_up
gene-CXCL8	Low-vs-Ctr_up
gene-LAMA2	Low-vs-Ctr_up
gene-LOC101105867	Low-vs-Ctr_up
gene-ACSBG1	Low-vs-Ctr_up
gene-FZD7	Low-vs-Ctr_up
gene-SOCS3	Low-vs-Ctr_up
gene-LOC105609630	Low-vs-Ctr_up
gene-ADGRE1	Low-vs-Ctr_up
gene-ZNF521	Low-vs-Ctr_up
gene-AGPAT2	Low-vs-Ctr_up
gene-ZNF395	Low-vs-Ctr_up
gene-IL1RL1	Low-vs-Ctr_up
gene-KLF15	Low-vs-Ctr_up
gene-LOC101107860	Low-vs-Ctr_up
gene-ASL	Low-vs-Ctr_up
gene-HTR7	Low-vs-Ctr_up
gene-IL1RAP	Low-vs-Ctr_up
gene-CEBPB	Low-vs-Ctr_up
gene-PRDM16	Low-vs-Ctr_up
gene-DFNB31	Low-vs-Ctr_up
gene-ERN2	Low-vs-Ctr_up
gene-GAL3ST2	Low-vs-Ctr_up
gene-LOC106991181	Low-vs-Ctr_up
gene-GLDC	Low-vs-Ctr_up
gene-RASL10B	Low-vs-Ctr_up
gene-MITF	Low-vs-Ctr_up
gene-LOC105615140	Low-vs-Ctr_up
gene-PGBD5	Low-vs-Ctr_up
gene-VANGL2	Low-vs-Ctr_up
gene-LOC101123672	Low-vs-Ctr_up
gene-LOC105606016	Low-vs-Ctr_up
gene-CLEC4E	Low-vs-Ctr_up
gene-SCN5A	Low-vs-Ctr_up
gene-NR2F1	Low-vs-Ctr_up
gene-TOX2	Low-vs-Ctr_up
gene-LOC106991648	Low-vs-Ctr_up
gene-LOC101107430	Low-vs-Ctr_up
gene-CD34	Low-vs-Ctr_up
gene-PLAU	Low-vs-Ctr_up
gene-FAM174B	Low-vs-Ctr_up
gene-FAM46B	Low-vs-Ctr_up
gene-LOC106990943	Low-vs-Ctr_up
gene-CDRT4	Low-vs-Ctr_up
gene-TNFAIP2	Low-vs-Ctr_up
gene-MFI2	Low-vs-Ctr_up
gene-FOXE3	Low-vs-Ctr_up
gene-RAPGEF3	Low-vs-Ctr_up
gene-NPTXR	Low-vs-Ctr_up
gene-LOC106991125	Low-vs-Ctr_up
gene-MMP28	Low-vs-Ctr_up
gene-RGS9	Low-vs-Ctr_up
gene-MLKL	Low-vs-Ctr_up
gene-LOC101114790	Low-vs-Ctr_up
gene-CAMSAP3	Low-vs-Ctr_up
gene-VNN2	Low-vs-Ctr_up
gene-GDF7	Low-vs-Ctr_up
gene-LOC101118216	Low-vs-Ctr_up
gene-TP53I11	Low-vs-Ctr_up
gene-FAM124A	Low-vs-Ctr_up
gene-BCL3	Low-vs-Ctr_up
gene-KIAA1614	Low-vs-Ctr_up
gene-SLC26A9	Low-vs-Ctr_up
gene-KCNA5	Low-vs-Ctr_up
gene-LOC105603394	Low-vs-Ctr_up
gene-RASL11B	Low-vs-Ctr_up
gene-ONECUT2	Low-vs-Ctr_up
gene-MBP	Low-vs-Ctr_up
gene-LOC101122675	Low-vs-Ctr_up
gene-CCDC88B	Low-vs-Ctr_up
gene-LOC105615923	Low-vs-Ctr_up
gene-LOC101116416	Low-vs-Ctr_up
gene-ZCCHC12	Low-vs-Ctr_up
gene-KIAA0895L	Low-vs-Ctr_up
gene-KBTBD11	Low-vs-Ctr_up
gene-GPM6B	Low-vs-Ctr_up
gene-LOC105616296	Low-vs-Ctr_up
gene-SDSL	Low-vs-Ctr_up
gene-SRPX	Low-vs-Ctr_up
gene-SOX5	Low-vs-Ctr_up
gene-C25H10orf10	Low-vs-Ctr_up
gene-IRF4	Low-vs-Ctr_up
gene-LOC106991397	Low-vs-Ctr_up
gene-GPM6A	Low-vs-Ctr_up
gene-LOC101119066	Low-vs-Ctr_up
gene-GAL3ST4	Low-vs-Ctr_up
gene-LOC105608862	Low-vs-Ctr_up
gene-SERPINF1	Low-vs-Ctr_up
gene-SAMD14	Low-vs-Ctr_up
gene-LOC105605772	Low-vs-Ctr_up
gene-LOC105608879	Low-vs-Ctr_up
gene-LOC106991906	Low-vs-Ctr_up
gene-TREX1	Low-vs-Ctr_up
gene-DOC2B	Low-vs-Ctr_up
gene-LOC105605869	Low-vs-Ctr_up
gene-XYLT1	Low-vs-Ctr_up
gene-LOC105603540	Low-vs-Ctr_up
gene-LOC101114535	Low-vs-Ctr_up
gene-LOC105602949	Low-vs-Ctr_up
gene-HTR6	Low-vs-Ctr_up
gene-IL10RA	Low-vs-Ctr_up
gene-PLA2G4A	Low-vs-Ctr_up
gene-C24H16orf71	Low-vs-Ctr_up
gene-FAM171A2	Low-vs-Ctr_up
gene-LOC101113860	Low-vs-Ctr_up
gene-PITX3	Low-vs-Ctr_up
gene-KLHL31	Low-vs-Ctr_up
gene-NOXA1	Low-vs-Ctr_up
gene-IL31RA	Low-vs-Ctr_up
gene-SYT3	Low-vs-Ctr_up
gene-MAST1	Low-vs-Ctr_up
gene-NMNAT3	Low-vs-Ctr_up
gene-REM1	Low-vs-Ctr_up
gene-TESC	Low-vs-Ctr_up
gene-PDE1C	Low-vs-Ctr_up
gene-LOC105610305	Low-vs-Ctr_up
gene-FAM105A	Low-vs-Ctr_up
gene-CPNE7	Low-vs-Ctr_up
gene-MMP17	Low-vs-Ctr_up
gene-SLC25A34	Low-vs-Ctr_up
gene-LOC106991996	Low-vs-Ctr_up
gene-LOC105608795	Low-vs-Ctr_up
gene-LOC105605801	Low-vs-Ctr_up
gene-LOC105602664	Low-vs-Ctr_up
gene-EXD3	Low-vs-Ctr_up
gene-HAP1	Low-vs-Ctr_up
gene-LOC101123417	Low-vs-Ctr_up
gene-BARX1	Low-vs-Ctr_up
gene-VMO1	Low-vs-Ctr_up
gene-DPP4	Low-vs-Ctr_up
gene-LOC101121838	Low-vs-Ctr_up
gene-LOC101113217	Low-vs-Ctr_up
gene-PRRG2	Low-vs-Ctr_up
gene-LOC101108425	Low-vs-Ctr_up
gene-A4GNT	Low-vs-Ctr_up
gene-WNT6	Low-vs-Ctr_up
gene-LOC105608952	Low-vs-Ctr_up
gene-LOC101122774	Low-vs-Ctr_up
gene-TREM1	Low-vs-Ctr_up
gene-LOC105602425	Low-vs-Ctr_up
gene-LOC105613745	Low-vs-Ctr_up
gene-SLC16A12	Low-vs-Ctr_up
gene-LOC106991149	Low-vs-Ctr_up
gene-LOC105604632	Low-vs-Ctr_up
gene-TEKT2	Low-vs-Ctr_up
gene-LOC105605079	Low-vs-Ctr_up
gene-CRISPLD2	Low-vs-Ctr_up
gene-LOC105604795	Low-vs-Ctr_up
gene-A1BG	Low-vs-Ctr_up
gene-TRPA1	Low-vs-Ctr_up
gene-LOC105616111	Low-vs-Ctr_up
gene-NCAN	Low-vs-Ctr_up
gene-MATN4	Low-vs-Ctr_up
gene-CHD5	Low-vs-Ctr_up
gene-JMJD7	Low-vs-Ctr_up
gene-LOC106991368	Low-vs-Ctr_up
gene-MAFF	Low-vs-Ctr_up
gene-FRMPD2	Low-vs-Ctr_up
gene-IL27	Low-vs-Ctr_up
gene-LOC101123159	Low-vs-Ctr_up
gene-PLVAP	Low-vs-Ctr_up
gene-RNF150	Low-vs-Ctr_up
gene-OSMR	Low-vs-Ctr_up
gene-C13H20orf144	Low-vs-Ctr_up
gene-SUSD2	Low-vs-Ctr_up
gene-LGR5	Low-vs-Ctr_up
gene-BACH2	Low-vs-Ctr_up
gene-TNFAIP6	Low-vs-Ctr_up
gene-LOC105611629	Low-vs-Ctr_up
gene-SLC24A3	Low-vs-Ctr_up
gene-DGAT1	Low-vs-Ctr_up
gene-LOC106991529	Low-vs-Ctr_up
gene-ANKRD29	Low-vs-Ctr_up
gene-AGMO	Low-vs-Ctr_up
gene-NSMF	Low-vs-Ctr_up
gene-LOC105606248	Low-vs-Ctr_up
gene-LYN	Low-vs-Ctr_up
gene-NTNG1	Low-vs-Ctr_up
gene-LOC105603811	Low-vs-Ctr_up
gene-PLEKHH1	Low-vs-Ctr_up
gene-PKLR	Low-vs-Ctr_up
gene-FLI1	Low-vs-Ctr_up
gene-ITIH5	Low-vs-Ctr_up
gene-CACNA2D2	Low-vs-Ctr_up
gene-LOC105613198	Low-vs-Ctr_up
gene-LOC106990169	Low-vs-Ctr_up
gene-LOC106991811	Low-vs-Ctr_up
gene-DLX2	Low-vs-Ctr_up
gene-ATP6V0A4	Low-vs-Ctr_up
gene-PAQR5	Low-vs-Ctr_up
gene-ZNF784	Low-vs-Ctr_up
gene-TRIB2	Low-vs-Ctr_up
gene-PLAC1	Low-vs-Ctr_up
gene-LOC105605971	Low-vs-Ctr_up
gene-PRICKLE2	Low-vs-Ctr_up
gene-CCDC88C	Low-vs-Ctr_up
gene-ANGPTL6	Low-vs-Ctr_up
gene-SCGB1A1	Low-vs-Ctr_up
gene-DPEP2	Low-vs-Ctr_up
gene-SLC16A5	Low-vs-Ctr_up
gene-LOC105613961	Low-vs-Ctr_up
gene-DRAXIN	Low-vs-Ctr_up
gene-CLEC2L	Low-vs-Ctr_up
gene-LOC106991838	Low-vs-Ctr_up
gene-PALD1	Low-vs-Ctr_up
gene-CARD14	Low-vs-Ctr_up
gene-NPR3	Low-vs-Ctr_up
gene-SCNN1D	Low-vs-Ctr_up
gene-LOC105615755	Low-vs-Ctr_up
gene-SYT12	Low-vs-Ctr_up
gene-ACE	Low-vs-Ctr_up
gene-LOC106990496	Low-vs-Ctr_up
gene-LOC105603392	Low-vs-Ctr_up
gene-LOC105614720	Low-vs-Ctr_up
gene-CACNA1A	Low-vs-Ctr_up
gene-LOC105606005	Low-vs-Ctr_up
gene-LOC101121514	Low-vs-Ctr_up
gene-SLC12A3	Low-vs-Ctr_up
gene-DNASE1L3	Low-vs-Ctr_up
gene-TLR2	Low-vs-Ctr_up
gene-COL15A1	Low-vs-Ctr_up
gene-LOC105604847	Low-vs-Ctr_up
gene-NEK6	Low-vs-Ctr_up
gene-TNFRSF13C	Low-vs-Ctr_up
gene-LAYN	Low-vs-Ctr_up
gene-LOC101120198	Low-vs-Ctr_up
gene-RSPO2	Low-vs-Ctr_up
gene-EXTL1	Low-vs-Ctr_up
gene-XYLB	Low-vs-Ctr_up
gene-LOC101108679	Low-vs-Ctr_up
gene-LOC105604901	Low-vs-Ctr_up
gene-TP73	Low-vs-Ctr_up
gene-TMEM154	Low-vs-Ctr_up
gene-SLC4A5	Low-vs-Ctr_up
gene-LOC105616384	Low-vs-Ctr_up
gene-LIME1	Low-vs-Ctr_up
gene-GPR146	Low-vs-Ctr_up
gene-MYCL	Low-vs-Ctr_up
gene-LOC105607045	Low-vs-Ctr_up
gene-KCNH7	Low-vs-Ctr_up
gene-BMP3	Low-vs-Ctr_up
gene-SPINT1	Low-vs-Ctr_up
gene-NTRK2	Low-vs-Ctr_up
gene-LTC4S	Low-vs-Ctr_up
gene-PHF24	Low-vs-Ctr_up
gene-ABCB11	Low-vs-Ctr_up
gene-CPNE6	Low-vs-Ctr_up
gene-VKORC1	Low-vs-Ctr_up
gene-SDK1	Low-vs-Ctr_up
gene-LOC101111695	Low-vs-Ctr_up
gene-LOC101107508	Low-vs-Ctr_up
gene-LOC101111946	Low-vs-Ctr_up
gene-LOC105610367	Low-vs-Ctr_up
gene-LOC101107342	Low-vs-Ctr_up
gene-PAPPA2	Low-vs-Ctr_up
gene-C11H17orf78	Low-vs-Ctr_up
gene-EML6	Low-vs-Ctr_up
gene-LOC105603859	Low-vs-Ctr_up
gene-TMEM238	Low-vs-Ctr_up
gene-LOC106991602	Low-vs-Ctr_up
gene-PRMT8	Low-vs-Ctr_up
gene-SLC37A3	Low-vs-Ctr_up
gene-GRTP1	Low-vs-Ctr_up
gene-PRSS50	Low-vs-Ctr_up
gene-USH1C	Low-vs-Ctr_up
gene-LOC101113047	Low-vs-Ctr_up
gene-LOC105613784	Low-vs-Ctr_up
gene-ICAM5	Low-vs-Ctr_up
gene-TMEM229A	Low-vs-Ctr_up
gene-LOC106991314	Low-vs-Ctr_up
gene-A4GALT	Low-vs-Ctr_up
gene-CHRM1	Low-vs-Ctr_up
gene-WNT8B	Low-vs-Ctr_up
gene-LCN6	Low-vs-Ctr_up
gene-RAI2	Low-vs-Ctr_up
gene-ADRA1D	Low-vs-Ctr_up
gene-LOC106990378	Low-vs-Ctr_up
gene-C1H1orf162	Low-vs-Ctr_up
gene-LOC106992007	Low-vs-Ctr_up
gene-UNC80	Low-vs-Ctr_up
gene-LOC106990241	Low-vs-Ctr_up
gene-LOC101105109	Low-vs-Ctr_up
gene-LOC101122710	Low-vs-Ctr_up
gene-LOC101121728	Low-vs-Ctr_up
gene-LOC101117587	Low-vs-Ctr_up
gene-PRSS22	Low-vs-Ctr_up
gene-B3GNT6	Low-vs-Ctr_up
gene-LOC105611988	Low-vs-Ctr_up
gene-LOC101105187	Low-vs-Ctr_up
gene-LRRC32	Low-vs-Ctr_up
gene-LOC101119929	Low-vs-Ctr_up
gene-LOC105604778	Low-vs-Ctr_up
gene-SLC11A1	Low-vs-Ctr_up
gene-LOC101105208	Low-vs-Ctr_up
gene-CILP2	Low-vs-Ctr_up
gene-TDGF1	Low-vs-Ctr_up
gene-ACSL6	Low-vs-Ctr_up
gene-LOC105610999	Low-vs-Ctr_up
gene-PTPRU	Low-vs-Ctr_up
gene-LOC101108654	Low-vs-Ctr_up
gene-HIC2	Low-vs-Ctr_up
gene-LOC105614768	Low-vs-Ctr_up
gene-TIGIT	Low-vs-Ctr_up
gene-LOC105604472	Low-vs-Ctr_up
gene-BATF2	Low-vs-Ctr_up
gene-LOC101116267	Low-vs-Ctr_up
gene-LOC105610545	Low-vs-Ctr_up
gene-LOC105610487	Low-vs-Ctr_up
gene-CYP17	Low-vs-Ctr_up
gene-LOC106990316	Low-vs-Ctr_up
gene-STX11	Low-vs-Ctr_up
gene-LOC106990908	Low-vs-Ctr_up
gene-GJB2	Low-vs-Ctr_up
gene-RAB20	Low-vs-Ctr_up
gene-CLEC6A	Low-vs-Ctr_up
gene-PIK3R5	Low-vs-Ctr_up
gene-SRPK3	Low-vs-Ctr_up
gene-DEFB112	Low-vs-Ctr_up
gene-MDH1B	Low-vs-Ctr_up
gene-LOC101113831	Low-vs-Ctr_up
gene-LIPE	Low-vs-Ctr_up
gene-TSPAN18	Low-vs-Ctr_up
gene-LOC101112460	Low-vs-Ctr_up
gene-CREB3L3	Low-vs-Ctr_up
gene-SLC13A4	Low-vs-Ctr_up
gene-BFSP1	Low-vs-Ctr_up
gene-LOC105611660	Low-vs-Ctr_up
gene-RGMA	Low-vs-Ctr_up
gene-LOC105603572	Low-vs-Ctr_up
gene-COL6A5	Low-vs-Ctr_up
gene-MYOCD	Low-vs-Ctr_up
gene-LOC105601953	Low-vs-Ctr_up
gene-IL1B	Low-vs-Ctr_up
gene-LOC105604373	Low-vs-Ctr_up
gene-ANK1	Low-vs-Ctr_up
gene-LOC101119572	Low-vs-Ctr_up
gene-LOC106990135	Low-vs-Ctr_up
gene-LOC105608340	Low-vs-Ctr_up
gene-MUC19	Low-vs-Ctr_up
gene-LOC101113537	Low-vs-Ctr_up
gene-LOC105616476	Low-vs-Ctr_up
gene-STAT4	Low-vs-Ctr_up
gene-EXOC3L2	Low-vs-Ctr_up
gene-LOC105609715	Low-vs-Ctr_up
gene-C15H11orf52	Low-vs-Ctr_up
gene-VPS37D	Low-vs-Ctr_up
gene-TACR3	Low-vs-Ctr_up
gene-SERPINA1	Low-vs-Ctr_up
gene-LOC101113151	Low-vs-Ctr_up
gene-LOC101114497	Low-vs-Ctr_up
gene-MAFA	Low-vs-Ctr_up
gene-LOC101121783	Low-vs-Ctr_up
gene-LOC101110855	Low-vs-Ctr_up
gene-CEACAM20	Low-vs-Ctr_up
gene-LOC105615443	Low-vs-Ctr_up
gene-CCDC40	Low-vs-Ctr_up
gene-LOC101112989	Low-vs-Ctr_up
gene-LOC105605916	Low-vs-Ctr_up
gene-EGR1	High-vs-Ctr_up
gene-GJA4	High-vs-Ctr_up
gene-MMP2	High-vs-Ctr_up
gene-CCBE1	High-vs-Ctr_up
gene-C1QTNF1	High-vs-Ctr_up
gene-RFTN1	High-vs-Ctr_up
gene-MUSK	High-vs-Ctr_up
gene-GLP1R	High-vs-Ctr_up
gene-SLCO2A1	High-vs-Ctr_up
gene-DKK3	High-vs-Ctr_up
gene-APOD	High-vs-Ctr_up
gene-CGN	High-vs-Ctr_up
gene-SLC43A2	High-vs-Ctr_up
gene-RUNX2	High-vs-Ctr_up
gene-MXRA8	High-vs-Ctr_up
gene-RASSF3	High-vs-Ctr_up
gene-TMEM229B	High-vs-Ctr_up
gene-CEMIP	High-vs-Ctr_up
gene-XIRP1	High-vs-Ctr_up
gene-VASH1	High-vs-Ctr_up
gene-ADM	High-vs-Ctr_up
gene-ERRFI1	High-vs-Ctr_up
gene-ATP2A3	High-vs-Ctr_up
gene-PLPP3	High-vs-Ctr_up
gene-NELL2	High-vs-Ctr_up
gene-SEPP1	High-vs-Ctr_up
gene-CLDN11	High-vs-Ctr_up
gene-GPC4	High-vs-Ctr_up
gene-QSOX1	High-vs-Ctr_up
gene-FOXO4	High-vs-Ctr_up
gene-TBC1D16	High-vs-Ctr_up
gene-LBH	High-vs-Ctr_up
gene-CTSH	High-vs-Ctr_up
gene-LOC101108033	High-vs-Ctr_up
gene-LOC654331	High-vs-Ctr_up
gene-EPS8	High-vs-Ctr_up
gene-MSMB	High-vs-Ctr_up
gene-LOC101114075	High-vs-Ctr_up
gene-SERPINE2	High-vs-Ctr_up
gene-INSR	High-vs-Ctr_up
gene-MAPKBP1	High-vs-Ctr_up
gene-MMP14	High-vs-Ctr_up
gene-FOS	High-vs-Ctr_up
gene-LOC101121216	High-vs-Ctr_up
gene-SGSH	High-vs-Ctr_up
gene-LOC105606036	High-vs-Ctr_up
gene-COLEC12	High-vs-Ctr_up
gene-LOC105610454	High-vs-Ctr_up
gene-NDRG4	High-vs-Ctr_up
gene-PLIN2	High-vs-Ctr_up
gene-CCDC3	High-vs-Ctr_up
gene-AOX1	High-vs-Ctr_up
gene-SLITRK2	High-vs-Ctr_up
gene-ADAMTS17	High-vs-Ctr_up
gene-CACNB3	High-vs-Ctr_up
gene-PLXNA4	High-vs-Ctr_up
gene-TMEM106C	High-vs-Ctr_up
gene-BMP2	High-vs-Ctr_up
gene-CPZ	High-vs-Ctr_up
gene-ATP11A	High-vs-Ctr_up
gene-SERPINF2	High-vs-Ctr_up
gene-KIAA1217	High-vs-Ctr_up
gene-PALM	High-vs-Ctr_up
gene-SAT1	High-vs-Ctr_up
gene-TIMP1	High-vs-Ctr_up
gene-PDPN	High-vs-Ctr_up
gene-TNFRSF19	High-vs-Ctr_up
gene-PLAT	High-vs-Ctr_up
gene-ARHGEF18	High-vs-Ctr_up
gene-CXCL8	High-vs-Ctr_up
gene-LOC101117299	High-vs-Ctr_up
gene-LOC101117184	High-vs-Ctr_up
gene-NR4A1	High-vs-Ctr_up
gene-ANKH	High-vs-Ctr_up
gene-CRYBG3	High-vs-Ctr_up
gene-CCL26	High-vs-Ctr_up
gene-LOC105616702	High-vs-Ctr_up
gene-LOC101113217	High-vs-Ctr_up
gene-GPR155	High-vs-Ctr_up
gene-BMF	High-vs-Ctr_up
gene-PCBP3	High-vs-Ctr_up
gene-MAOA	High-vs-Ctr_up
gene-RAPH1	High-vs-Ctr_up
gene-SVEP1	High-vs-Ctr_up
gene-PRMT8	High-vs-Ctr_up
gene-STAR	High-vs-Ctr_up
gene-NFKBIZ	High-vs-Ctr_up
gene-ST8SIA2	High-vs-Ctr_up
gene-PDK4	High-vs-Ctr_up
gene-COLQ	High-vs-Ctr_up
gene-FYN	High-vs-Ctr_up
gene-NKAIN1	High-vs-Ctr_up
gene-LPAR1	High-vs-Ctr_up
gene-COL2A1	High-vs-Ctr_up
gene-ALDH1A1	High-vs-Ctr_up
gene-FAM198A	High-vs-Ctr_up
gene-GALNT15	High-vs-Ctr_up
gene-SATB1	High-vs-Ctr_up
gene-NPTX2	High-vs-Ctr_up
gene-KIAA0513	High-vs-Ctr_up
gene-FGL2	High-vs-Ctr_up
gene-ARAF	High-vs-Ctr_up
gene-ZNF608	High-vs-Ctr_up
gene-PLPP2	High-vs-Ctr_up
gene-PC	High-vs-Ctr_up
gene-SOGA3	High-vs-Ctr_up
gene-TLR2	High-vs-Ctr_up
gene-IL4R	High-vs-Ctr_up
gene-LOC101103461	High-vs-Ctr_up
gene-CLMN	High-vs-Ctr_up
gene-SCUBE3	High-vs-Ctr_up
gene-DISP1	High-vs-Ctr_up
gene-LOC101102548	High-vs-Ctr_up
gene-NFKBIA	High-vs-Ctr_up
gene-GLDC	High-vs-Ctr_up
gene-AIF1L	High-vs-Ctr_up
gene-ADAM12	High-vs-Ctr_up
gene-COL6A6	High-vs-Ctr_up
gene-GPR153	High-vs-Ctr_up
gene-SLC8B1	High-vs-Ctr_up
gene-CECR2	High-vs-Ctr_up
gene-MLXIP	High-vs-Ctr_up
gene-ASPN	High-vs-Ctr_up
gene-PLXNC1	High-vs-Ctr_up
gene-TNNT1	High-vs-Ctr_up
gene-SMPDL3B	High-vs-Ctr_up
gene-GGTA2P	High-vs-Ctr_up
gene-DFNA5	High-vs-Ctr_up
gene-LOC105607675	High-vs-Ctr_up
gene-MAN1A1	High-vs-Ctr_up
gene-TSHZ2	High-vs-Ctr_up
gene-KIAA0408	High-vs-Ctr_up
gene-FBLN7	High-vs-Ctr_up
gene-NPTX1	High-vs-Ctr_up
gene-THSD4	High-vs-Ctr_up
gene-PIK3CD	High-vs-Ctr_up
gene-SEMA6A	High-vs-Ctr_up
gene-SLC45A3	High-vs-Ctr_up
gene-LOC106991634	High-vs-Ctr_up
gene-ITIH4	High-vs-Ctr_up
gene-SMAD9	High-vs-Ctr_up
gene-RALGDS	High-vs-Ctr_up
gene-LHFP	High-vs-Ctr_up
gene-SCN5A	High-vs-Ctr_up
gene-FRAT1	High-vs-Ctr_up
gene-KLF13	High-vs-Ctr_up
gene-CAMSAP3	High-vs-Ctr_up
gene-SLC37A1	High-vs-Ctr_up
gene-RTN4RL2	High-vs-Ctr_up
gene-LOC105602529	High-vs-Ctr_up
gene-KAZN	High-vs-Ctr_up
gene-RAB3B	High-vs-Ctr_up
gene-YPEL4	High-vs-Ctr_up
gene-BACH2	High-vs-Ctr_up
gene-CBX2	High-vs-Ctr_up
gene-PGBD5	High-vs-Ctr_up
gene-FABP4	High-vs-Ctr_up
gene-CFB	High-vs-Ctr_up
gene-SIPA1L3	High-vs-Ctr_up
gene-RAI2	High-vs-Ctr_up
gene-CDKN1C	High-vs-Ctr_up
gene-LOC105608879	High-vs-Ctr_up
gene-LOC101108679	High-vs-Ctr_up
gene-NPDC1	High-vs-Ctr_up
gene-LOC105603828	High-vs-Ctr_up
gene-LOC101107430	High-vs-Ctr_up
gene-DCLK2	High-vs-Ctr_up
gene-LOC106991804	High-vs-Ctr_up
gene-HOMER3	High-vs-Ctr_up
gene-HSD3B1	High-vs-Ctr_up
gene-LOC105602273	High-vs-Ctr_up
gene-CCDC116	High-vs-Ctr_up
gene-C2CD4B	High-vs-Ctr_up
gene-TRIL	High-vs-Ctr_up
gene-LOC101110922	High-vs-Ctr_up
gene-ELMO1	High-vs-Ctr_up
gene-ZBED3	High-vs-Ctr_up
gene-DHRS3	High-vs-Ctr_up
gene-SLC29A4	High-vs-Ctr_up
gene-GAS6	High-vs-Ctr_up
gene-CCDC105	High-vs-Ctr_up
gene-HIVEP2	High-vs-Ctr_up
gene-LOC106991181	High-vs-Ctr_up
gene-NNAT	High-vs-Ctr_up
gene-LOC101119572	High-vs-Ctr_up
gene-IL31RA	High-vs-Ctr_up
gene-ABCA2	High-vs-Ctr_up
gene-LOC106990624	High-vs-Ctr_up
gene-XG	High-vs-Ctr_up
gene-PLEKHO2	High-vs-Ctr_up
gene-MLXIPL	High-vs-Ctr_up
gene-SH3BP5	High-vs-Ctr_up
gene-SCNN1D	High-vs-Ctr_up
gene-LOC106991600	High-vs-Ctr_up
gene-LOC105615443	High-vs-Ctr_up
gene-LOC105608952	High-vs-Ctr_up
gene-ZC3H12A	High-vs-Ctr_up
gene-TIE1	High-vs-Ctr_up
gene-LEPR	High-vs-Ctr_up
gene-CADM4	High-vs-Ctr_up
gene-IRF4	High-vs-Ctr_up
gene-S100G	High-vs-Ctr_up
gene-MEDAG	High-vs-Ctr_up
gene-ACE	High-vs-Ctr_up
gene-LOC101118175	High-vs-Ctr_up
gene-OSMR	High-vs-Ctr_up
gene-DOK7	High-vs-Ctr_up
gene-ASL	High-vs-Ctr_up
gene-FOXE3	High-vs-Ctr_up
gene-CD19	High-vs-Ctr_up
gene-PGPEP1L	High-vs-Ctr_up
gene-LOC105601931	High-vs-Ctr_up
gene-KLHL33	High-vs-Ctr_up
gene-AHRR	High-vs-Ctr_up
gene-CERCAM	High-vs-Ctr_up
gene-FAM65B	High-vs-Ctr_up
gene-LOC105611558	High-vs-Ctr_up
gene-DNAH17	High-vs-Ctr_up
gene-CLEC2D	High-vs-Ctr_up
gene-CISH	High-vs-Ctr_up
gene-GFOD2	High-vs-Ctr_up
gene-COL8A2	High-vs-Ctr_up
gene-LOC105609570	High-vs-Ctr_up
gene-LOC105615508	High-vs-Ctr_up
gene-ACSL6	High-vs-Ctr_up
gene-LOC101118216	High-vs-Ctr_up
gene-P2RY11	High-vs-Ctr_up
gene-HAS1	High-vs-Ctr_up
gene-TNFAIP3	High-vs-Ctr_up
gene-FAM131C	High-vs-Ctr_up
gene-FAM105A	High-vs-Ctr_up
gene-NTSR2	High-vs-Ctr_up
gene-LOC105607185	High-vs-Ctr_up
gene-ANKRD29	High-vs-Ctr_up
gene-LOC105604888	High-vs-Ctr_up
gene-LOC101114285	High-vs-Ctr_up
gene-ALDH1L1	High-vs-Ctr_up
gene-LOC101122675	High-vs-Ctr_up
gene-OLFML2A	High-vs-Ctr_up
gene-COL14A1	High-vs-Ctr_up
gene-CCR5	High-vs-Ctr_up
gene-TMCC3	High-vs-Ctr_up
gene-LOC106992034	High-vs-Ctr_up
gene-LOC101107401	High-vs-Ctr_up
gene-ST6GAL1	High-vs-Ctr_up
gene-COL6A1	High-vs-Ctr_up
gene-TFR2	High-vs-Ctr_up
gene-SLC22A18	High-vs-Ctr_up
gene-NPR3	High-vs-Ctr_up
gene-GALNT3	High-vs-Ctr_up
gene-ZNF704	High-vs-Ctr_up
gene-OXT	High-vs-Ctr_up
gene-LOC105611629	High-vs-Ctr_up
gene-NFATC1	High-vs-Ctr_up
gene-NCOA1	High-vs-Ctr_up
gene-LOC106991661	High-vs-Ctr_up
gene-LOC105610545	High-vs-Ctr_up
gene-CDH9	High-vs-Ctr_up
gene-ARRB1	High-vs-Ctr_up
gene-TFCP2L1	High-vs-Ctr_up
gene-MAFF	High-vs-Ctr_up
gene-KCNQ3	High-vs-Ctr_up
gene-LOC101102982	High-vs-Ctr_up
gene-SOCS3	High-vs-Ctr_up
gene-LOC105604353	High-vs-Ctr_up
gene-SLC13A5	High-vs-Ctr_up
gene-TMEM44	High-vs-Ctr_up
gene-SMOC2	High-vs-Ctr_up
gene-LOC106991328	High-vs-Ctr_up
gene-LOC101115632	High-vs-Ctr_up
gene-LOC106991125	High-vs-Ctr_up
gene-SH3BP2	High-vs-Ctr_up
gene-LOC105616126	High-vs-Ctr_up
gene-ADAMTS12	High-vs-Ctr_up
gene-IL10RA	High-vs-Ctr_up
gene-FAM169B	High-vs-Ctr_up
gene-LOC101106291	High-vs-Ctr_up
gene-ZNF395	High-vs-Ctr_up
gene-IL1B	High-vs-Ctr_up
gene-SARM1	High-vs-Ctr_up
gene-LOC105610999	High-vs-Ctr_up
gene-RIPK3	High-vs-Ctr_up
gene-IL1RL1	High-vs-Ctr_up
gene-LOC105616476	High-vs-Ctr_up
gene-CLEC19A	High-vs-Ctr_up
gene-CCDC88C	High-vs-Ctr_up
gene-MUC4	High-vs-Ctr_up
gene-LPAR3	High-vs-Ctr_up
gene-LOC105606091	High-vs-Ctr_up
gene-MAST1	High-vs-Ctr_up
gene-PITX3	High-vs-Ctr_up
gene-ITGA11	High-vs-Ctr_up
gene-LOC105615140	High-vs-Ctr_up
gene-LOC101102528	High-vs-Ctr_up
gene-LOC106990286	High-vs-Ctr_up
gene-LOC105604879	High-vs-Ctr_up
gene-MCEMP1	High-vs-Ctr_up
gene-PHF24	High-vs-Ctr_up
gene-PLAC9	High-vs-Ctr_up
gene-LOC106991852	High-vs-Ctr_up
gene-TMEM30B	High-vs-Ctr_up
gene-GJB2	High-vs-Ctr_up
gene-DLL1	High-vs-Ctr_up
gene-SLC16A14	High-vs-Ctr_up
gene-SLC18A2	High-vs-Ctr_up
gene-EGR2	High-vs-Ctr_up
gene-LOC106991696	High-vs-Ctr_up
gene-ADGRF5	High-vs-Ctr_up
gene-ACTN3	High-vs-Ctr_up
gene-RAB44	High-vs-Ctr_up
gene-LOC101113831	High-vs-Ctr_up
gene-DNASE1L3	High-vs-Ctr_up
gene-LOC105610031	High-vs-Ctr_up
gene-PTGIR	High-vs-Ctr_up
gene-TIGIT	High-vs-Ctr_up
gene-NCAN	High-vs-Ctr_up
gene-TOX2	High-vs-Ctr_up
gene-TPBGL	High-vs-Ctr_up
gene-KLF4	High-vs-Ctr_up
gene-THBS2	High-vs-Ctr_up
gene-LOC106991065	High-vs-Ctr_up
gene-TCP11L1	High-vs-Ctr_up
gene-STX11	High-vs-Ctr_up
gene-PRKG1	High-vs-Ctr_up
gene-FCGR1A	High-vs-Ctr_up
gene-C15H11orf96	High-vs-Ctr_up
gene-TBXAS1	High-vs-Ctr_up
gene-KCNF1	High-vs-Ctr_up
gene-LOC105605705	High-vs-Ctr_up
gene-SH2D4A	High-vs-Ctr_up
gene-EPHB6	High-vs-Ctr_up
gene-LOC101106517	High-vs-Ctr_up
gene-S1PR4	High-vs-Ctr_up
gene-RYR1	High-vs-Ctr_up
gene-LOC105604423	High-vs-Ctr_up
gene-CLEC6A	High-vs-Ctr_up
gene-CPXM1	High-vs-Ctr_up
gene-CACNA1A	High-vs-Ctr_up
gene-LAMA3	High-vs-Ctr_up
gene-DLX3	High-vs-Ctr_up
gene-LOC105601953	High-vs-Ctr_up
gene-BARX1	High-vs-Ctr_up
gene-HTR6	High-vs-Ctr_up
gene-LOC101108527	High-vs-Ctr_up
gene-ERP27	High-vs-Ctr_up
gene-TEKT2	High-vs-Ctr_up
gene-PKLR	High-vs-Ctr_up
gene-RNF146	High-vs-Ctr_up
gene-LOC101114535	High-vs-Ctr_up
gene-LOC105606099	High-vs-Ctr_up
gene-TREML2	High-vs-Ctr_up
gene-LOC105602949	High-vs-Ctr_up
gene-LOC105605524	High-vs-Ctr_up
gene-HNMT	High-vs-Ctr_up
gene-PTDSS2	High-vs-Ctr_up
gene-LOC106992042	High-vs-Ctr_up
gene-SLC4A5	High-vs-Ctr_up
gene-PODNL1	High-vs-Ctr_up
gene-TMEM238	High-vs-Ctr_up
gene-LOC105616379	High-vs-Ctr_up
gene-LOC106990169	High-vs-Ctr_up
gene-COL6A3	High-vs-Ctr_up
gene-CABP1	High-vs-Ctr_up
gene-LOC101114226	High-vs-Ctr_up
gene-RNF39	High-vs-Ctr_up
gene-TREML1	High-vs-Ctr_up
gene-HSD17B14	High-vs-Ctr_up
gene-LOC106991732	High-vs-Ctr_up
gene-KIAA0895L	High-vs-Ctr_up
gene-SERPINF1	High-vs-Ctr_up
gene-SLC30A3	High-vs-Ctr_up
gene-ALX3	High-vs-Ctr_up
gene-LOC443475	High-vs-Ctr_up
gene-PLPPR1	High-vs-Ctr_up
gene-LOC101121872	High-vs-Ctr_up
gene-RASGEF1A	High-vs-Ctr_up
gene-LOC101113151	High-vs-Ctr_up
gene-TNFAIP2	High-vs-Ctr_up
gene-AKT1S1	High-vs-Ctr_up
gene-ZNF521	High-vs-Ctr_up
gene-LOC105604856	High-vs-Ctr_up
gene-MMRN2	High-vs-Ctr_up
gene-NTF4	High-vs-Ctr_up
gene-SLC24A3	High-vs-Ctr_up
gene-LOC101122743	High-vs-Ctr_up
gene-LMO2	High-vs-Ctr_up
gene-CEACAM20	High-vs-Ctr_up
gene-BTBD16	High-vs-Ctr_up
gene-CCDC152	High-vs-Ctr_up
gene-MSX1	High-vs-Ctr_up
gene-LOC105612575	High-vs-Ctr_up
gene-PAGE4	High-vs-Ctr_up
gene-LOC105616540	High-vs-Ctr_up
gene-LOC101111946	High-vs-Ctr_up
gene-LOC105611231	High-vs-Ctr_up
gene-LOC105613037	High-vs-Ctr_up
gene-KIAA1211L	High-vs-Ctr_up
gene-COMP	High-vs-Ctr_up
gene-LOC105602693	High-vs-Ctr_up
gene-LOC106990840	High-vs-Ctr_up
gene-LRRC10B	High-vs-Ctr_up
gene-LOC105616554	High-vs-Ctr_up
gene-RGS9	High-vs-Ctr_up
gene-LOC106991996	High-vs-Ctr_up
gene-LOC105608561	High-vs-Ctr_up
gene-SPATA13	High-vs-Ctr_up
gene-SYNGR1	High-vs-Ctr_up
gene-LOC106991777	High-vs-Ctr_up
gene-LOC105608435	High-vs-Ctr_up
gene-OVCH1	High-vs-Ctr_up
gene-S100A9	High-vs-Ctr_up
gene-CRISPLD2	High-vs-Ctr_up
gene-NUDT8	High-vs-Ctr_up
gene-LOC105603184	High-vs-Ctr_up
gene-ASS1	High-vs-Ctr_up
gene-NR4A3	High-vs-Ctr_up
gene-LOC105612707	High-vs-Ctr_up
gene-FLT4	High-vs-Ctr_up
gene-LOC101113502	High-vs-Ctr_up
gene-LOC105613198	High-vs-Ctr_up
gene-LOC105604795	High-vs-Ctr_up
gene-LOC106990855	High-vs-Ctr_up
gene-LOC101122341	High-vs-Ctr_up
gene-ONECUT2	High-vs-Ctr_up
gene-TRPC6	High-vs-Ctr_up
gene-FREM3	High-vs-Ctr_up
gene-LOC101121369	High-vs-Ctr_up
gene-LOC101102735	High-vs-Ctr_up
gene-LOC106991543	High-vs-Ctr_up
gene-IPCEF1	High-vs-Ctr_up
gene-SLC4A4	High-vs-Ctr_up
gene-LOC101113047	High-vs-Ctr_up
gene-LOC105606609	High-vs-Ctr_up
gene-C25H10orf71	High-vs-Ctr_up
gene-LOC101120093	High-vs-Ctr_up
gene-SPDEF	High-vs-Ctr_up
gene-LOC101110696	High-vs-Ctr_up
gene-ERN2	High-vs-Ctr_up
gene-LOC101117505	High-vs-Ctr_up
gene-LOC105609005	High-vs-Ctr_up
gene-CLEC2L	High-vs-Ctr_up
gene-NSMF	High-vs-Ctr_up
gene-YJEFN3	High-vs-Ctr_up
gene-HCN3	High-vs-Ctr_up
gene-LOC105611263	High-vs-Ctr_up
gene-IL1RAP	High-vs-Ctr_up
gene-LOC105607552	High-vs-Ctr_up
gene-DGAT2	High-vs-Ctr_up
gene-ACSBG1	High-vs-Ctr_up
gene-LOC105606102	High-vs-Ctr_up
gene-SUSD2	High-vs-Ctr_up
gene-SAXO1	High-vs-Ctr_up
gene-ASTN2	High-vs-Ctr_up
gene-ANO5	High-vs-Ctr_up
gene-PRR15	High-vs-Ctr_up
gene-LOC101113361	High-vs-Ctr_up
gene-LOC101102327	High-vs-Ctr_up
gene-RNF207	High-vs-Ctr_up
gene-MEP1B	High-vs-Ctr_up
gene-LOC105603859	High-vs-Ctr_up
gene-LOC101101989	High-vs-Ctr_up
gene-TEDDM1	High-vs-Ctr_up
gene-AMPD3	High-vs-Ctr_up
gene-OSR2	High-vs-Ctr_up
gene-LPCAT2	High-vs-Ctr_up
gene-LOC105610163	High-vs-Ctr_up
gene-LOC106991664	High-vs-Ctr_up
gene-LOC105606088	High-vs-Ctr_up
gene-HS6ST3	High-vs-Ctr_up
gene-DIO2	High-vs-Ctr_up
gene-LOC101103517	High-vs-Ctr_up
gene-FHL5	High-vs-Ctr_up
gene-TMEM236	High-vs-Ctr_up
gene-PTPRU	High-vs-Ctr_up
gene-KRT8	High-vs-Ctr_down
gene-HTR1B	High-vs-Ctr_down
gene-ADAMTS1	High-vs-Ctr_down
gene-KRT18	High-vs-Ctr_down
gene-JADE1	High-vs-Ctr_down
gene-HSPA4L	High-vs-Ctr_down
gene-UGDH	High-vs-Ctr_down
gene-SSTR1	High-vs-Ctr_down
gene-FAM84B	High-vs-Ctr_down
gene-C19H3orf67	High-vs-Ctr_down
gene-LAMC2	High-vs-Ctr_down
gene-INHBA	High-vs-Ctr_down
STRG.20004	High-vs-Ctr_down
gene-KRT80	High-vs-Ctr_down
gene-KBTBD8	High-vs-Ctr_down
STRG.20006	High-vs-Ctr_down
gene-F3	High-vs-Ctr_down
gene-TGFB2	High-vs-Ctr_down
gene-TBX18	High-vs-Ctr_down
gene-EPHA4	High-vs-Ctr_down
gene-KCNJ15	High-vs-Ctr_down
gene-COL24A1	High-vs-Ctr_down
gene-ITGB3	High-vs-Ctr_down
gene-CLK1	High-vs-Ctr_down
gene-ACTA1	High-vs-Ctr_down
gene-ATXN7L3	High-vs-Ctr_down
gene-ADGRG6	High-vs-Ctr_down
gene-LUZP2	High-vs-Ctr_down
gene-CMTR2	High-vs-Ctr_down
gene-LOC106991440	High-vs-Ctr_down
gene-LOC105603154	High-vs-Ctr_down
gene-LRRN1	High-vs-Ctr_down
gene-KIAA0101	High-vs-Ctr_down
gene-ITGB8	High-vs-Ctr_down
gene-CHST7	High-vs-Ctr_down
gene-DYX1C1	High-vs-Ctr_down
gene-MFNG	High-vs-Ctr_down
gene-TMEM225	High-vs-Ctr_down
gene-LYSMD3	High-vs-Ctr_down
gene-DEPDC1	High-vs-Ctr_down
gene-ARL5B	High-vs-Ctr_down
gene-NET1	High-vs-Ctr_down
gene-MYBL1	High-vs-Ctr_down
gene-NETO2	High-vs-Ctr_down
gene-LOC105610007	High-vs-Ctr_down
gene-ESCO2	High-vs-Ctr_down
gene-TRDN	High-vs-Ctr_down
gene-ACTC1	High-vs-Ctr_down
gene-LOC101116717	High-vs-Ctr_down
gene-ZNF367	High-vs-Ctr_down
gene-LOC101117946	High-vs-Ctr_down
gene-TRMT61B	High-vs-Ctr_down
gene-LOC105613564	High-vs-Ctr_down
gene-LOC105611718	High-vs-Ctr_down
gene-KRT7	High-vs-Ctr_down
gene-NUDT12	High-vs-Ctr_down
gene-ZFAND1	High-vs-Ctr_down
gene-REP15	High-vs-Ctr_down
gene-EPHA8	High-vs-Ctr_down
gene-THAP2	High-vs-Ctr_down
gene-IL18	High-vs-Ctr_down
gene-CDON	High-vs-Ctr_down
gene-LOC101103714	High-vs-Ctr_down
gene-SPRY1	High-vs-Ctr_down
gene-TEX15	High-vs-Ctr_down
gene-CHAC1	High-vs-Ctr_down
gene-HIVEP3	High-vs-Ctr_down
gene-LOC101116863	High-vs-Ctr_down
gene-GCNT3	High-vs-Ctr_down
gene-LOC101110131	High-vs-Ctr_down
gene-ASIC4	High-vs-Ctr_down
gene-LOC105610216	High-vs-Ctr_down
gene-KRT78	High-vs-Ctr_down
gene-ARSI	High-vs-Ctr_down
gene-SKP2	High-vs-Ctr_down
gene-FBXO45	High-vs-Ctr_down
gene-CARNMT1	High-vs-Ctr_down
gene-LOC105605499	High-vs-Ctr_down
gene-ZNF879	High-vs-Ctr_down
gene-CGRRF1	High-vs-Ctr_down
gene-DARS2	High-vs-Ctr_down
gene-ADPRHL1	High-vs-Ctr_down
gene-NUDT15	High-vs-Ctr_down
gene-TMPRSS11A	High-vs-Ctr_down
gene-LOC101115571	High-vs-Ctr_down
gene-LOC105607017	High-vs-Ctr_down
gene-ANO1	High-vs-Ctr_down
gene-LOC101104012	High-vs-Ctr_down
gene-MCAM	High-vs-Ctr_down
gene-LOC105604676	High-vs-Ctr_down
gene-INTU	High-vs-Ctr_down
gene-MSH5	High-vs-Ctr_down
gene-ZNF2	High-vs-Ctr_down
gene-ACRBP	High-vs-Ctr_down
gene-CX3CL1	High-vs-Ctr_down
gene-LAMP3	High-vs-Ctr_down
gene-RSAD2	High-vs-Ctr_down
gene-ATP2B3	High-vs-Ctr_down
gene-LOC105610279	High-vs-Ctr_down
gene-STIL	High-vs-Ctr_down
gene-C3AR1	High-vs-Ctr_down
gene-CHN1	High-vs-Ctr_down
gene-GUCY2C	High-vs-Ctr_down
gene-LOC106991999	High-vs-Ctr_down
gene-ABCC11	High-vs-Ctr_down
gene-LOC105609329	High-vs-Ctr_down
gene-LOC101104661	High-vs-Ctr_down
gene-LOC101112204	High-vs-Ctr_down
gene-LOC101114747	High-vs-Ctr_down
gene-LOC101112304	High-vs-Ctr_down
gene-LOC105604069	High-vs-Ctr_down
gene-LOC105615003	High-vs-Ctr_down
gene-CSTF2T	High-vs-Ctr_down
gene-LOC101113335	High-vs-Ctr_down
gene-LOC101111345	High-vs-Ctr_down
gene-NDUFB1	High-vs-Ctr_down
gene-NFASC	High-vs-Ctr_down
gene-YWHAE	High-vs-Ctr_down
gene-ORC6	High-vs-Ctr_down
gene-SLC25A16	High-vs-Ctr_down
gene-MORN2	High-vs-Ctr_down
gene-SLC35F4	High-vs-Ctr_down
gene-SLC26A3	High-vs-Ctr_down
gene-AFAP1L1	High-vs-Ctr_down
gene-ERI2	High-vs-Ctr_down
gene-LOC105615253	High-vs-Ctr_down
gene-LYRM7	High-vs-Ctr_down
gene-LOC101112647	High-vs-Ctr_down
gene-POLE2	High-vs-Ctr_down
gene-XCL1	High-vs-Ctr_down
gene-ATP1B4	High-vs-Ctr_down
gene-SERPINB5	High-vs-Ctr_down
gene-TMEM244	High-vs-Ctr_down
gene-NEGR1	High-vs-Ctr_down
gene-RTKN2	High-vs-Ctr_down
gene-LOC101102411	High-vs-Ctr_down
gene-MYL1	High-vs-Ctr_down
gene-SFRP2	High-vs-Ctr_down
gene-LOC105614936	High-vs-Ctr_down
gene-LOC106990338	High-vs-Ctr_down
gene-PRRT3	High-vs-Ctr_down
gene-ZNF572	High-vs-Ctr_down
gene-SPEF2	High-vs-Ctr_down
gene-ATP6AP1L	High-vs-Ctr_down
gene-P2RX1	High-vs-Ctr_down
gene-MYH15	High-vs-Ctr_down
gene-LOC105604605	High-vs-Ctr_down
gene-MTERF1	High-vs-Ctr_down
gene-C13H20orf96	High-vs-Ctr_down
gene-LOC105604152	High-vs-Ctr_down
gene-LOC101116523	High-vs-Ctr_down
gene-LOC101105395	High-vs-Ctr_down
gene-LMLN	High-vs-Ctr_down
gene-LOC101122667	High-vs-Ctr_down
gene-LOC105604773	High-vs-Ctr_down
gene-FDXACB1	High-vs-Ctr_down
gene-LOC101114063	High-vs-Ctr_down
gene-ZNF483	High-vs-Ctr_down
gene-LOC105615229	High-vs-Ctr_down
gene-PSORS1C2	High-vs-Ctr_down
gene-ALOX12	High-vs-Ctr_down
gene-NKAPL	High-vs-Ctr_down
gene-LOC105607893	High-vs-Ctr_down
gene-LOC105610121	High-vs-Ctr_down
gene-LOC105611561	High-vs-Ctr_down
gene-PYGM	High-vs-Ctr_down
gene-LOC105601855	High-vs-Ctr_down
gene-LOC105603563	High-vs-Ctr_down
gene-LOC101107261	High-vs-Ctr_down
gene-CDKL2	High-vs-Ctr_down
gene-LOC105606082	High-vs-Ctr_down
gene-LOC101116449	High-vs-Ctr_down
gene-LOC101121905	High-vs-Ctr_down
gene-C20H6orf25	High-vs-Ctr_down
gene-LOC105602007	High-vs-Ctr_down
gene-MPP7	High-vs-Ctr_down
gene-GHRH	High-vs-Ctr_down
gene-LOC105609396	High-vs-Ctr_down
gene-LOC105603721	High-vs-Ctr_down
gene-LOC105615437	High-vs-Ctr_down
gene-NIPAL4	High-vs-Ctr_down
gene-LOC105604880	High-vs-Ctr_down
gene-SGOL1	High-vs-Ctr_down
gene-ABCC9	High-vs-Ctr_down
gene-LOC106991992	High-vs-Ctr_down
gene-TMEM252	High-vs-Ctr_down
gene-ITGB7	High-vs-Ctr_down
gene-LOC101102270	High-vs-Ctr_down
gene-LOC101117129	High-vs-Ctr_down
gene-LOC105611548	High-vs-Ctr_down
gene-LOC105605518	High-vs-Ctr_down
gene-LOC105603921	High-vs-Ctr_down
gene-KCTD19	High-vs-Ctr_down
gene-LOC105604420	High-vs-Ctr_down
gene-LOC105602123	High-vs-Ctr_down
gene-LOC106991142	High-vs-Ctr_down
gene-LOC105612370	High-vs-Ctr_down
gene-NSUN7	High-vs-Ctr_down
gene-LOC106991791	High-vs-Ctr_down
gene-LOC105605247	High-vs-Ctr_down
gene-MYLK3	High-vs-Ctr_down
gene-LOC101106609	High-vs-Ctr_down
gene-SCN2A	High-vs-Ctr_down
gene-NAT8L	High-vs-Ctr_down
gene-LOC101118963	High-vs-Ctr_down
gene-PCNXL2	High-vs-Ctr_down
gene-LOC101103227	High-vs-Ctr_down
gene-LOC105609229	High-vs-Ctr_down
gene-C2H9orf85	High-vs-Ctr_down
gene-TRH	High-vs-Ctr_down
gene-DLGAP2	High-vs-Ctr_down
gene-TM4SF19	High-vs-Ctr_down
gene-LOC105615197	High-vs-Ctr_down
gene-ANKS1B	High-vs-Ctr_down
gene-METTL5	High-vs-Ctr_down
gene-NODAL	High-vs-Ctr_down
gene-LOC105610700	High-vs-Ctr_down
gene-PTGER1	High-vs-Ctr_down
gene-LOC106991477	High-vs-Ctr_down
gene-LOC105604752	High-vs-Ctr_down
gene-LOC105602239	High-vs-Ctr_down
gene-LOC101108419	High-vs-Ctr_down
gene-LOC101114164	High-vs-Ctr_down
gene-MACROD2	High-vs-Ctr_down
gene-LOC105603545	High-vs-Ctr_down
gene-HSPB8	High-vs-Ctr_down
gene-LOC105602781	High-vs-Ctr_down
gene-PRRG4	High-vs-Ctr_down
gene-LOC106991144	High-vs-Ctr_down
gene-LOC105609239	High-vs-Ctr_down
gene-LOC101103238	High-vs-Ctr_down
gene-LOC105610376	High-vs-Ctr_down
gene-LOC106990720	High-vs-Ctr_down
gene-TRMT2B	High-vs-Ctr_down
gene-EPHB3	High-vs-Ctr_down
gene-BTNL2	High-vs-Ctr_down
gene-LOC105602206	High-vs-Ctr_down
gene-XKR8	High-vs-Ctr_down
gene-TG	High-vs-Ctr_down
gene-GRIN2C	High-vs-Ctr_down
gene-C14H19orf81	High-vs-Ctr_down
gene-LOC105603565	High-vs-Ctr_down
gene-LOC101120207	High-vs-Ctr_down
gene-EFNA5	High-vs-Ctr_down
gene-LOC101106143	High-vs-Ctr_down
gene-LOC105603030	High-vs-Ctr_down
gene-C20H6orf222	High-vs-Ctr_down
gene-CALB2	High-vs-Ctr_down
gene-LOC101105127	High-vs-Ctr_down
gene-LOC106991204	High-vs-Ctr_down
gene-GPR179	High-vs-Ctr_down
gene-ODF3	High-vs-Ctr_down
gene-LOC105615632	High-vs-Ctr_down
gene-RBM11	High-vs-Ctr_down
gene-LOC105614687	High-vs-Ctr_down
gene-LOC106991478	High-vs-Ctr_down
gene-LOC105603778	High-vs-Ctr_down
gene-LOC101118756	High-vs-Ctr_down
gene-CCDC42	High-vs-Ctr_down
gene-CELF3	High-vs-Ctr_down
gene-GPR83	High-vs-Ctr_down
gene-LOC105616761	High-vs-Ctr_down
gene-DCHS2	High-vs-Ctr_down
gene-LOC105615271	High-vs-Ctr_down
gene-LOC101115581	High-vs-Ctr_down
gene-LOC105605280	High-vs-Ctr_down
gene-LOC105615035	High-vs-Ctr_down
gene-CCDC172	High-vs-Ctr_down
gene-SERPINA5	High-vs-Ctr_down
gene-LOC101105719	High-vs-Ctr_down
gene-WDR63	High-vs-Ctr_down
gene-LOC101103508	High-vs-Ctr_down
gene-IGF2BP3	High-vs-Ctr_down
gene-LOC101118452	High-vs-Ctr_down
gene-LOC101120455	High-vs-Ctr_down
gene-LOC105609489	High-vs-Ctr_down
gene-LOC101107463	High-vs-Ctr_down
gene-PUSL1	High-vs-Ctr_down
gene-LOC105605834	High-vs-Ctr_down
gene-SEMA3E	High-vs-Ctr_down
gene-SOX15	High-vs-Ctr_down
gene-LOC105602659	High-vs-Ctr_down
gene-DDI1	High-vs-Ctr_down
gene-LOC105608206	High-vs-Ctr_down
gene-ZBTB6	High-vs-Ctr_down
gene-C3H12orf71	High-vs-Ctr_down
gene-LOC105602479	High-vs-Ctr_down
gene-LOC101113823	High-vs-Ctr_down
gene-RELT	High-vs-Ctr_down
gene-BRICD5	High-vs-Ctr_down
gene-LOC101111829	High-vs-Ctr_down
gene-LOC105605313	High-vs-Ctr_down
gene-UFSP1	High-vs-Ctr_down
gene-LOC105601982	High-vs-Ctr_down
gene-DNA2	High-vs-Ctr_down
gene-LOC105612661	High-vs-Ctr_down
gene-LOC101115436	High-vs-Ctr_down
gene-LOC105616286	High-vs-Ctr_down
gene-LOC105614425	High-vs-Ctr_down
gene-LOC105615794	High-vs-Ctr_down
gene-MX2	High-vs-Ctr_down
gene-LOC105610921	High-vs-Ctr_down
gene-LOC105615338	High-vs-Ctr_down
gene-PABPC4L	High-vs-Ctr_down
gene-LOC101107948	High-vs-Ctr_down
gene-AKAP6	High-vs-Ctr_down
gene-TNFRSF6B	High-vs-Ctr_down
gene-LOC105603192	High-vs-Ctr_down
gene-GHSR	High-vs-Ctr_down
gene-VWA3B	High-vs-Ctr_down
gene-LOC105605513	High-vs-Ctr_down
gene-PITPNC1	High-vs-Ctr_down
gene-SH2D1B	High-vs-Ctr_down
gene-MCHR1	High-vs-Ctr_down
gene-LOC101105935	High-vs-Low_up
gene-ADGRG6	High-vs-Low_up
gene-ABI3BP	High-vs-Low_up
gene-ADAMTSL1	High-vs-Low_up
gene-CPED1	High-vs-Low_up
gene-LOC105602273	High-vs-Low_up
gene-PLA2G5	High-vs-Low_up
gene-PARVB	High-vs-Low_up
gene-LOC101112973	High-vs-Low_up
gene-ARMC4	High-vs-Low_up
gene-LOC101109111	High-vs-Low_up
gene-SCN4A	High-vs-Low_up
gene-KLRG2	High-vs-Low_up
gene-ERCC8	High-vs-Low_up
gene-LOC105605460	High-vs-Low_up
gene-LHX1	High-vs-Low_up
gene-PRMT8	High-vs-Low_up
gene-LOC106991127	High-vs-Low_up
gene-LOC105611315	High-vs-Low_up
gene-LOC101122571	High-vs-Low_up
gene-SULT1B1	High-vs-Low_up
gene-LOC101105069	High-vs-Low_up
gene-LOC105616577	High-vs-Low_up
gene-FAM169B	High-vs-Low_up
gene-ADAM12	High-vs-Low_up
gene-GABRA4	High-vs-Low_up
gene-LOC105611344	High-vs-Low_up
gene-LOC105604852	High-vs-Low_up
gene-FREM3	High-vs-Low_up
gene-LRMP	High-vs-Low_up
gene-NTM	High-vs-Low_up
gene-LOC105605199	High-vs-Low_up
gene-IL3RA	High-vs-Low_up
gene-LOC105605792	High-vs-Low_up
gene-LOC105605937	High-vs-Low_up
gene-LOC106991100	High-vs-Low_up
gene-STMN4	High-vs-Low_up
gene-FHL3	High-vs-Low_up
gene-KCND2	High-vs-Low_up
gene-LOC105603285	High-vs-Low_up
gene-MCEMP1	High-vs-Low_up
gene-CKB	High-vs-Low_up
gene-C6H4orf36	High-vs-Low_up
gene-C26H8orf48	High-vs-Low_up
gene-TXNDC16	High-vs-Low_up
gene-LOC101119765	High-vs-Low_up
gene-LOC106991048	High-vs-Low_up
gene-DEF6	High-vs-Low_up
gene-PDLIM3	High-vs-Low_up
gene-FRMPD1	High-vs-Low_up
gene-APOBEC4	High-vs-Low_up
gene-LOC105601931	High-vs-Low_up
gene-LRR1	High-vs-Low_up
gene-TBX6	High-vs-Low_up
gene-LOC105604757	High-vs-Low_up
gene-LOC105611900	High-vs-Low_up
gene-LOC105602529	High-vs-Low_up
gene-NAT8B	High-vs-Low_up
gene-CLEC14A	High-vs-Low_up
gene-CLEC5A	High-vs-Low_up
gene-HORMAD1	High-vs-Low_up
gene-LOC105606117	High-vs-Low_up
gene-DSG2	High-vs-Low_up
[truncated: 300 more rows]
